# Supplementary material for: Excessive self-grooming, gene dysregulation and imbalance between the striosome and matrix compartments in the striatum of Shank3 mutant mice
Source: Front Mol Neurosci. 2023 Mar 16;16:1139118. doi: 10.3389/fnmol.2023.1139118 (PMC10061084; doi:10.3389/fnmol.2023.1139118)
Supplement: Supplementary file 1 [file Table_1.XLSX]

## Sheet: Summary
Summary
Table S1.1	Mann-whitney non parametric test between genotype
Table S1.2	Mann-whitney parametric test between age
Table S1.3	Mann-whitney non parametric test for three-chambered social test
Table S1.4	Mann-whitney non parametric test between genotype for cohort 2
Table S1.5	Mann-whitney non parametric test between genotype for cohort 3

## Sheet: Table S1.1
Test	Behaviour	Age	Sex	Sex new-comer	N +/+	N +/-	N -/-	Mean +/+	Mean +/-	Mean -/-	Test2	Bonferroni	W +/+ vs +/-	p +/+ vs +/-	dCohen +/+ vs +/-	W +/+ vs -/-	p +/+ vs -/-	dCohen +/+ vs -/-
	Body weight (g)	3m	Male	-	13	19	12	28.37 +/- 0.69	26.85 +/- 0.57	26.6 +/- 0.34	Mann-Whitney Unpaired	2	159	0.35851	0.614938	115	0.0939591	0.899505
	Body weight (g)	3m	Female	-	10	15	12	21.28 +/- 0.51	20.56 +/- 0.23	21.1 +/- 0.37	Mann-Whitney Unpaired	2	92	0.719561	0.589282	58.5	1.89479	0.1249
Y maze	Proportion of alternations (%)	3m	Male	-	13	19	12	54.81 +/- 2.71	60.53 +/- 1.72	60.13 +/- 4.1	Mann-Whitney Unpaired	2	66	0.0572721	-0.675203	51	0.298625	-0.440306
Y maze	Proportion of alternations (%)	3m	Female	-	10	16	12	53.34 +/- 2.52	56.4 +/- 2.27	61.58 +/- 1.5	Mann-Whitney Unpaired	2	64	0.827627	-0.352321	24.5	0.0419445	-1.25251
Dark/Light	Latency to enter dark compartment (s)	3m	Male	-	13	19	12	10.93 +/- 2.9	29.69 +/- 14.25	22.48 +/- 4.22	Mann-Whitney Unpaired	2	86.5	0.322507	-0.386394	41	0.0914224	-0.915169
Dark/Light	Latency to enter dark compartment (s)	3m	Female	-	10	16	12	12.08 +/- 3.31	20.49 +/- 5.71	23.81 +/- 5.57	Mann-Whitney Unpaired	2	59	0.571349	-0.43871	40.5	0.420283	-0.736131
Dark/Light	Time in dark compartment (s)	3m	Male	-	13	19	12	201.68 +/- 9.31	193.19 +/- 12.09	175.28 +/- 5.64	Mann-Whitney Unpaired	2	139	1.12978	0.184486	122	0.0319435	0.951294
Dark/Light	Time in dark compartment (s)	3m	Female	-	10	16	12	193.76 +/- 14.56	180.44 +/- 9	171.62 +/- 8.4	Mann-Whitney Unpaired	2	103	0.481123	0.332807	90	0.103376	0.587832
Dark/Light	Dark/light ratio	3m	Male	-	13	19	12	0.67 +/- 0.03	0.64 +/- 0.04	0.58 +/- 0.02	Mann-Whitney Unpaired	2	139	1.12978	0.184486	122	0.0319435	0.951294
Dark/Light	Dark/light ratio	3m	Female	-	10	16	12	0.65 +/- 0.05	0.6 +/- 0.03	0.57 +/- 0.03	Mann-Whitney Unpaired	2	103	0.481123	0.332807	90	0.103376	0.587832
Dark/Light	Dark/light transition	3m	Male	-	13	19	12	19.46 +/- 2.2	19.84 +/- 1.83	22.92 +/- 1.55	Mann-Whitney Unpaired	2	104	0.929684	-0.0477483	45.5	0.162343	-0.506059
Dark/Light	Dark/light transition	3m	Female	-	10	16	12	21.7 +/- 3.25	24.06 +/- 1.79	26.33 +/- 2.31	Mann-Whitney Unpaired	2	58.5	0.53496	-0.278986	38.5	0.330133	-0.50907
Openfield	Distance traveled (m)	3m	Male	-	13	19	12	198.13 +/- 8.42	203.54 +/- 10.39	147.94 +/- 12.02	Mann-Whitney Unpaired	2	127	1.81943	-0.135367	130	0.00736881	1.38665
Openfield	Distance traveled (m)	8m	Male	-	13	18	12	190.35 +/- 10.73	169.38 +/- 7.05	145.52 +/- 7.87	Mann-Whitney Unpaired	2	148	0.451513	0.619842	132	0.00484357	1.32942
Openfield	Distance traveled (m)	12m	Male	-	13	18	10	176.34 +/- 13.49	161.36 +/- 7.12	139.65 +/- 11.4	Mann-Whitney Unpaired	2	131	1.18812	0.384958	97	0.0986586	0.839503
Openfield	Distance traveled (m)	3m	Female	-	10	16	12	226.39 +/- 15.8	202.27 +/- 11.54	168.92 +/- 18.52	Mann-Whitney Unpaired	2	107	0.330853	0.50656	92	0.0716559	0.987429
Openfield	Distance traveled (m)	8m	Female	-	10	14	11	174.09 +/- 8.62	156.43 +/- 8.64	177.2 +/- 14.9	Mann-Whitney Unpaired	2	93	0.383065	0.581432	58	1.72653	-0.0768871
Openfield	Distance traveled (m)	12m	Female	-	10	14	9	140.04 +/- 7.02	138.87 +/- 6.84	163.65 +/- 27.65	Mann-Whitney Unpaired	2	77	1.41766	0.0482525	43	1.80965	-0.39916
Free exploration	Time spent self-grooming (s)	3m	Male	-	13	19	12	19.95 +/- 3.17	22.56 +/- 3.49	55.68 +/- 9.07	Mann-Whitney Unpaired	2	110	1.24552	-0.188865	21	0.00246063	-1.53798
Free exploration	Time spent self-grooming (s)	8m	Male	-	13	18	12	22.23 +/- 2.04	20.7 +/- 2.74	129.91 +/- 41.99	Mann-Whitney Unpaired	2	129.5	1.26177	0.151725	27	0.00900948	-1.06883
Free exploration	Time spent self-grooming (s)	12m	Male	-	13	18	10	18.43 +/- 3.3	13.79 +/- 2.36	124.36 +/- 45.16	Mann-Whitney Unpaired	2	144.5	0.559417	0.428199	25	0.0241909	-1.12799
Free exploration	Time spent self-grooming (s)	3m	Female	-	10	15	12	19.79 +/- 5.02	17.5 +/- 3.48	46.24 +/- 9.59	Mann-Whitney Unpaired	2	78	1.78362	0.158279	29	0.0851409	-0.985632
Free exploration	Time spent self-grooming (s)	8m	Female	-	10	14	11	8.66 +/- 1.64	17.41 +/- 3.63	83.41 +/- 38.11	Mann-Whitney Unpaired	2	45	0.30264	-0.800082	11	0.00436546	-0.814663
Free exploration	Time spent self-grooming (s)	12m	Female	-	10	14	9	17.58 +/- 5.23	13.61 +/- 2.45	90.87 +/- 38.48	Mann-Whitney Unpaired	2	71	1.9542	0.312638	20	0.0869471	-0.914905
Free exploration	Time spent digging (s)	3m	Male	-	13	19	12	59.64 +/- 12.1	57.42 +/- 5.03	27.88 +/- 5.59	Mann-Whitney Unpaired	2	114	1.46717	0.0685679	123	0.0270377	0.927276
Free exploration	Time spent digging (s)	8m	Male	-	13	18	12	55.82 +/- 6.38	46.96 +/- 4.09	19.41 +/- 4.81	Mann-Whitney Unpaired	2	147	0.475154	0.445246	140	0.000687653	1.80049
Free exploration	Time spent digging (s)	12m	Male	-	13	18	10	37.82 +/- 6.07	32.74 +/- 3.66	15.03 +/- 4.17	Mann-Whitney Unpaired	2	128	1.35732	0.275711	107	0.016048	1.22117
Free exploration	Time spent digging (s)	3m	Female	-	10	15	12	35.36 +/- 6.36	40.7 +/- 4.51	29.4 +/- 8.85	Mann-Whitney Unpaired	2	61	0.922298	-0.287886	82	0.318653	0.225577
Free exploration	Time spent digging (s)	8m	Female	-	10	14	11	48.38 +/- 5.52	40.92 +/- 6.63	23.48 +/- 5.6	Mann-Whitney Unpaired	2	87	0.681476	0.33759	91	0.0201862	1.37956
Free exploration	Time spent digging (s)	12m	Female	-	10	14	9	27.58 +/- 3.75	23.72 +/- 2.35	13.14 +/- 4.28	Mann-Whitney Unpaired	2	87	0.681476	0.379768	73	0.0440365	1.17027
Occupant/new-comer social test	Time in contact (s)	3m	Male	Female	13	18	12	88.95 +/- 3.25	93.01 +/- 3.75	100.94 +/- 4.21	Mann-Whitney Unpaired	2	96	0.834913	-0.284153	32	0.0227871	-0.911099
Occupant/new-comer social test	Time in contact (s)	8m	Male	Female	13	18	12	82.41 +/- 3.08	77.24 +/- 3.69	92.21 +/- 3.84	Mann-Whitney Unpaired	2	138.5	0.800968	0.370367	42	0.104647	-0.803036
Occupant/new-comer social test	Time in contact (s)	12m	Male	Female	13	18	10	59.05 +/- 4.27	63.87 +/- 3.81	70.08 +/- 7.86	Mann-Whitney Unpaired	2	101	1.08081	-0.304716	45	0.463155	-0.551497
Occupant/new-comer social test	Time in contact (s)	3m	Female	Female	10	15	12	82.84 +/- 5.28	80 +/- 6.88	89.1 +/- 3.43	Mann-Whitney Unpaired	2	76	1.95661	0.121909	48	0.912301	-0.439328
Occupant/new-comer social test	Time in contact (s)	8m	Female	Female	10	13	11	93.19 +/- 3.28	89.15 +/- 3.96	97.39 +/- 8.19	Mann-Whitney Unpaired	2	74	1.20983	0.316665	44	0.93571	-0.200518
Occupant/new-comer social test	Time in contact (s)	12m	Female	Female	10	14	9	76.31 +/- 6.91	76.79 +/- 5.14	81.9 +/- 9.02	Mann-Whitney Unpaired	2	71	1.9542	-0.0237355	38	1.20756	-0.228543
Occupant/new-comer social test	Oro-oral contact	3m	Male	Female	13	18	12	4.43 +/- 0.46	5.08 +/- 0.4	8.14 +/- 0.95	Mann-Whitney Unpaired	2	90.5	0.595614	-0.387792	22	0.0050561	-1.44164
Occupant/new-comer social test	Oro-oral contact	8m	Male	Female	13	18	12	5.39 +/- 0.73	5.66 +/- 0.47	8.14 +/- 0.69	Mann-Whitney Unpaired	2	101.5	1.09605	-0.117543	29	0.0166518	-1.09346
Occupant/new-comer social test	Oro-oral contact	12m	Male	Female	13	18	10	0.62 +/- 0.2	0.5 +/- 0.16	0.34 +/- 0.12	Mann-Whitney Unpaired	2	116	1.96787	0.173731	66.5	1.90053	0.475063
Occupant/new-comer social test	Oro-oral contact	3m	Female	Female	10	15	12	5.6 +/- 0.82	4.94 +/- 0.55	6.2 +/- 0.58	Mann-Whitney Unpaired	2	84	1.27432	0.281255	47	0.819358	-0.263871
Occupant/new-comer social test	Oro-oral contact	8m	Female	Female	10	13	11	5.26 +/- 0.66	6.56 +/- 0.73	6.57 +/- 0.73	Mann-Whitney Unpaired	2	44	0.406981	-0.54198	27	0.105461	-0.578696
Occupant/new-comer social test	Oro-oral contact	12m	Female	Female	10	14	9	14.57 +/- 2.26	16.55 +/- 1.73	16.84 +/- 2.59	Mann-Whitney Unpaired	2	52.5	0.638645	-0.292376	36	0.993397	-0.305272
Occupant/new-comer social test	oro-(occupant)genital(new-comer) contact	3m	Male	Female	13	18	12	44.71 +/- 2.56	45.54 +/- 3.3	47.11 +/- 1.55	Mann-Whitney Unpaired	2	105.5	1.31924	-0.0680443	57	0.540247	-0.314968
Occupant/new-comer social test	oro-(occupant)genital(new-comer) contact	8m	Male	Female	13	18	12	38.64 +/- 2.93	33.74 +/- 2.68	43.58 +/- 3.31	Mann-Whitney Unpaired	2	143	0.624536	0.443555	60	0.694985	-0.447818
Occupant/new-comer social test	oro-(occupant)genital(new-comer) contact	12m	Male	Female	13	18	10	13.08 +/- 1.98	14.56 +/- 2.24	14.25 +/- 2.8	Mann-Whitney Unpaired	2	107	1.41565	-0.172565	62	1.75852	-0.148505
Occupant/new-comer social test	oro-(occupant)genital(new-comer) contact	3m	Female	Female	10	15	12	49.94 +/- 4.09	50.38 +/- 5.61	56.94 +/- 3.14	Mann-Whitney Unpaired	2	69	1.52931	-0.0234154	40	0.405935	-0.590595
Occupant/new-comer social test	oro-(occupant)genital(new-comer) contact	8m	Female	Female	10	13	11	46.07 +/- 2.44	45.56 +/- 3.72	47.19 +/- 4.39	Mann-Whitney Unpaired	2	68	1.75852	0.0450887	48	1.30781	-0.09481
Occupant/new-comer social test	oro-(occupant)genital(new-comer) contact	12m	Female	Female	10	14	9	44.74 +/- 4.79	47.4 +/- 3.59	52.22 +/- 7.55	Mann-Whitney Unpaired	2	60	1.16969	-0.187734	34	0.800364	-0.392326
Occupant/new-comer social test	oro-(new-comer)genital(occupant) contact	3m	Male	Female	13	18	12	9.73 +/- 1.25	12.15 +/- 1.52	12.87 +/- 1.84	Mann-Whitney Unpaired	2	94	0.735377	-0.421915	56	0.494182	-0.573616
Occupant/new-comer social test	oro-(new-comer)genital(occupant) contact	8m	Male	Female	13	18	12	9.56 +/- 1.29	11.51 +/- 1.48	14.27 +/- 1.88	Mann-Whitney Unpaired	2	87.5	0.491151	-0.344648	35.5	0.0446329	-0.838551
Occupant/new-comer social test	oro-(new-comer)genital(occupant) contact	12m	Male	Female	13	18	10	1.85 +/- 0.42	2.57 +/- 0.59	2.51 +/- 1.12	Mann-Whitney Unpaired	2	98	0.917337	-0.334232	74	1.19582	-0.257354
Occupant/new-comer social test	oro-(new-comer)genital(occupant) contact	3m	Female	Female	10	15	12	6.95 +/- 1.3	7.78 +/- 1.02	8.18 +/- 1.4	Mann-Whitney Unpaired	2	65	1.19629	-0.208388	50	1.07732	-0.271534
Occupant/new-comer social test	oro-(new-comer)genital(occupant) contact	8m	Female	Female	10	13	11	10.99 +/- 1.23	10.93 +/- 0.87	9.57 +/- 1.13	Mann-Whitney Unpaired	2	62	1.75852	0.0170308	65	1.02312	0.371483
Occupant/new-comer social test	oro-(new-comer)genital(occupant) contact	12m	Female	Female	10	14	9	13.45 +/- 1.64	14.23 +/- 1.32	12.91 +/- 1.91	Mann-Whitney Unpaired	2	63	1.41766	-0.153583	48	1.68421	0.0995732
Occupant/new-comer social test	Occupant Stop	3m	Male	Female	13	18	12	50.49 +/- 2.99	48.38 +/- 1.61	49.67 +/- 3.6	Mann-Whitney Unpaired	2	137	0.869954	0.243101	83	1.6132	0.0703485
Occupant/new-comer social test	Occupant Stop	8m	Male	Female	13	18	12	35.06 +/- 2.23	40.29 +/- 1.98	40.98 +/- 2.97	Mann-Whitney Unpaired	2	71	0.137019	-0.634326	43	0.12106	-0.643387
Occupant/new-comer social test	Occupant Stop	12m	Male	Female	13	18	10	31.05 +/- 3.73	30.81 +/- 2.21	35.39 +/- 4.66	Mann-Whitney Unpaired	2	108	1.47483	0.0213884	56	1.20983	-0.309767
Occupant/new-comer social test	Occupant Stop	3m	Female	Female	10	15	12	55.84 +/- 4.12	57.66 +/- 3.45	55.28 +/- 3.27	Mann-Whitney Unpaired	2	70	1.6057	-0.13718	61	1.94847	0.0469161
Occupant/new-comer social test	Occupant Stop	8m	Female	Female	10	13	11	41.95 +/- 3.28	51.37 +/- 3.37	48.35 +/- 4.01	Mann-Whitney Unpaired	2	31	0.0716882	-0.825509	31	0.197235	-0.533743
Occupant/new-comer social test	Occupant Stop	12m	Female	Female	10	14	9	45.29 +/- 2.41	62.02 +/- 3.95	55.22 +/- 7.75	Mann-Whitney Unpaired	2	23	0.00955918	-1.35469	31	0.555024	-0.587865
Occupant/new-comer social test	New-comer Stop	3m	Male	Female	13	18	12	58.72 +/- 3.88	54.69 +/- 3.47	55.82 +/- 4.32	Mann-Whitney Unpaired	2	138	0.834913	0.279263	85	1.45668	0.200675
Occupant/new-comer social test	New-comer Stop	8m	Male	Female	13	18	12	48.05 +/- 3	58.04 +/- 2.51	53.22 +/- 4.03	Mann-Whitney Unpaired	2	53	0.0190104	-0.933238	60	0.694985	-0.416568
Occupant/new-comer social test	New-comer Stop	12m	Male	Female	13	18	10	53.26 +/- 7.38	45.69 +/- 2.5	47.03 +/- 5.21	Mann-Whitney Unpaired	2	135	0.978433	0.399554	75	1.12587	0.272714
Occupant/new-comer social test	New-comer Stop	3m	Female	Female	10	15	12	42.91 +/- 2.93	44.53 +/- 1.67	42.9 +/- 2.05	Mann-Whitney Unpaired	2	73	1.86992	-0.210854	61	1.94738	0.000477589
Occupant/new-comer social test	New-comer Stop	8m	Female	Female	10	13	11	48.44 +/- 3.62	51.26 +/- 2.92	44.58 +/- 3.55	Mann-Whitney Unpaired	2	51	0.819904	-0.257816	63.5	1.14615	0.332011
Occupant/new-comer social test	New-comer Stop	12m	Female	Female	10	14	9	44.12 +/- 5.41	59.27 +/- 3.6	42.49 +/- 4.19	Mann-Whitney Unpaired	2	20	0.00748582	-1.00527	39	1.30647	0.107692
Occupant/new-comer social test	Duration of occupant approach new-comer	3m	Male	Female	13	18	12	12.46 +/- 1.11	12.42 +/- 1.26	11.15 +/- 1.52	Mann-Whitney Unpaired	2	116	1.96855	0.00930136	97	0.640644	0.283057
Occupant/new-comer social test	Duration of occupant approach new-comer	8m	Male	Female	13	18	12	17.5 +/- 1.31	18.02 +/- 1.44	13.23 +/- 1.27	Mann-Whitney Unpaired	2	107	1.40727	-0.093203	113.5	0.11379	0.933708
Occupant/new-comer social test	Duration of occupant approach new-comer	12m	Male	Female	13	18	10	25.13 +/- 1.64	23.61 +/- 1.65	17.7 +/- 2.39	Mann-Whitney Unpaired	2	132.5	1.09629	0.230514	103	0.0355504	1.11222
Occupant/new-comer social test	Duration of occupant approach new-comer	3m	Female	Female	10	15	12	15.85 +/- 1.98	13.14 +/- 1.17	13.16 +/- 1.29	Mann-Whitney Unpaired	2	90	0.856768	0.513953	74	0.746216	0.501235
Occupant/new-comer social test	Duration of occupant approach new-comer	8m	Female	Female	10	13	11	14.91 +/- 1.21	11.89 +/- 1.67	10.94 +/- 1.65	Mann-Whitney Unpaired	2	92	0.202023	0.580183	80	0.169043	0.834462
Occupant/new-comer social test	Duration of occupant approach new-comer	12m	Female	Female	10	14	9	14.04 +/- 1.5	12.48 +/- 1.5	9.82 +/- 1.24	Mann-Whitney Unpaired	2	85	0.806222	0.295505	70	0.0869471	0.981513
Occupant/new-comer social test	Duration of new-comer approach occupant	3m	Male	Female	13	18	12	4.1 +/- 0.85	3.36 +/- 0.91	2.72 +/- 0.61	Mann-Whitney Unpaired	2	142.5	0.632576	0.208426	98	0.576761	0.519564
Occupant/new-comer social test	Duration of new-comer approach occupant	8m	Male	Female	13	18	12	4.54 +/- 0.92	4.58 +/- 0.74	5.86 +/- 0.85	Mann-Whitney Unpaired	2	117	2	-0.0112133	59	0.640644	-0.418128
Occupant/new-comer social test	Duration of new-comer approach occupant	12m	Male	Female	13	18	10	4.08 +/- 0.68	6.1 +/- 0.97	7.77 +/- 1.33	Mann-Whitney Unpaired	2	87	0.475154	-0.576158	33.5	0.108957	-1.11545
Occupant/new-comer social test	Duration of new-comer approach occupant	3m	Female	Female	10	15	12	4.99 +/- 0.93	5.48 +/- 1.25	3.48 +/- 0.84	Mann-Whitney Unpaired	2	76	1.95574	-0.117506	84	0.245822	0.515658
Occupant/new-comer social test	Duration of new-comer approach occupant	8m	Female	Female	10	13	11	2.91 +/- 0.7	4.05 +/- 0.92	3.25 +/- 0.46	Mann-Whitney Unpaired	2	58	1.37344	-0.392023	54	1.94508	-0.176744
Occupant/new-comer social test	Duration of new-comer approach occupant	12m	Female	Female	10	14	9	7.15 +/- 1.87	5.89 +/- 0.82	6.02 +/- 1.66	Mann-Whitney Unpaired	2	76	1.49473	0.283901	46	1.93484	0.205806
Occupant/new-comer social test	Duration of occupant escape new-comer	3m	Male	Female	13	18	12	9.24 +/- 1.15	8.19 +/- 1.4	5.51 +/- 1.14	Mann-Whitney Unpaired	2	142	0.663639	0.198427	118	0.0596443	0.920095
Occupant/new-comer social test	Duration of occupant escape new-comer	8m	Male	Female	13	18	12	10.53 +/- 1.87	13.02 +/- 1.51	10.88 +/- 1.59	Mann-Whitney Unpaired	2	88.5	0.524567	-0.37906	77.5	2	-0.0562052
Occupant/new-comer social test	Duration of occupant escape new-comer	12m	Male	Female	13	18	10	16.18 +/- 1.47	13.78 +/- 1.44	13.86 +/- 1.3	Mann-Whitney Unpaired	2	152	0.334408	0.41391	83.5	0.528341	0.482327
Occupant/new-comer social test	Duration of occupant escape new-comer	3m	Female	Female	10	15	12	1.18 +/- 0.33	2.06 +/- 0.52	1.31 +/- 0.44	Mann-Whitney Unpaired	2	60	0.841536	-0.517797	63	1.73799	-0.096054
Occupant/new-comer social test	Duration of occupant escape new-comer	8m	Female	Female	10	13	11	5.41 +/- 1.28	2.83 +/- 0.61	3.23 +/- 0.76	Mann-Whitney Unpaired	2	90	0.257122	0.823936	75	0.339135	0.653271
Occupant/new-comer social test	Duration of occupant escape new-comer	12m	Female	Female	10	14	9	5.54 +/- 1.49	4.9 +/- 1.02	3.45 +/- 1.01	Mann-Whitney Unpaired	2	74	1.6815	0.152331	56	0.800364	0.519865
Occupant/new-comer social test	Duration of new-comer escape occupant	3m	Male	Female	13	18	12	6.93 +/- 0.97	7.22 +/- 0.94	6.27 +/- 1.35	Mann-Whitney Unpaired	2	112	1.71388	-0.0769813	88	1.21013	0.159345
Occupant/new-comer social test	Duration of new-comer escape occupant	8m	Male	Female	13	18	12	10.57 +/- 1.88	8.68 +/- 1.28	4.99 +/- 0.85	Mann-Whitney Unpaired	2	130	1.23352	0.313207	122.5	0.0333547	1.05349
Occupant/new-comer social test	Duration of new-comer escape occupant	12m	Male	Female	13	18	10	9.22 +/- 1.9	11.5 +/- 1.21	8.02 +/- 1.65	Mann-Whitney Unpaired	2	85	0.414519	-0.386217	71.5	1.41936	0.192312
Occupant/new-comer social test	Duration of new-comer escape occupant	3m	Female	Female	10	15	12	17.24 +/- 2.04	15.2 +/- 0.84	13.27 +/- 1.28	Mann-Whitney Unpaired	2	86	1.13412	0.42975	82	0.318653	0.731618
Occupant/new-comer social test	Duration of new-comer escape occupant	8m	Female	Female	10	13	11	10.16 +/- 1.06	10.77 +/- 1.41	8.58 +/- 1.64	Mann-Whitney Unpaired	2	66	1.95154	-0.138632	76.5	0.278144	0.345697
Occupant/new-comer social test	Duration of new-comer escape occupant	12m	Female	Female	10	14	9	11.77 +/- 2.12	11.26 +/- 1.4	9.97 +/- 1.33	Mann-Whitney Unpaired	2	78	1.33295	0.086849	53	1.09792	0.3226
Occupant/new-comer social test	Duration of occupant approach and new-comer escape	3m	Male	Female	13	18	12	28.85 +/- 3.11	44.75 +/- 6	39.19 +/- 7.95	Mann-Whitney Unpaired	2	65.5	0.0823348	-0.764949	69	1.29902	-0.499409
Occupant/new-comer social test	Duration of occupant approach and new-comer escape	8m	Male	Female	13	18	12	43.99 +/- 5.93	31.88 +/- 5.07	29.54 +/- 4.37	Mann-Whitney Unpaired	2	161	0.163109	0.564446	105	0.303745	0.774553
Occupant/new-comer social test	Duration of occupant approach and new-comer escape	12m	Male	Female	13	18	10	28.05 +/- 4.31	29.13 +/- 3.66	17.72 +/- 5.06	Mann-Whitney Unpaired	2	115	1.90569	-0.0697086	88.5	0.307303	0.655989
Occupant/new-comer social test	Duration of occupant approach and new-comer escape	3m	Female	Female	10	15	12	56.83 +/- 7.16	63.97 +/- 7.46	62.69 +/- 6.99	Mann-Whitney Unpaired	2	61	0.922298	-0.268267	51	1.16483	-0.249252
Occupant/new-comer social test	Duration of occupant approach and new-comer escape	8m	Female	Female	10	13	11	46.4 +/- 5.68	45.61 +/- 4.93	50.86 +/- 6.28	Mann-Whitney Unpaired	2	64	1.95154	0.0443779	51	1.61881	-0.228378
Occupant/new-comer social test	Duration of occupant approach and new-comer escape	12m	Female	Female	10	14	9	41.05 +/- 9.03	44.82 +/- 6.36	40.41 +/- 7.71	Mann-Whitney Unpaired	2	67	1.77176	-0.145947	46	1.93648	0.024448
Occupant/new-comer social test	Duration of new-comer approach and occupant escape	3m	Male	Female	13	18	12	12.34 +/- 3.22	5.48 +/- 1.65	11.54 +/- 4.91	Mann-Whitney Unpaired	2	156	0.229624	0.745381	91.5	0.944335	0.0552847
Occupant/new-comer social test	Duration of new-comer approach and occupant escape	8m	Male	Female	13	18	12	11.07 +/- 2.7	10.28 +/- 2.07	15.53 +/- 4.27	Mann-Whitney Unpaired	2	118.5	1.93591	0.0859927	72	1.52787	-0.359036
Occupant/new-comer social test	Duration of new-comer approach and occupant escape	12m	Male	Female	13	18	10	5.47 +/- 1.17	9.18 +/- 1.89	11.5 +/- 3.69	Mann-Whitney Unpaired	2	89	0.539961	-0.553344	37	0.175583	-0.729526
Occupant/new-comer social test	Duration of new-comer approach and occupant escape	3m	Female	Female	10	15	12	0.98 +/- 0.56	3.08 +/- 0.99	2.51 +/- 1.75	Mann-Whitney Unpaired	2	56	0.493308	-0.658397	65	1.37232	-0.329787
Occupant/new-comer social test	Duration of new-comer approach and occupant escape	8m	Female	Female	10	13	11	2.69 +/- 1.47	2.66 +/- 1.5	5.12 +/- 2.63	Mann-Whitney Unpaired	2	64	1.94537	0.00542232	46	1.0359	-0.343408
Occupant/new-comer social test	Duration of new-comer approach and occupant escape	12m	Female	Female	10	14	9	7.33 +/- 3.1	7.32 +/- 1.69	3.86 +/- 2.32	Mann-Whitney Unpaired	2	59.5	1.10164	0.000360069	55	0.775782	0.403576
Occupant/new-comer social test	Duration of occupant approach and occupant escape	3m	Male	Female	13	18	12	35.89 +/- 6.14	31.09 +/- 5.76	34.57 +/- 6.67	Mann-Whitney Unpaired	2	132	1.13388	0.203853	82	1.70344	0.0584309
Occupant/new-comer social test	Duration of occupant approach and occupant escape	8m	Male	Female	13	18	12	32.13 +/- 6.14	40.48 +/- 4.51	42.4 +/- 5.4	Mann-Whitney Unpaired	2	97	0.869954	-0.408605	58.5	0.602402	-0.499251
Occupant/new-comer social test	Duration of occupant approach and occupant escape	12m	Male	Female	13	18	10	35.16 +/- 4.53	31.92 +/- 4.2	33.59 +/- 6.07	Mann-Whitney Unpaired	2	132.5	1.09629	0.188184	72	1.38521	0.0895317
Occupant/new-comer social test	Duration of occupant approach and occupant escape	3m	Female	Female	10	15	12	5.6 +/- 1.77	7.2 +/- 1.95	7.76 +/- 2.36	Mann-Whitney Unpaired	2	71	1.6888	-0.23456	54	1.43063	-0.303258
Occupant/new-comer social test	Duration of occupant approach and occupant escape	8m	Female	Female	10	13	11	22.34 +/- 3.56	16.8 +/- 4.53	16.72 +/- 4.87	Mann-Whitney Unpaired	2	86	0.416088	0.38557	71	0.548878	0.400243
Occupant/new-comer social test	Duration of occupant approach and occupant escape	12m	Female	Female	10	14	9	23.24 +/- 11.7	15.16 +/- 2.95	13.14 +/- 2.66	Mann-Whitney Unpaired	2	64	1.49441	0.321079	39	1.32144	0.367345
Occupant/new-comer social test	Duration of new-comer approach and new-comer escape	3m	Male	Female	13	18	12	20.12 +/- 3.98	14.08 +/- 4.52	13.23 +/- 3.6	Mann-Whitney Unpaired	2	148.5	0.421404	0.348414	99.5	0.500274	0.510799
Occupant/new-comer social test	Duration of new-comer approach and new-comer escape	8m	Male	Female	13	18	12	15.29 +/- 3.17	14.69 +/- 3.54	16.27 +/- 4.11	Mann-Whitney Unpaired	2	129	1.29044	0.0445385	78	2	-0.0757566
Occupant/new-comer social test	Duration of new-comer approach and new-comer escape	12m	Male	Female	13	18	10	5.77 +/- 1.56	11.7 +/- 1.93	17.95 +/- 3.44	Mann-Whitney Unpaired	2	62.5	0.0609421	-0.820295	15.5	0.00467896	-1.46828
Occupant/new-comer social test	Duration of new-comer approach and new-comer escape	3m	Female	Female	10	15	12	25.6 +/- 2.61	12.37 +/- 2.97	18.65 +/- 5	Mann-Whitney Unpaired	2	126	0.00720885	1.27755	85	0.214405	0.497174
Occupant/new-comer social test	Duration of new-comer approach and new-comer escape	8m	Female	Female	10	13	11	15.11 +/- 3.7	19.82 +/- 5.29	20.28 +/- 4.31	Mann-Whitney Unpaired	2	59	1.46556	-0.287954	47	1.20946	-0.393225
Occupant/new-comer social test	Duration of new-comer approach and new-comer escape	12m	Female	Female	10	14	9	20.23 +/- 4.5	15.27 +/- 2.31	28.84 +/- 5.67	Mann-Whitney Unpaired	2	85	0.790903	0.439865	33	0.695068	-0.552039
Occupant/new-comer social test	Occupant follow new-comer	3m	Male	Female	13	18	12	4.62 +/- 0.7	5.88 +/- 0.99	7.45 +/- 1.33	Mann-Whitney Unpaired	2	101	1.0697	-0.347357	49	0.245036	-0.769369
Occupant/new-comer social test	Occupant follow new-comer	8m	Male	Female	13	18	12	3.57 +/- 0.67	3.24 +/- 0.4	4.69 +/- 1.09	Mann-Whitney Unpaired	2	117	2	0.164853	63.5	0.892368	-0.355509
Occupant/new-comer social test	Occupant follow new-comer	12m	Male	Female	13	18	10	6.33 +/- 1.38	7.04 +/- 0.96	9.31 +/- 2.23	Mann-Whitney Unpaired	2	101	1.08081	-0.157279	48	0.625576	-0.500321
Occupant/new-comer social test	Occupant follow new-comer	3m	Female	Female	10	15	12	9.72 +/- 1.84	7.37 +/- 1.16	9.34 +/- 1.09	Mann-Whitney Unpaired	2	95	0.558618	0.465287	64	1.64241	0.0805416
Occupant/new-comer social test	Occupant follow new-comer	8m	Female	Female	10	13	11	5.79 +/- 1.11	3.5 +/- 0.61	5.75 +/- 1.18	Mann-Whitney Unpaired	2	99	0.0754012	0.806565	57	1.83538	0.0119209
Occupant/new-comer social test	Occupant follow new-comer	12m	Female	Female	10	14	9	4.45 +/- 0.55	3.23 +/- 0.61	7.11 +/- 2.33	Mann-Whitney Unpaired	2	91	0.469966	0.582933	44	1.93484	-0.538195
Occupant/new-comer social test	New-comer in the visual field of occupant	3m	Male	Female	13	18	12	15.91 +/- 2.06	14.16 +/- 2.52	7.3 +/- 1.53	Mann-Whitney Unpaired	2	137	0.869954	0.184243	133	0.00605406	1.32793
Occupant/new-comer social test	New-comer in the visual field of occupant	8m	Male	Female	13	18	12	19.85 +/- 2.26	22.36 +/- 2.83	13.41 +/- 1.93	Mann-Whitney Unpaired	2	101	1.06978	-0.23692	116	0.07959	0.861741
Occupant/new-comer social test	New-comer in the visual field of occupant	12m	Male	Female	13	18	10	35.11 +/- 3.58	30.54 +/- 2.98	31.37 +/- 6.47	Mann-Whitney Unpaired	2	136	0.929215	0.357949	79	0.819904	0.225613
Occupant/new-comer social test	New-comer in the visual field of occupant	3m	Female	Female	10	15	12	20.24 +/- 4.41	25.17 +/- 5.3	13.42 +/- 2.95	Mann-Whitney Unpaired	2	76	1.95574	-0.270683	79	0.45526	0.566905
Occupant/new-comer social test	New-comer in the visual field of occupant	8m	Female	Female	10	13	11	9.75 +/- 1.83	14.94 +/- 3.42	8.14 +/- 1.52	Mann-Whitney Unpaired	2	51	0.819904	-0.515228	65	1.02312	0.29935
Occupant/new-comer social test	New-comer in the visual field of occupant	12m	Female	Female	10	14	9	25.77 +/- 3.89	26.01 +/- 3.9	24.94 +/- 6.28	Mann-Whitney Unpaired	2	68.5	1.90659	-0.0175652	48	1.68421	0.0528008
Occupant/new-comer social test	Occupant in the visual field of new-comer	3m	Male	Female	13	18	12	31.66 +/- 2.18	32.87 +/- 2.84	32.27 +/- 2.68	Mann-Whitney Unpaired	2	118	1.96855	-0.115503	80.5	1.82671	-0.0709898
Occupant/new-comer social test	Occupant in the visual field of new-comer	8m	Male	Female	13	18	12	35.07 +/- 3.44	40.35 +/- 3.01	37.51 +/- 3	Mann-Whitney Unpaired	2	94	0.735377	-0.418911	71	1.45668	-0.21283
Occupant/new-comer social test	Occupant in the visual field of new-comer	12m	Male	Female	13	18	10	45.37 +/- 3.14	39.97 +/- 2.27	44.23 +/- 4.02	Mann-Whitney Unpaired	2	147	0.475154	0.520905	70	1.56889	0.0956128
Occupant/new-comer social test	Occupant in the visual field of new-comer	3m	Female	Female	10	15	12	21.49 +/- 2.63	25.07 +/- 3.83	20.43 +/- 2.26	Mann-Whitney Unpaired	2	69	1.52042	-0.282381	62	1.84574	0.131664
Occupant/new-comer social test	Occupant in the visual field of new-comer	8m	Female	Female	10	13	11	26.87 +/- 2.85	27.58 +/- 2.72	24.23 +/- 2.53	Mann-Whitney Unpaired	2	64	1.95048	-0.0748743	64	1.11453	0.303826
Occupant/new-comer social test	Occupant in the visual field of new-comer	12m	Female	Female	10	14	9	36.16 +/- 2.83	36.28 +/- 2.79	32.4 +/- 4.46	Mann-Whitney Unpaired	2	71	1.9542	-0.0126184	56	0.800364	0.333566
Occupant/new-comer social test	Time in contact (s)	3m	Male	Male	13	19	12	63.32 +/- 5.85	61.27 +/- 5.84	69.49 +/- 9.97	Mann-Whitney Unpaired	2	129	1.70016	0.085965	65	1.00664	-0.217948
Occupant/new-comer social test	Oro-oral contact	3m	Male	Male	13	19	12	4.15 +/- 0.53	3.97 +/- 0.48	4.98 +/- 0.8	Mann-Whitney Unpaired	2	136.5	1.26294	0.0883575	65	1.00664	-0.354222
Occupant/new-comer social test	oro-(occupant)genital(new-comer) contact	3m	Male	Male	13	19	12	27.3 +/- 3.64	28.48 +/- 3.85	31.16 +/- 5.43	Mann-Whitney Unpaired	2	117	1.6411	-0.0767685	66.5	1.0991	-0.240018
Occupant/new-comer social test	oro-(new-comer)genital(occupant) contact	3m	Male	Male	13	19	12	6.47 +/- 0.76	7.68 +/- 1.37	7.03 +/- 1.02	Mann-Whitney Unpaired	2	123	2	-0.244458	68.5	1.24879	-0.178457
Occupant/new-comer social test	Occupant Stop	3m	Male	Male	13	19	12	59.83 +/- 4.29	67.86 +/- 5.38	59.42 +/- 6.61	Mann-Whitney Unpaired	2	109	1.19239	-0.389433	81	1.78758	0.0208111
Occupant/new-comer social test	New-comer Stop	3m	Male	Male	13	19	12	54.57 +/- 4.29	50.79 +/- 2.34	49.7 +/- 3.7	Mann-Whitney Unpaired	2	138.5	1.15579	0.30019	92	0.925356	0.341181
Occupant/new-comer social test	Duration of occupant approach new-comer	3m	Male	Male	13	19	12	10.57 +/- 1.18	11.29 +/- 1.91	10.46 +/- 1.74	Mann-Whitney Unpaired	2	119	1.75593	-0.102126	80	1.86985	0.0213412
Occupant/new-comer social test	Duration of new-comer approach occupant	3m	Male	Male	13	19	12	7.05 +/- 1.78	9.15 +/- 1.53	4.72 +/- 1.15	Mann-Whitney Unpaired	2	98	0.674792	-0.319738	87.5	1.24866	0.431454
Occupant/new-comer social test	Duration of occupant escape new-comer	3m	Male	Male	13	19	12	4.43 +/- 0.82	3.56 +/- 0.9	4.14 +/- 1.1	Mann-Whitney Unpaired	2	162.5	0.278797	0.242632	89	1.14859	0.0853782
Occupant/new-comer social test	Duration of new-comer escape occupant	3m	Male	Male	13	19	12	10.6 +/- 1.36	14.19 +/- 1.56	9.65 +/- 1.4	Mann-Whitney Unpaired	2	81	0.213942	-0.586684	91	0.992957	0.195242
Occupant/new-comer social test	Duration of occupant approach and new-comer escape	3m	Male	Male	13	19	12	36.31 +/- 5.5	39.2 +/- 6.86	37.71 +/- 9.28	Mann-Whitney Unpaired	2	114	1.45918	-0.109705	81	1.78363	-0.0527918
Occupant/new-comer social test	Duration of new-comer approach and occupant escape	3m	Male	Male	13	19	12	5.43 +/- 1.97	6.86 +/- 1.71	2.88 +/- 1.17	Mann-Whitney Unpaired	2	105.5	0.966087	-0.195694	90.5	0.944551	0.43693
Occupant/new-comer social test	Duration of occupant approach and occupant escape	3m	Male	Male	13	19	12	12.03 +/- 3.03	9.29 +/- 3.35	16.72 +/- 4.15	Mann-Whitney Unpaired	2	153.5	0.504699	0.206842	68	1.20579	-0.37023
Occupant/new-comer social test	Duration of new-comer approach and new-comer escape	3m	Male	Male	13	19	12	20.92 +/- 4.41	25.45 +/- 5.51	17.2 +/- 3.41	Mann-Whitney Unpaired	2	119.5	1.78632	-0.214685	88.5	1.17284	0.26374
Occupant/new-comer social test	Occupant follow new-comer	3m	Male	Male	13	19	12	3.58 +/- 0.82	4.18 +/- 1.09	8.08 +/- 2.34	Mann-Whitney Unpaired	2	131	1.57574	-0.144829	55	0.441671	-0.750946
Occupant/new-comer social test	New-comer in the visual field of occupant	3m	Male	Male	13	19	12	36.49 +/- 4.22	37.25 +/- 4.86	34.35 +/- 8.15	Mann-Whitney Unpaired	2	126	1.87765	-0.0397211	92	0.939187	0.0956433
Occupant/new-comer social test	Occupant in the visual field of new-comer	3m	Male	Male	13	19	12	39.49 +/- 4.08	38.17 +/- 3.69	43.29 +/- 4.85	Mann-Whitney Unpaired	2	127	1.81943	0.0850114	72	1.53777	-0.241148

## Sheet: Table S1.2
Test	Behavior	Genotype	Sex	N 3m	N 8m	N 12m	Mean 3m	Mean 8m	Mean 12m	Test2	statistics	p	Test3	Bonferroni	W 3m vs 8m	p 3m vs 8m	dCohen 3m vs 8m	W 8m vs 12m	p 8m vs 12m	dCohen 8m vs 12m	W 3m vs 12m	p 3m vs 12m	dCohen 3m vs 12m
Openfield	Distance traveled (m)	+/+	Male	13	13	13	198.13 +/- 8.42	190.35 +/- 10.73	176.34 +/- 13.49	Friedman test	4.76923	0.0921244	Wilcoxson Paired	3	54	1.76367	0.223726	76	0.0981445	0.318712	61	0.91626	0.537414
Openfield	Distance traveled (m)	+/-	Male	19	19	19	203.54 +/- 10.39	169.38 +/- 7.05	161.36 +/- 7.12	Friedman test	7	0.0301974	Wilcoxson Paired	3	138	0.062439	0.885441	111	0.851189	0.267127	150	0.0100937	1.09025
Openfield	Distance traveled (m)	-/-	Male	12	12	12	147.94 +/- 12.02	145.52 +/- 7.87	139.65 +/- 11.4	Friedman test	0.2	0.904837	Wilcoxson Paired	3	38	2.90918	0.0687448	32	2.08594	0.186158	31	2.30859	0.211285
Openfield	Distance traveled (m)	+/+	Female	10	10	10	226.39 +/- 15.8	174.09 +/- 8.62	140.04 +/- 7.02	Friedman test	12.8	0.00166156	Wilcoxson Paired	3	51	0.0410156	1.29975	50	0.0585938	1.3694	55	0.00585938	2.23339
Openfield	Distance traveled (m)	+/-	Female	16	16	16	202.27 +/- 11.54	156.43 +/- 8.64	138.87 +/- 6.84	Friedman test	19	7.48518e-05	Wilcoxson Paired	3	100	0.00366211	1.13627	81	0.235474	0.602117	105	0.000366211	1.66742
Openfield	Distance traveled (m)	-/-	Female	12	12	12	168.92 +/- 18.52	177.2 +/- 14.9	163.65 +/- 27.65	Friedman test	2.66667	0.263597	Wilcoxson Paired	3	31	2.69531	-0.143733	31	1.07812	0.203894	27	1.95703	0.0724482
Free exploration	Time spent self grooming (s)	+/+	Male	13	13	13	19.95 +/- 3.17	22.23 +/- 2.04	18.43 +/- 3.3	Friedman test	3.23077	0.198814	Wilcoxson Paired	3	33	1.24292	-0.237725	59	1.1272	0.383686	48	2.67773	0.129936
Free exploration	Time spent self grooming (s)	+/-	Male	19	19	19	22.56 +/- 3.49	20.7 +/- 2.74	13.79 +/- 2.36	Friedman test	5.44444	0.0657285	Wilcoxson Paired	3	87	2.89835	0.136575	136	0.0805435	0.637964	119	0.462135	0.676732
Free exploration	Time spent self grooming (s)	-/-	Male	12	12	12	55.68 +/- 9.07	129.91 +/- 41.99	124.36 +/- 45.16	Friedman test	0.8	0.67032	Wilcoxson Paired	3	21	0.528809	-0.705387	16	0.826172	0.0384198	17	0.966797	-0.69676
Free exploration	Time spent self grooming (s)	+/+	Female	10	10	10	19.79 +/- 5.02	8.66 +/- 1.64	17.58 +/- 5.23	Friedman test	6.2	0.0450492	Wilcoxson Paired	3	48	0.111328	0.943602	12	0.392578	-0.728941	34	1.66992	0.136112
Free exploration	Time spent self grooming (s)	+/-	Female	16	16	16	17.5 +/- 3.48	17.41 +/- 3.63	13.61 +/- 2.45	Friedman test	0.109091	0.946915	Wilcoxson Paired	3	40	2.20605	0.006436	60	2.0094	0.328276	42	2.51807	0.335132
Free exploration	Time spent self grooming (s)	-/-	Female	12	12	12	46.24 +/- 9.59	83.41 +/- 38.11	90.87 +/- 38.48	Friedman test	2.88889	0.235877	Wilcoxson Paired	3	38	2.10059	-0.410864	6	0.164062	-0.0613827	18	1.95703	-0.564569
Free exploration	Time spent digging (s)	+/+	Male	13	13	13	59.64 +/- 12.1	55.82 +/- 6.38	37.82 +/- 6.07	Friedman test	7.53846	0.0230698	Wilcoxson Paired	3	50	2.3606	0.109384	73	0.172119	0.802059	71	0.240967	0.632143
Free exploration	Time spent digging (s)	+/-	Male	19	19	19	57.42 +/- 5.03	46.96 +/- 4.09	32.74 +/- 3.66	Friedman test	10.7778	0.00456705	Wilcoxson Paired	3	111	0.851189	0.527002	140	0.0477905	0.864194	149	0.0120163	1.29375
Free exploration	Time spent digging (s)	-/-	Male	12	12	12	27.88 +/- 5.59	19.41 +/- 4.81	15.03 +/- 4.17	Friedman test	1.4	0.496585	Wilcoxson Paired	3	54	0.79834	0.468688	42	0.480469	0.288316	45	0.251953	0.761513
Free exploration	Time spent digging (s)	+/+	Female	10	10	10	35.36 +/- 6.36	48.38 +/- 5.52	27.58 +/- 3.75	Friedman test	3.2	0.201897	Wilcoxson Paired	3	9	0.193359	-0.691064	49	0.0820312	1.39393	33	1.875	0.471289
Free exploration	Time spent digging (s)	+/-	Female	16	16	16	40.7 +/- 4.51	40.92 +/- 6.63	23.72 +/- 2.35	Friedman test	2.71429	0.257395	Wilcoxson Paired	3	45	3	-0.0102199	84	0.148315	0.924309	85	0.0102539	1.21572
Free exploration	Time spent digging (s)	-/-	Female	12	12	12	29.4 +/- 8.85	23.48 +/- 5.6	13.14 +/- 4.28	Friedman test	0	1	Wilcoxson Paired	3	32	2.89746	0.2308	31	1.07812	0.635323	30	1.27734	0.655959
Occupant/new-comer social test	Time in contact (s)	+/+	Male	13	13	13	88.95 +/- 3.25	82.41 +/- 3.08	59.05 +/- 4.27	Friedman test	14.9231	0.000574771	Wilcoxson Paired	3	62	0.820312	0.573101	88	0.00366211	1.74067	88	0.00366211	2.18765
Occupant/new-comer social test	Time in contact (s)	+/-	Male	19	19	19	93.01 +/- 3.75	77.24 +/- 3.69	63.87 +/- 3.81	Friedman test	25	3.72665e-06	Wilcoxson Paired	3	132	0.0199585	0.999993	152	0.00700378	0.840156	152	9.15527e-05	1.81887
Occupant/new-comer social test	Time in contact (s)	-/-	Male	12	12	12	100.94 +/- 4.21	92.21 +/- 3.84	70.08 +/- 7.86	Friedman test	7.4	0.0247235	Wilcoxson Paired	3	61	0.276855	0.625457	50	0.0585938	1.14258	49	0.0820312	1.55279
Occupant/new-comer social test	Time in contact (s)	+/+	Female	10	10	10	82.84 +/- 5.28	93.19 +/- 3.28	76.31 +/- 6.91	Friedman test	4.2	0.122456	Wilcoxson Paired	3	10	0.251953	-0.744715	50	0.0585938	0.986739	34	1.66992	0.335737
Occupant/new-comer social test	Time in contact (s)	+/-	Female	16	16	16	80 +/- 6.88	89.15 +/- 3.96	76.79 +/- 5.14	Friedman test	3.84615	0.146157	Wilcoxson Paired	3	25	0.903809	-0.419387	74	0.143555	0.726109	48	2.67773	0.13746
Occupant/new-comer social test	Time in contact (s)	-/-	Female	12	12	12	89.1 +/- 3.43	97.39 +/- 8.19	81.9 +/- 9.02	Friedman test	2	0.367879	Wilcoxson Paired	3	16	0.442383	-0.401642	29	1.48828	0.571226	28	1.71094	0.364867
Occupant/new-comer social test	Oro-oral contact	+/+	Male	13	13	13	4.43 +/- 0.46	5.39 +/- 0.73	0.62 +/- 0.2	Friedman test	19.5385	5.71843e-05	Wilcoxson Paired	3	31	1.0188	-0.439834	91	0.000732422	2.47577	91	0.000732422	2.99111
Occupant/new-comer social test	Oro-oral contact	+/-	Male	19	19	19	5.08 +/- 0.4	5.66 +/- 0.47	0.5 +/- 0.16	Friedman test	27.1111	1.29687e-06	Wilcoxson Paired	3	62	1.55127	-0.313501	171	2.28882e-05	3.44297	153	4.57764e-05	3.55712
Occupant/new-comer social test	Oro-oral contact	-/-	Male	12	12	12	8.14 +/- 0.95	8.14 +/- 0.69	0.34 +/- 0.12	Friedman test	15	0.000553084	Wilcoxson Paired	3	41	2.729	-0.00193025	55	0.00585938	4.36384	55	0.00585938	3.17169
Occupant/new-comer social test	Oro-oral contact	+/+	Female	10	10	10	5.6 +/- 0.82	5.26 +/- 0.66	14.57 +/- 2.26	Friedman test	12.6	0.0018363	Wilcoxson Paired	3	29	2.76562	0.144471	0	0.00585938	-1.77071	3	0.0292969	-1.66996
Occupant/new-comer social test	Oro-oral contact	+/-	Female	16	16	16	4.94 +/- 0.55	6.56 +/- 0.73	16.55 +/- 1.73	Friedman test	20.4615	3.6044e-05	Wilcoxson Paired	3	16	0.231445	-0.681034	0	0.000732422	-1.99006	0	0.000732422	-2.43771
Occupant/new-comer social test	Oro-oral contact	-/-	Female	12	12	12	6.2 +/- 0.58	6.57 +/- 0.73	16.84 +/- 2.59	Friedman test	13.5556	0.0011388	Wilcoxson Paired	3	33	3	-0.166163	0	0.0272721	-1.87307	1	0.0234375	-2.02101
Occupant/new-comer social test	oro-(occupant)genital(new-comer) contact	+/+	Male	13	13	13	44.71 +/- 2.56	38.64 +/- 2.93	13.08 +/- 1.98	Friedman test	20.4615	3.6044e-05	Wilcoxson Paired	3	65	0.572754	0.611234	91	0.000732422	2.83395	91	0.000732422	3.8374
Occupant/new-comer social test	oro-(occupant)genital(new-comer) contact	+/-	Male	19	19	19	45.54 +/- 3.3	33.74 +/- 2.68	14.56 +/- 2.24	Friedman test	26.7778	1.53207e-06	Wilcoxson Paired	3	130	0.0280151	0.92537	163	0.000572205	1.82758	153	4.57764e-05	2.58927
Occupant/new-comer social test	oro-(occupant)genital(new-comer) contact	-/-	Male	12	12	12	47.11 +/- 1.55	43.58 +/- 3.31	14.25 +/- 2.8	Friedman test	15.2	0.000500451	Wilcoxson Paired	3	59	0.388184	0.394043	55	0.00585938	2.82388	55	0.00585938	4.59317
Occupant/new-comer social test	oro-(occupant)genital(new-comer) contact	+/+	Female	10	10	10	49.94 +/- 4.09	46.07 +/- 2.44	44.74 +/- 4.79	Friedman test	2.6	0.272532	Wilcoxson Paired	3	41	0.580078	0.363429	32	2.08594	0.110366	45	0.251953	0.369086
Occupant/new-comer social test	oro-(occupant)genital(new-comer) contact	+/-	Female	16	16	16	50.38 +/- 5.61	45.56 +/- 3.72	47.4 +/- 3.59	Friedman test	1.38462	0.50042	Wilcoxson Paired	3	43	2.37305	0.26238	45	3	-0.137244	41	2.71899	0.163394
Occupant/new-comer social test	oro-(occupant)genital(new-comer) contact	-/-	Female	12	12	12	56.94 +/- 3.14	47.19 +/- 4.39	52.22 +/- 7.55	Friedman test	2	0.367879	Wilcoxson Paired	3	57	0.0966797	0.763474	18	1.95703	-0.27032	27	1.95703	0.279689
Occupant/new-comer social test	oro-(new-comer)genital(occupant) contact	+/+	Male	13	13	13	9.73 +/- 1.25	9.56 +/- 1.29	1.85 +/- 0.42	Friedman test	20.4615	3.6044e-05	Wilcoxson Paired	3	46	3	0.0376147	91	0.000732422	2.23402	91	0.000732422	2.35001
Occupant/new-comer social test	oro-(new-comer)genital(occupant) contact	+/-	Male	19	19	19	12.15 +/- 1.52	11.51 +/- 1.48	2.57 +/- 0.59	Friedman test	24.7778	4.16461e-06	Wilcoxson Paired	3	82	2.45274	0.0997348	170	4.57764e-05	1.87087	151	0.000137329	1.95866
Occupant/new-comer social test	oro-(new-comer)genital(occupant) contact	-/-	Male	12	12	12	12.87 +/- 1.84	14.27 +/- 1.88	2.51 +/- 1.12	Friedman test	16.8	0.000224867	Wilcoxson Paired	3	32	1.86621	-0.216638	55	0.00585938	2.1839	55	0.00585938	1.95849
Occupant/new-comer social test	oro-(new-comer)genital(occupant) contact	+/+	Female	10	10	10	6.95 +/- 1.3	10.99 +/- 1.23	13.45 +/- 1.64	Friedman test	10.4	0.00551656	Wilcoxson Paired	3	11	0.316406	-1.01105	18	1.125	-0.5384	5	0.0585938	-1.3914
Occupant/new-comer social test	oro-(new-comer)genital(occupant) contact	+/-	Female	16	16	16	7.78 +/- 1.02	10.93 +/- 0.87	14.23 +/- 1.32	Friedman test	11.2308	0.00364141	Wilcoxson Paired	3	18	0.32959	-0.875971	17	0.143555	-0.790648	2	0.00219727	-1.45002
Occupant/new-comer social test	oro-(new-comer)genital(occupant) contact	-/-	Female	12	12	12	8.18 +/- 1.4	9.57 +/- 1.13	12.91 +/- 1.91	Friedman test	5.55556	0.0621765	Wilcoxson Paired	3	23	1.23926	-0.321081	10	0.492188	-0.704786	10	0.492188	-0.905528
Occupant/new-comer social test	Occupant Stop	+/+	Male	13	13	13	50.49 +/- 2.99	35.06 +/- 2.23	31.05 +/- 3.73	Friedman test	12.9231	0.00156239	Wilcoxson Paired	3	91	0.000732422	1.6216	69	0.32959	0.361962	86	0.00732422	1.59545
Occupant/new-comer social test	Occupant Stop	+/-	Male	19	19	19	48.38 +/- 1.61	40.29 +/- 1.98	30.81 +/- 2.21	Friedman test	18.7778	8.36483e-05	Wilcoxson Paired	3	122	0.0915527	1.05691	150	0.0100937	1.06624	148	0.000457764	2.14385
Occupant/new-comer social test	Occupant Stop	-/-	Male	12	12	12	49.67 +/- 3.6	40.98 +/- 2.97	35.39 +/- 4.66	Friedman test	9.8	0.00744658	Wilcoxson Paired	3	56	0.61084	0.760466	40	0.697266	0.447001	51	0.0410156	1.0553
Occupant/new-comer social test	Occupant Stop	+/+	Female	10	10	10	55.84 +/- 4.12	41.95 +/- 3.28	45.29 +/- 2.41	Friedman test	6.2	0.0450492	Wilcoxson Paired	3	46	0.193359	1.18073	15	0.697266	-0.367484	44	0.316406	0.989005
Occupant/new-comer social test	Occupant Stop	+/-	Female	16	16	16	57.66 +/- 3.45	51.37 +/- 3.37	62.02 +/- 3.95	Friedman test	8	0.0183156	Wilcoxson Paired	3	49	0.5045	0.490918	3	0.00366211	-0.785214	35	1.49194	-0.310715
Occupant/new-comer social test	Occupant Stop	-/-	Female	12	12	12	55.28 +/- 3.27	48.35 +/- 4.01	55.22 +/- 7.75	Friedman test	6.88889	0.0319225	Wilcoxson Paired	3	46	0.834961	0.56333	9	0.369615	-0.373508	28	1.71094	0.00303699
Occupant/new-comer social test	New-comer Stop	+/+	Male	13	13	13	58.72 +/- 3.88	48.05 +/- 3	53.26 +/- 7.38	Friedman test	3.23077	0.198814	Wilcoxson Paired	3	80	0.0402832	0.853757	40	2.20605	-0.256657	68	0.381592	0.256966
Occupant/new-comer social test	New-comer Stop	+/-	Male	19	19	19	54.69 +/- 3.47	58.04 +/- 2.51	45.69 +/- 2.5	Friedman test	5.94366	0.0512095	Wilcoxson Paired	3	55	0.986847	-0.260229	147	0.0167999	1.16295	96	1.13347	0.70163
Occupant/new-comer social test	New-comer Stop	-/-	Male	12	12	12	55.82 +/- 4.32	53.22 +/- 4.03	47.03 +/- 5.21	Friedman test	5.4	0.0672055	Wilcoxson Paired	3	45	2.03174	0.17963	41	0.580078	0.40831	36	1.29492	0.560894
Occupant/new-comer social test	New-comer Stop	+/+	Female	10	10	10	42.91 +/- 2.93	48.44 +/- 3.62	44.12 +/- 5.41	Friedman test	2.6	0.272532	Wilcoxson Paired	3	16	0.826172	-0.531244	45	0.251953	0.296379	35	1.47656	-0.0884191
Occupant/new-comer social test	New-comer Stop	+/-	Female	16	16	16	44.53 +/- 1.67	51.26 +/- 2.92	59.27 +/- 3.6	Friedman test	12.9231	0.00156239	Wilcoxson Paired	3	23	0.700195	-0.783717	20	0.240967	-0.659044	12	0.0512695	-1.41199
Occupant/new-comer social test	New-comer Stop	-/-	Female	12	12	12	42.9 +/- 2.05	44.58 +/- 3.55	42.49 +/- 4.19	Friedman test	0.222222	0.894839	Wilcoxson Paired	3	28	2.10059	-0.174238	27	1.95703	0.171952	26	2.20312	0.0419567
Occupant/new-comer social test	Duration of occupant approach new-comer	+/+	Male	13	13	13	12.46 +/- 1.11	17.5 +/- 1.31	25.13 +/- 1.64	Friedman test	18	0.00012341	Wilcoxson Paired	3	18	0.172119	-1.15071	6	0.0102539	-1.42058	0	0.000732422	-2.50448
Occupant/new-comer social test	Duration of occupant approach new-comer	+/-	Male	19	19	19	12.42 +/- 1.26	18.02 +/- 1.44	23.61 +/- 1.65	Friedman test	18.1111	0.000116741	Wilcoxson Paired	3	13	0.00402832	-0.978491	22	0.0120163	-0.852214	0	4.57764e-05	-1.80131
Occupant/new-comer social test	Duration of occupant approach new-comer	-/-	Male	12	12	12	11.15 +/- 1.52	13.23 +/- 1.27	17.7 +/- 2.39	Friedman test	4.2	0.122456	Wilcoxson Paired	3	29	1.40918	-0.42986	15	0.697266	-0.742585	2	0.0175781	-1.02549
Occupant/new-comer social test	Duration of occupant approach new-comer	+/+	Female	10	10	10	15.85 +/- 1.98	14.91 +/- 1.21	14.04 +/- 1.5	Friedman test	0.6	0.740818	Wilcoxson Paired	3	32	2.08594	0.181359	26	2.76562	0.20201	37	1.125	0.325691
Occupant/new-comer social test	Duration of occupant approach new-comer	+/-	Female	16	16	16	13.14 +/- 1.17	11.89 +/- 1.67	12.48 +/- 1.5	Friedman test	0.153846	0.925961	Wilcoxson Paired	3	42	2.55029	0.235978	35	1.49194	-0.100479	55	1.62524	0.129964
Occupant/new-comer social test	Duration of occupant approach new-comer	-/-	Female	12	12	12	13.16 +/- 1.29	10.94 +/- 1.65	9.82 +/- 1.24	Friedman test	4.22222	0.121103	Wilcoxson Paired	3	50	0.442383	0.447854	27	1.95703	0.234153	34	0.609375	0.801502
Occupant/new-comer social test	Duration of new-comer approach occupant	+/+	Male	13	13	13	4.1 +/- 0.85	4.54 +/- 0.92	4.08 +/- 0.68	Friedman test	2.46154	0.292068	Wilcoxson Paired	3	39	2.05444	-0.139697	53	1.90649	0.160114	47	2.83813	0.0074243
Occupant/new-comer social test	Duration of new-comer approach occupant	+/-	Male	19	19	19	3.36 +/- 0.91	4.58 +/- 0.74	6.1 +/- 0.97	Friedman test	8.44444	0.014666	Wilcoxson Paired	3	45	0.436295	-0.34737	66	1.25134	-0.416205	40	0.265961	-0.68748
Occupant/new-comer social test	Duration of new-comer approach occupant	-/-	Male	12	12	12	2.72 +/- 0.61	5.86 +/- 0.85	7.77 +/- 1.33	Friedman test	5	0.082085	Wilcoxson Paired	3	6	0.0205078	-1.22225	16	0.785648	-0.534931	1	0.0117188	-1.56322
Occupant/new-comer social test	Duration of new-comer approach occupant	+/+	Female	10	10	10	4.99 +/- 0.93	2.91 +/- 0.7	7.15 +/- 1.87	Friedman test	1.4	0.496585	Wilcoxson Paired	3	45	0.251953	0.799754	7	0.111328	-0.948692	16	0.826172	-0.462755
Occupant/new-comer social test	Duration of new-comer approach occupant	+/-	Female	16	16	16	5.48 +/- 1.25	4.05 +/- 0.92	5.89 +/- 0.82	Friedman test	1.38462	0.50042	Wilcoxson Paired	3	49	1.40918	0.339686	27	0.648926	-0.575859	43	2.67773	-0.0987857
Occupant/new-comer social test	Duration of new-comer approach occupant	-/-	Female	12	12	12	3.48 +/- 0.84	3.25 +/- 0.46	6.02 +/- 1.66	Friedman test	2.66667	0.263597	Wilcoxson Paired	3	34	2.89746	0.0995614	5.5	0.15123	-0.792375	16	1.48828	-0.648906
Occupant/new-comer social test	Duration of occupant escape new-comer	+/+	Male	13	13	13	9.24 +/- 1.15	10.53 +/- 1.87	16.18 +/- 1.47	Friedman test	8	0.0183156	Wilcoxson Paired	3	40	2.20605	-0.230833	13	0.0644531	-0.931869	3	0.00366211	-1.46033
Occupant/new-comer social test	Duration of occupant escape new-comer	+/-	Male	19	19	19	8.19 +/- 1.4	13.02 +/- 1.51	13.78 +/- 1.44	Friedman test	5.44444	0.0657285	Wilcoxson Paired	3	35	0.151611	-0.779285	81	2.59513	-0.121948	17	0.00947571	-0.925867
Occupant/new-comer social test	Duration of occupant escape new-comer	-/-	Male	12	12	12	5.51 +/- 1.14	10.88 +/- 1.59	13.86 +/- 1.3	Friedman test	11.4	0.00334597	Wilcoxson Paired	3	12	0.102539	-1.12235	13	0.480469	-0.605126	6	0.0820312	-2.07596
Occupant/new-comer social test	Duration of occupant escape new-comer	+/+	Female	10	10	10	1.18 +/- 0.33	5.41 +/- 1.28	5.54 +/- 1.49	Friedman test	7.4	0.0247235	Wilcoxson Paired	3	1	0.0117188	-1.42576	24	2.30859	-0.0294991	6	0.0820312	-1.27306
Occupant/new-comer social test	Duration of occupant escape new-comer	+/-	Female	16	16	16	2.06 +/- 0.52	2.83 +/- 0.61	4.9 +/- 1.02	Friedman test	6.70588	0.0349813	Wilcoxson Paired	3	35	2.37305	-0.367087	8	0.0183105	-0.659825	21	0.282715	-0.942183
Occupant/new-comer social test	Duration of occupant escape new-comer	-/-	Female	12	12	12	1.31 +/- 0.44	3.23 +/- 0.76	3.45 +/- 1.01	Friedman test	4.22222	0.121103	Wilcoxson Paired	3	13	0.249023	-0.936165	26	2.20312	-0.0791608	7	0.222656	-0.935861
Occupant/new-comer social test	Duration of new-comer escape occupant	+/+	Male	13	13	13	6.93 +/- 0.97	10.57 +/- 1.88	9.22 +/- 1.9	Friedman test	4.76923	0.0921244	Wilcoxson Paired	3	19	0.204346	-0.674474	62	0.820312	0.198544	33	1.24292	-0.419745
Occupant/new-comer social test	Duration of new-comer escape occupant	+/-	Male	19	19	19	7.22 +/- 0.94	8.68 +/- 1.28	11.5 +/- 1.21	Friedman test	8.33333	0.0155039	Wilcoxson Paired	3	65	1.83366	-0.306118	32	0.0547028	-0.53229	29	0.0696716	-0.931794
Occupant/new-comer social test	Duration of new-comer escape occupant	-/-	Male	12	12	12	6.27 +/- 1.35	4.99 +/- 0.85	8.02 +/- 1.65	Friedman test	5.6	0.0608101	Wilcoxson Paired	3	48	1.55566	0.329062	6	0.0820312	-0.735597	26	2.76562	-0.354203
Occupant/new-comer social test	Duration of new-comer escape occupant	+/+	Female	10	10	10	17.24 +/- 2.04	10.16 +/- 1.06	11.77 +/- 2.12	Friedman test	4.2	0.122456	Wilcoxson Paired	3	51	0.0410156	1.37855	21	1.66992	-0.304263	46	0.193359	0.831085
Occupant/new-comer social test	Duration of new-comer escape occupant	+/-	Female	16	16	16	15.2 +/- 0.84	10.77 +/- 1.41	11.26 +/- 1.4	Friedman test	9.38462	0.00916551	Wilcoxson Paired	3	60	0.32959	1.05634	47	2.83813	-0.0949716	74	0.143555	0.909228
Occupant/new-comer social test	Duration of new-comer escape occupant	-/-	Female	12	12	12	13.27 +/- 1.28	8.58 +/- 1.64	9.97 +/- 1.33	Friedman test	4.66667	0.096972	Wilcoxson Paired	3	57	0.0966797	0.948332	14	1.07812	-0.285756	28	0.550292	0.7752
Occupant/new-comer social test	Duration of occupant approach and new-comer escape	+/+	Male	13	13	13	28.85 +/- 3.11	43.99 +/- 5.93	28.05 +/- 4.31	Friedman test	7.53846	0.0230698	Wilcoxson Paired	3	13	0.0644531	-0.887077	80	0.0402832	0.853022	43	2.67773	0.0590315
Occupant/new-comer social test	Duration of occupant approach and new-comer escape	+/-	Male	19	19	19	44.75 +/- 6	31.88 +/- 5.07	29.13 +/- 3.66	Friedman test	4.11111	0.128022	Wilcoxson Paired	3	110	0.360626	0.545922	83	2.79684	0.146217	132	0.0199585	0.740596
Occupant/new-comer social test	Duration of occupant approach and new-comer escape	-/-	Male	12	12	12	39.19 +/- 7.95	29.54 +/- 4.37	17.72 +/- 5.06	Friedman test	6.51282	0.0385265	Wilcoxson Paired	3	59	0.388184	0.433911	43	0.392578	0.761357	49	0.0820312	0.930001
Occupant/new-comer social test	Duration of occupant approach and new-comer escape	+/+	Female	10	10	10	56.83 +/- 7.16	46.4 +/- 5.68	41.05 +/- 9.03	Friedman test	1.4	0.496585	Wilcoxson Paired	3	44	0.316406	0.510455	31	2.30859	0.224395	42	0.480469	0.612302
Occupant/new-comer social test	Duration of occupant approach and new-comer escape	+/-	Female	16	16	16	63.97 +/- 7.46	45.61 +/- 4.93	44.82 +/- 6.36	Friedman test	6	0.0497871	Wilcoxson Paired	3	55	0.700195	0.752669	55	1.62524	0.0372039	75	0.119385	0.720855
Occupant/new-comer social test	Duration of occupant approach and new-comer escape	-/-	Female	12	12	12	62.69 +/- 6.99	50.86 +/- 6.28	40.41 +/- 7.71	Friedman test	8	0.0183156	Wilcoxson Paired	3	52	0.304688	0.522078	31	1.07812	0.477624	35	0.492188	0.937655
Occupant/new-comer social test	Duration of new-comer approach and occupant escape	+/+	Male	13	13	13	12.34 +/- 3.22	11.07 +/- 2.7	5.47 +/- 1.17	Friedman test	1.72	0.423162	Wilcoxson Paired	3	46	3	0.119186	63	0.195772	0.746668	66	0.503174	0.786366
Occupant/new-comer social test	Duration of new-comer approach and occupant escape	+/-	Male	19	19	19	5.48 +/- 1.65	10.28 +/- 2.07	9.18 +/- 1.89	Friedman test	7.50725	0.0234327	Wilcoxson Paired	3	29	0.139513	-0.603986	96	2.01157	0.130805	44	0.672687	-0.491012
Occupant/new-comer social test	Duration of new-comer approach and occupant escape	-/-	Male	12	12	12	11.54 +/- 4.91	15.53 +/- 4.27	11.5 +/- 3.69	Friedman test	3.31579	0.19054	Wilcoxson Paired	3	28	2.06725	-0.24955	43	0.392578	0.298336	18	1.125	0.00276911
Occupant/new-comer social test	Duration of new-comer approach and occupant escape	+/+	Female	10	10	10	0.98 +/- 0.56	2.69 +/- 1.47	7.33 +/- 3.1	Friedman test	1.85185	0.396164	Wilcoxson Paired	3	10	1.66234	-0.485612	4	0.625238	-0.604954	4	0.324958	-0.90145
Occupant/new-comer social test	Duration of new-comer approach and occupant escape	+/-	Female	16	16	16	3.08 +/- 0.99	2.66 +/- 1.5	7.32 +/- 1.69	Friedman test	6.83721	0.0327581	Wilcoxson Paired	3	35	0.465395	0.0912178	14	0.163841	-0.788945	15	0.359167	-0.817272
Occupant/new-comer social test	Duration of new-comer approach and occupant escape	-/-	Female	12	12	12	2.51 +/- 1.75	5.12 +/- 2.63	3.86 +/- 2.32	Friedman test	1.72727	0.421626	Wilcoxson Paired	3	5	0.883522	-0.349818	11	3	0.157323	0	0.544348	-0.208744
Occupant/new-comer social test	Duration of occupant approach and occupant escape	+/+	Male	13	13	13	35.89 +/- 6.14	32.13 +/- 6.14	35.16 +/- 4.53	Friedman test	1.07692	0.583645	Wilcoxson Paired	3	52	2.05444	0.169608	37	1.76367	-0.155814	36	1.62524	0.0371899
Occupant/new-comer social test	Duration of occupant approach and occupant escape	+/-	Male	19	19	19	31.09 +/- 5.76	40.48 +/- 4.51	31.92 +/- 4.2	Friedman test	4.33333	0.114559	Wilcoxson Paired	3	55	0.986847	-0.427583	121	0.389214	0.462876	76	3	-0.0388596
Occupant/new-comer social test	Duration of occupant approach and occupant escape	-/-	Male	12	12	12	34.57 +/- 6.67	42.4 +/- 5.4	33.59 +/- 6.07	Friedman test	1.8	0.40657	Wilcoxson Paired	3	19	0.388184	-0.372759	36	1.29492	0.46562	26	2.76562	0.0457094
Occupant/new-comer social test	Duration of occupant approach and occupant escape	+/+	Female	10	10	10	5.6 +/- 1.77	22.34 +/- 3.56	23.24 +/- 11.7	Friedman test	5	0.082085	Wilcoxson Paired	3	0	0.00585938	-1.88494	36	1.29492	-0.0326684	7	0.226682	-0.666583
Occupant/new-comer social test	Duration of occupant approach and occupant escape	+/-	Female	16	16	16	7.2 +/- 1.95	16.8 +/- 4.53	15.16 +/- 2.95	Friedman test	3.16667	0.20529	Wilcoxson Paired	3	25	0.903809	-0.773447	40	2.90614	0.117977	20	0.240967	-0.84838
Occupant/new-comer social test	Duration of occupant approach and occupant escape	-/-	Female	12	12	12	7.76 +/- 2.36	16.72 +/- 4.87	13.14 +/- 2.66	Friedman test	1.08571	0.581086	Wilcoxson Paired	3	21	0.960938	-0.709242	29	1.48828	0.27166	8	0.292969	-0.664072
Occupant/new-comer social test	Duration of new-comer approach and new-comer escape	+/+	Male	13	13	13	20.12 +/- 3.98	15.29 +/- 3.17	5.77 +/- 1.56	Friedman test	7.09804	0.0287528	Wilcoxson Paired	3	59	1.1272	0.371877	81	0.0314941	1.05647	71	0.0404136	1.31715
Occupant/new-comer social test	Duration of new-comer approach and new-comer escape	+/-	Male	19	19	19	14.08 +/- 4.52	14.69 +/- 3.54	11.7 +/- 1.93	Friedman test	1.09859	0.577356	Wilcoxson Paired	3	76	3	-0.0351824	104	1.3269	0.247156	66	2.81453	0.161652
Occupant/new-comer social test	Duration of new-comer approach and new-comer escape	-/-	Male	12	12	12	13.23 +/- 3.6	16.27 +/- 4.11	17.95 +/- 3.44	Friedman test	4.2	0.122456	Wilcoxson Paired	3	29	1.40918	-0.226688	19	1.29492	-0.131063	21	1.66992	-0.400479
Occupant/new-comer social test	Duration of new-comer approach and new-comer escape	+/+	Female	10	10	10	25.6 +/- 2.61	15.11 +/- 3.7	20.23 +/- 4.5	Friedman test	4.2	0.122456	Wilcoxson Paired	3	49	0.0820312	1.03523	19	1.29492	-0.392228	39	0.826172	0.461585
Occupant/new-comer social test	Duration of new-comer approach and new-comer escape	+/-	Female	16	16	16	12.37 +/- 2.97	19.82 +/- 5.29	15.27 +/- 2.31	Friedman test	0.153846	0.925961	Wilcoxson Paired	3	33	2.03174	-0.481354	54	1.76367	0.311304	32	1.1272	-0.283116
Occupant/new-comer social test	Duration of new-comer approach and new-comer escape	-/-	Female	12	12	12	18.65 +/- 5	20.28 +/- 4.31	28.84 +/- 5.67	Friedman test	0.888889	0.64118	Wilcoxson Paired	3	31	2.69531	-0.10199	19	2.20312	-0.550649	16	1.48828	-0.593153
Occupant/new-comer social test	Occupant follow new-comer	+/+	Male	13	13	13	4.62 +/- 0.7	3.57 +/- 0.67	6.33 +/- 1.38	Friedman test	2.46154	0.292068	Wilcoxson Paired	3	59	1.1272	0.424708	17	0.143555	-0.705854	37	1.76367	-0.432969
Occupant/new-comer social test	Occupant follow new-comer	+/-	Male	19	19	19	5.88 +/- 0.99	3.24 +/- 0.4	7.04 +/- 0.96	Friedman test	10.1111	0.00637382	Wilcoxson Paired	3	119	0.134308	0.821993	15	0.00313568	-1.21464	68	2.1357	-0.279605
Occupant/new-comer social test	Occupant follow new-comer	-/-	Male	12	12	12	7.45 +/- 1.33	4.69 +/- 1.09	9.31 +/- 2.23	Friedman test	4.2	0.122456	Wilcoxson Paired	3	64	0.156738	0.655317	9	0.193359	-0.841544	18	1.125	-0.319134
Occupant/new-comer social test	Occupant follow new-comer	+/+	Female	10	10	10	9.72 +/- 1.84	5.79 +/- 1.11	4.45 +/- 0.55	Friedman test	3.8	0.149569	Wilcoxson Paired	3	44	0.316406	0.817325	38	0.966797	0.482943	48	0.111328	1.22771
Occupant/new-comer social test	Occupant follow new-comer	+/-	Female	16	16	16	7.37 +/- 1.16	3.5 +/- 0.61	3.23 +/- 0.61	Friedman test	12.1538	0.00229523	Wilcoxson Paired	3	60	0.32959	1.06543	59	1.1272	0.119986	79	0.0512695	1.14343
Occupant/new-comer social test	Occupant follow new-comer	-/-	Female	12	12	12	9.34 +/- 1.09	5.75 +/- 1.18	7.11 +/- 2.33	Friedman test	3.55556	0.169013	Wilcoxson Paired	3	58	0.0732422	0.933474	19.5	2.30069	-0.248714	27	1.95703	0.414892
Occupant/new-comer social test	New-comer in the visual field of occupant	+/+	Male	13	13	13	15.91 +/- 2.06	19.85 +/- 2.26	35.11 +/- 3.58	Friedman test	14	0.000911882	Wilcoxson Paired	3	32	1.1272	-0.505937	5	0.00732422	-1.41284	5	0.00732422	-1.82329
Occupant/new-comer social test	New-comer in the visual field of occupant	+/-	Male	19	19	19	14.16 +/- 2.52	22.36 +/- 2.83	30.54 +/- 2.98	Friedman test	22.1111	1.57991e-05	Wilcoxson Paired	3	35	0.151611	-0.720879	24	0.0167999	-0.66393	12	0.00320435	-1.39842
Occupant/new-comer social test	New-comer in the visual field of occupant	-/-	Male	12	12	12	7.3 +/- 1.53	13.41 +/- 1.93	31.37 +/- 6.47	Friedman test	15.8	0.000370744	Wilcoxson Paired	3	12	0.102539	-1.01406	0	0.00585938	-1.23105	1	0.0117188	-1.68581
Occupant/new-comer social test	New-comer in the visual field of occupant	+/+	Female	10	10	10	20.24 +/- 4.41	9.75 +/- 1.83	25.77 +/- 3.89	Friedman test	5	0.082085	Wilcoxson Paired	3	46	0.193359	0.983019	1	0.0117188	-1.66644	19	1.29492	-0.420574
Occupant/new-comer social test	New-comer in the visual field of occupant	+/-	Female	16	16	16	25.17 +/- 5.3	14.94 +/- 3.42	26.01 +/- 3.9	Friedman test	3.84615	0.146157	Wilcoxson Paired	3	56	0.61084	0.59426	13	0.0644531	-0.817419	44	2.83813	-0.0465708
Occupant/new-comer social test	New-comer in the visual field of occupant	-/-	Female	12	12	12	13.42 +/- 2.95	8.14 +/- 1.52	24.94 +/- 6.28	Friedman test	4.22222	0.121103	Wilcoxson Paired	3	53	0.249023	0.647712	5	0.117188	-1.28244	14	1.07812	-0.795456
Occupant/new-comer social test	Occupant in the visual field of new-comer	+/+	Male	13	13	13	31.66 +/- 2.18	35.07 +/- 3.44	45.37 +/- 3.14	Friedman test	11.2308	0.00364141	Wilcoxson Paired	3	30	0.91626	-0.328678	18	0.172119	-0.868114	7	0.013916	-1.4076
Occupant/new-comer social test	Occupant in the visual field of new-comer	+/-	Male	19	19	19	32.87 +/- 2.84	40.35 +/- 3.01	39.97 +/- 2.27	Friedman test	8.33333	0.0155039	Wilcoxson Paired	3	41	0.29512	-0.602461	94	2.20118	0.0340345	32	0.10437	-0.649864
Occupant/new-comer social test	Occupant in the visual field of new-comer	-/-	Male	12	12	12	32.27 +/- 2.68	37.51 +/- 3	44.23 +/- 4.02	Friedman test	6.2	0.0450492	Wilcoxson Paired	3	18	0.32959	-0.533072	10	0.251953	-0.58456	8	0.146484	-1.09155
Occupant/new-comer social test	Occupant in the visual field of new-comer	+/+	Female	10	10	10	21.49 +/- 2.63	26.87 +/- 2.85	36.16 +/- 2.83	Friedman test	13.4	0.00123091	Wilcoxson Paired	3	14	0.580078	-0.619775	2	0.0175781	-1.0327	0	0.00585938	-1.69602
Occupant/new-comer social test	Occupant in the visual field of new-comer	+/-	Female	16	16	16	25.07 +/- 3.83	27.58 +/- 2.72	36.28 +/- 2.79	Friedman test	14.3077	0.000781851	Wilcoxson Paired	3	41	2.729	-0.196697	12	0.0512695	-0.85917	24	0.439453	-0.869539
Occupant/new-comer social test	Occupant in the visual field of new-comer	-/-	Female	12	12	12	20.43 +/- 2.26	24.23 +/- 2.53	32.4 +/- 4.46	Friedman test	4.66667	0.096972	Wilcoxson Paired	3	19	0.689382	-0.46902	6	0.164062	-0.750959	9	0.386719	-1.13865

## Sheet: Table S1.3
Test	Behaviour	Phase	Months	Sex	Test stat	Bonferroni correction	W +/+	p +/+	W +/-	p +/-	W -/-	p -/-
3-chamber test	Time in compartment	1	3m	Female	Wilcoxson paired	1	64	0.307125	256	1.54151e-06	101	0.0998037
3-chamber test	Time in compartment	1	3m	Male	Wilcoxson paired	1	105.5	0.292881	182.5	0.965057	74	0.932301
3-chamber test	Time in compartment	2	3m	Female	Wilcoxson paired	1	88	0.00287947	256	1.53812e-06	133	0.000144222
3-chamber test	Time in compartment	2	3m	Male	Wilcoxson paired	1	168	2.06387e-05	307	0.000233835	90	0.318585
3-chamber test	Time in compartment	3	3m	Female	Wilcoxson paired	1	74.5	0.0694325	164.5	0.174765	52.5	0.272552
3-chamber test	Time in compartment	3	3m	Male	Wilcoxson paired	1	109.5	0.208656	273	0.00620397	131	0.000274392
3-chamber test	Time in sniffing social	2	3m	Female	Wilcoxson paired	1	89	0.00208924	233	8.13805e-05	144	7.39602e-07
3-chamber test	Time in sniffing social	2	3m	Male	Wilcoxson paired	1	156	0.000270898	350	8.02649e-07	128	0.000656027
3-chamber test	Time in sniffing social	3	3m	Female	Wilcoxson paired	1	81	0.0185434	175	0.0794888	68.5	0.862431
3-chamber test	Time in sniffing social	3	3m	Male	Wilcoxson paired	1	114	0.136766	310.5	0.000155597	134.5	0.000342113

## Sheet: Table S1.4
Test	Behaviour	Age	Sex	N +/+	N +/-	N -/-	Mean +/+	Mean +/-	Mean -/-	Test2	Bonferroni	W +/+ vs +/-	p +/+ vs +/-	dCohen +/+ vs +/-	W +/+ vs -/-	p +/+ vs -/-	dCohen +/+ vs -/-
Dark/Light	Time in light (s)	3m	Male	15	14	13	94.27 +/- 7.02	110.69 +/- 8.66	95.78 +/- 9.54	Mann-Whitney Unpaired	2	72.5	0.324968	-0.550762	90.5	1.52911	-0.0489091
Dark/Light	Time in light (s)	3m	Female	5	11	7	93.74 +/- 11.13	108.03 +/- 8.08	130.77 +/- 28.23	Mann-Whitney Unpaired	2	18	0.639194	-0.544041	11	0.686869	-0.617582
Dark/Light	Time in dark (s)	3m	Male	15	14	13	205.73 +/- 7.02	189.31 +/- 8.66	204.22 +/- 9.54	Mann-Whitney Unpaired	2	137.5	0.324968	0.550762	104.5	1.52911	0.0489091
Dark/Light	Time in dark (s)	3m	Female	5	11	7	206.26 +/- 11.13	191.97 +/- 8.08	169.23 +/- 28.23	Mann-Whitney Unpaired	2	37	0.639194	0.544041	24	0.686869	0.617582
Openfield	Distance traveled (m)	3m	Male	15	14	13	167.3 +/- 7.51	156.11 +/- 7.12	137.21 +/- 9.22	Mann-Whitney Unpaired	2	128	0.662809	0.400219	151	0.0257743	0.967997
Openfield	Distance traveled (m)	3m	Female	5	11	7	205.38 +/- 11.39	190.46 +/- 8.38	117.92 +/- 8.81	Mann-Whitney Unpaired	2	31	0.595405	0.590656	35	0.00505051	3.61355
Free exploration	Time spent grooming (s)	3m	Male	15	14	13	26.47 +/- 7.03	28.47 +/- 8.83	85.76 +/- 24.15	Mann-Whitney Unpaired	2	88	1.36632	-0.0679338	43	0.0223209	-0.949567
Free exploration	Time spent grooming (s)	3m	Female	5	11	7	12.06 +/- 5.81	18.59 +/- 8	25.15 +/- 7.08	Mann-Whitney Unpaired	2	16	1.65035	-0.305822	8	0.630303	-0.783717
Free exploration	Time spent digging (s)	3m	Male	15	14	13	60.16 +/- 7.65	56.8 +/- 5.93	25 +/- 4.03	Mann-Whitney Unpaired	2	91	1.5713	0.128434	173	0.000453606	1.47213
Free exploration	Time spent digging (s)	3m	Female	5	11	7	52.18 +/- 16.7	26.64 +/- 5.32	30.54 +/- 8.78	Mann-Whitney Unpaired	2	27	0.397203	1.15442	20	0.630303	0.800329
Elevated plus maze	% Time in open arms	3m	Male	15	14	13	10.72 +/- 2.58	14.3 +/- 2.55	11.71 +/- 2.25	Mann-Whitney Unpaired	2	74	0.372165	-0.366156	80	0.879325	-0.107289
Elevated plus maze	% Time in open arms	3m	Female	5	11	7	8.84 +/- 2.64	12.84 +/- 1.59	10.9 +/- 3.11	Mann-Whitney Unpaired	2	14	0.290293	-0.733195	16	1.75253	-0.278528

## Sheet: Table S1.5
Test	Behaviour	Training days	Age	Sex	N +/+	N -/-	Mean +/+	Mean -/-	Test2	Bonferroni	W +/+ vs -/-	p +/+ vs -/-	dCohen +/+ vs -/-
Elevated plus maze	%.Time.in.open.arms		3m	Male	14	7	57.2 +/- 4.75	55.85 +/- 5.23	Mann-Whitney Unpaired	1	54	0.743326	0.0807835
Openfield	Distance.traveled.(m)		3m	Male	14	7	37.34 +/- 1.9	22.54 +/- 1.15	Mann-Whitney Unpaired	1	97	3.43997e-05	2.42229
Starmaze	Direct path score	1	3m	Male	14	7	19.73 +/- 3.21	25.74 +/- 6.82	Mann-Whitney Unpaired	1	33.5	0.262955	-0.42353
Starmaze	Direct path score	10	3m	Male	14	7	33.28 +/- 5.32	23.06 +/- 4.38	Mann-Whitney Unpaired	1	66	0.217583	0.577531
Starmaze	Direct path score	2	3m	Male	14	7	52.17 +/- 3.82	30.17 +/- 8.28	Mann-Whitney Unpaired	1	74	0.0667758	1.2883
Starmaze	Direct path score	3	3m	Male	14	7	52.41 +/- 7.47	34.34 +/- 8.66	Mann-Whitney Unpaired	1	67	0.191262	0.683001
Starmaze	Direct path score	4	3m	Male	14	7	50.68 +/- 4.7	26.41 +/- 10.13	Mann-Whitney Unpaired	1	77	0.0388509	1.15884
Starmaze	Direct path score	5	3m	Male	14	7	53.2 +/- 4.85	34.34 +/- 7.78	Mann-Whitney Unpaired	1	75.5	0.0521838	0.995109
Starmaze	Direct path score	6	3m	Male	14	7	62.25 +/- 6.16	37.93 +/- 10.17	Mann-Whitney Unpaired	1	76	0.0478938	0.999204
Starmaze	Direct path score	7	3m	Male	14	7	60.09 +/- 6.77	44.35 +/- 11.45	Mann-Whitney Unpaired	1	66	0.217583	0.582991
Starmaze	Direct path score	8	3m	Male	14	7	65.23 +/- 7.09	50.57 +/- 9.73	Mann-Whitney Unpaired	1	64.5	0.259365	0.557693
Starmaze	Direct path score	9	3m	Male	14	7	73.6 +/- 6.26	65.66 +/- 9.91	Mann-Whitney Unpaired	1	56.5	0.599965	0.325711
Starmaze	Swimming speed (cm/s)	1	3m	Male	14	7	19.62 +/- 0.26	20.7 +/- 0.56	Mann-Whitney Unpaired	1	30	0.171758	-0.926919
Starmaze	Swimming speed (cm/s)	10	3m	Male	14	7	18 +/- 0.6	22.62 +/- 0.83	Mann-Whitney Unpaired	1	3	0.000120399	-2.067
Starmaze	Swimming speed (cm/s)	2	3m	Male	14	7	16.01 +/- 0.52	22.03 +/- 0.82	Mann-Whitney Unpaired	1	1	3.43997e-05	-2.97823
Starmaze	Swimming speed (cm/s)	3	3m	Male	14	7	16.96 +/- 0.6	21.62 +/- 1.01	Mann-Whitney Unpaired	1	8	0.00113519	-1.9432
Starmaze	Swimming speed (cm/s)	4	3m	Male	14	7	18.27 +/- 0.65	21.39 +/- 0.78	Mann-Whitney Unpaired	1	17	0.0158583	-1.34465
Starmaze	Swimming speed (cm/s)	5	3m	Male	14	7	18.88 +/- 0.6	22.59 +/- 0.88	Mann-Whitney Unpaired	1	13	0.00564155	-1.63539
Starmaze	Swimming speed (cm/s)	6	3m	Male	14	7	18.6 +/- 0.7	22.16 +/- 1.11	Mann-Whitney Unpaired	1	16	0.0124699	-1.30314
Starmaze	Swimming speed (cm/s)	7	3m	Male	14	7	18.74 +/- 0.79	22.85 +/- 1.05	Mann-Whitney Unpaired	1	16	0.0124699	-1.40869
Starmaze	Swimming speed (cm/s)	8	3m	Male	14	7	19.22 +/- 0.71	22.83 +/- 0.78	Mann-Whitney Unpaired	1	15	0.00968352	-1.4615
Starmaze	Swimming speed (cm/s)	9	3m	Male	14	7	18.88 +/- 0.89	22.83 +/- 0.74	Mann-Whitney Unpaired	1	17	0.0158583	-1.33411
Visible platform	Swimming speed (cm/s)	1	3m	Male	14	7	20.19 +/- 0.68	23.9 +/- 0.47	Mann-Whitney Unpaired	1	6	0.000515996	-1.66606
Visible platform	Swimming speed (cm/s)	2	3m	Male	14	7	18.67 +/- 0.67	23.55 +/- 0.51	Mann-Whitney Unpaired	1	2	6.87994e-05	-2.20578
Visible platform	Swimming speed (cm/s)	3	3m	Male	14	7	18.29 +/- 0.8	22.22 +/- 0.8	Mann-Whitney Unpaired	1	13	0.00564155	-1.42647
Visible platform	Swimming speed (cm/s)	4	3m	Male	14	7	16.94 +/- 0.82	21.43 +/- 0.6	Mann-Whitney Unpaired	1	7	0.000773994	-1.66285
Visible platform	Swimming speed (cm/s)	5	3m	Male	14	7	18.18 +/- 0.84	23.67 +/- 0.62	Mann-Whitney Unpaired	1	5	0.000326797	-1.99948
Visible platform	Swimming speed (cm/s)	6	3m	Male	14	7	16.59 +/- 0.84	22.33 +/- 0.94	Mann-Whitney Unpaired	1	9	0.00161679	-1.94142
Visible platform	Swimming speed (cm/s)	7	3m	Male	14	7	17.11 +/- 0.97	21.8 +/- 0.91	Mann-Whitney Unpaired	1	13	0.00564155	-1.42348
Visible platform	Swimming speed (cm/s)	8	3m	Male	14	7	16.74 +/- 0.78	20.51 +/- 0.64	Mann-Whitney Unpaired	1	10	0.00227038	-1.45032
