# Supplementary material for: Excessive self-grooming, gene dysregulation and imbalance between the striosome and matrix compartments in the striatum of Shank3 mutant mice
Source: Front Mol Neurosci. 2023 Mar 16;16:1139118. doi: 10.3389/fnmol.2023.1139118 (PMC10061084; doi:10.3389/fnmol.2023.1139118)
Supplement: Supplementary file 2 [file Table_2.XLSX]

## Sheet: Summary
Summary
Table S2.1	Gene expression considering all structures
Table S2.2	Gene expression for cortex
Table S2.3	Gene expression for striatum
Table S2.4	Gene expression for hippocampus
Table S2.5	Gene expression for cerebellum

## Sheet: Table S2.1
ensembl_gene_id	mgi_symbol	entrezgene_id	description	logFC	AveExpr	t	P.Value	adj.P.Val	B	chromosome_name	start_position	end_position	strand	gene_biotype
ENSMUSG00000022623	Shank3	58234	SH3/ankyrin domain gene 3 [Source:MGI Symbol;Acc:MGI:1930016]	-1.57436	5.09946	-13.2414	6.75426e-18	1.22887e-13	29.9364	15	89499623	89560261	1	protein_coding
ENSMUSG00000022621	Rabl2	68708	RAB, member RAS oncogene family-like 2 [Source:MGI Symbol;Acc:MGI:1915958]	-0.455969	4.7357	-9.49895	9.64949e-13	5.63921e-09	18.7269	15	89582533	89591923	-1	protein_coding
ENSMUSG00000041653	Pnpla3	116939	patatin-like phospholipase domain containing 3 [Source:MGI Symbol;Acc:MGI:2151796]	-1.07655	3.99941	-9.42537	1.2398e-12	5.63921e-09	18.3545	15	84167816	84189512	1	protein_coding
ENSMUSG00000092375	A730060N03Rik		RIKEN cDNA A730060N03 gene [Source:MGI Symbol;Acc:MGI:2444190]	1.12632	1.94031	8.89281	7.73911e-12	2.34676e-08	15.9781	15	78119706	78144142	1	processed_transcript
ENSMUSG00000084874	Gm12906		predicted gene 12906 [Source:MGI Symbol;Acc:MGI:3650884]	2.19048	-1.92235	9.95304	2.08285e-13	1.89477e-09	13.5463	4	107760025	107760465	-1	processed_pseudogene
ENSMUSG00000043501	Lgals2	107753	lectin, galactose-binding, soluble 2 [Source:MGI Symbol;Acc:MGI:895068]	1.97458	-1.1607	9.1486	3.19947e-12	1.16422e-08	13.2956	15	78850862	78855529	-1	protein_coding
ENSMUSG00000086602	Gm15609		predicted gene 15609 [Source:MGI Symbol;Acc:MGI:3783055]	-0.963194	0.0571041	-8.28198	6.54156e-11	1.70024e-07	12.9619	15	89520096	89523677	-1	processed_transcript
ENSMUSG00000084131	Rpl3-ps2		ribosomal protein L3, pseudogene 2 [Source:MGI Symbol;Acc:MGI:3645345]	-1.56838	-0.792237	-7.61385	6.98534e-10	1.41213e-06	10.6668	X	74170653	74171866	1	processed_pseudogene
ENSMUSG00000083083	Gm15382		predicted gene 15382 [Source:MGI Symbol;Acc:MGI:3705661]	-1.83769	-1.51562	-8.19457	8.90182e-11	2.0245e-07	10.456	15	91822687	91823223	1	processed_pseudogene
ENSMUSG00000101828	D130051D11Rik		RIKEN cDNA D130051D11 gene [Source:MGI Symbol;Acc:MGI:2442642]	1.39332	-0.986139	7.22848	2.76872e-09	5.03741e-06	8.86829	15	85639747	85645934	1	lincRNA
ENSMUSG00000030543	Mesp2	17293	mesoderm posterior 2 [Source:MGI Symbol;Acc:MGI:1096325]	1.52184	-1.49752	7.02631	5.71366e-09	9.45039e-06	7.72313	7	79810727	79813439	1	protein_coding
ENSMUSG00000022427	Tomm22	223696	translocase of outer mitochondrial membrane 22 homolog (yeast) [Source:MGI Symbol;Acc:MGI:2450248]	-0.310653	5.72319	-6.20882	1.07056e-07	0.000149829	7.59052	15	79670861	79672862	1	protein_coding
ENSMUSG00000084349	Rpl3-ps1		ribosomal protein L3, pseudogene 1 [Source:MGI Symbol;Acc:MGI:3644217]	0.885208	2.22957	6.21727	1.03872e-07	0.000149829	7.56217	X	13202571	13203780	1	processed_pseudogene
ENSMUSG00000021326	Trim27	19720	tripartite motif-containing 27 [Source:MGI Symbol;Acc:MGI:97904]	-0.218545	4.58198	-5.91544	3.04867e-07	0.000369783	6.61043	13	21179445	21194724	1	protein_coding
ENSMUSG00000097068	Gm26760		predicted gene, 26760 [Source:MGI Symbol;Acc:MGI:5477254]	0.915775	-0.5869	6.17384	1.21315e-07	0.000157658	6.46717	15	92344359	92378088	1	lincRNA
ENSMUSG00000031167	Rbm3	19652	RNA binding motif (RNP1, RRM) protein 3 [Source:MGI Symbol;Acc:MGI:1099460]	-0.317022	6.6101	-5.79916	4.60846e-07	0.000524039	6.16822	X	8138975	8145880	-1	protein_coding
ENSMUSG00000045608	Dbx2	223843	developing brain homeobox 2 [Source:MGI Symbol;Acc:MGI:107445]	-0.325858	3.23925	-5.68281	6.95965e-07	0.000703466	5.84489	15	95623563	95655960	-1	protein_coding
ENSMUSG00000060036	Rpl3	27367	ribosomal protein L3 [Source:MGI Symbol;Acc:MGI:1351605]	-0.303331	7.86093	-5.64575	7.93401e-07	0.000759744	5.63011	15	80077794	80091868	-1	protein_coding
ENSMUSG00000036197	Gxylt1	223827	glucoside xylosyltransferase 1 [Source:MGI Symbol;Acc:MGI:2684933]	0.323472	5.21235	5.60484	9.16743e-07	0.000833961	5.53911	15	93239742	93275161	-1	protein_coding
ENSMUSG00000020286	1700093K21Rik	67358	RIKEN cDNA 1700093K21 gene [Source:MGI Symbol;Acc:MGI:1914608]	-0.882132	-0.902095	-5.77614	5.00055e-07	0.000535177	5.13771	11	23516203	23521155	-1	protein_coding
ENSMUSG00000022466	Rpap3	71919	RNA polymerase II associated protein 3 [Source:MGI Symbol;Acc:MGI:1277218]	-0.178125	4.28006	-5.38887	1.95943e-06	0.00169762	4.84856	15	97675105	97705822	-1	protein_coding
ENSMUSG00000100891	2810049E08Rik		RIKEN cDNA 2810049E08 gene [Source:MGI Symbol;Acc:MGI:1919927]	-0.385383	2.46937	-5.30138	2.661e-06	0.00220065	4.5799	13	83891208	83928710	1	lincRNA
ENSMUSG00000022987	Zfp641	239652	zinc finger protein 641 [Source:MGI Symbol;Acc:MGI:2442788]	-0.288446	4.3153	-5.24055	3.28975e-06	0.00260233	4.35356	15	98285588	98296130	-1	protein_coding
ENSMUSG00000090129	Olfr287	629524	olfactory receptor 287 [Source:MGI Symbol;Acc:MGI:3030121]	-1.00563	1.25128	-5.18532	3.98658e-06	0.00302216	4.15288	15	98206971	98221056	-1	protein_coding
ENSMUSG00000015377	Dennd6b	69440	DENN/MADD domain containing 6B [Source:MGI Symbol;Acc:MGI:1916690]	-0.477907	5.93186	-5.09927	5.37266e-06	0.00391001	3.81501	15	89182217	89196474	-1	protein_coding
ENSMUSG00000037017	Zscan21	22697	zinc finger and SCAN domain containing 21 [Source:MGI Symbol;Acc:MGI:99182]	-0.196557	4.63812	-4.92009	9.95929e-06	0.00690736	3.28014	5	138116903	138134265	1	protein_coding
ENSMUSG00000024975	Pdcd4	18569	programmed cell death 4 [Source:MGI Symbol;Acc:MGI:107490]	-0.16979	6.16524	-4.91168	1.02506e-05	0.00690736	3.19357	19	53892231	53929861	1	protein_coding
ENSMUSG00000038550	Ciart	229599	circadian associated repressor of transcription [Source:MGI Symbol;Acc:MGI:2684975]	-0.554542	3.67645	-4.86118	1.21839e-05	0.00791693	3.14418	3	95878503	95882251	-1	protein_coding
ENSMUSG00000062116	Zfp954	232853	zinc finger protein 954 [Source:MGI Symbol;Acc:MGI:1917764]	-0.199236	3.83561	-4.81148	1.4435e-05	0.00905624	2.97301	7	7114690	7121488	-1	protein_coding
ENSMUSG00000027654	Fam83d	71878	family with sequence similarity 83, member D [Source:MGI Symbol;Acc:MGI:1919128]	0.61098	0.562032	4.77988	1.60739e-05	0.00974828	2.83972	2	158768093	158786637	1	protein_coding
ENSMUSG00000029695	Aass	30956	aminoadipate-semialdehyde synthase [Source:MGI Symbol;Acc:MGI:1353573]	0.348335	2.98361	4.71548	1.99995e-05	0.0110264	2.7079	6	23072173	23132986	-1	protein_coding
ENSMUSG00000028475	Spaar	71406	small regulatory polypeptide of amino acid response [Source:MGI Symbol;Acc:MGI:1918656]	0.607394	0.548137	4.71805	1.9826e-05	0.0110264	2.62744	4	43730034	43759462	1	protein_coding
ENSMUSG00000050211	Pla2g4e	329502	phospholipase A2, group IVE [Source:MGI Symbol;Acc:MGI:1919144]	-0.678353	3.09035	-4.67052	2.32823e-05	0.0120756	2.56325	2	120166412	120245335	-1	protein_coding
ENSMUSG00000021367	Edn1	13614	endothelin 1 [Source:MGI Symbol;Acc:MGI:95283]	0.649788	1.56649	4.66284	2.38936e-05	0.0120756	2.54003	13	42301476	42307990	1	protein_coding
ENSMUSG00000058625	Gm17383		predicted gene, 17383 [Source:MGI Symbol;Acc:MGI:4937017]	-1.00716	-0.477246	-4.69105	2.17224e-05	0.011624	2.41624	18	82338774	82339816	1	pseudogene
ENSMUSG00000029701	Rbm28	68272	RNA binding motif protein 28 [Source:MGI Symbol;Acc:MGI:2655711]	0.225815	6.45375	4.63364	2.63648e-05	0.0129644	2.28145	6	29123576	29165006	-1	protein_coding
ENSMUSG00000109770	Gm30085		predicted gene, 30085 [Source:MGI Symbol;Acc:MGI:5589244]	0.616836	-0.980503	4.72847	1.91386e-05	0.0110264	2.24936	15	93001824	93007017	1	lincRNA
ENSMUSG00000078671	Chd2	244059	chromodomain helicase DNA binding protein 2 [Source:MGI Symbol;Acc:MGI:2448567]	0.141056	6.77013	4.59899	2.96229e-05	0.0141831	2.16484	7	73426638	73541830	-1	protein_coding
ENSMUSG00000028307	Aldob	230163	aldolase B, fructose-bisphosphate [Source:MGI Symbol;Acc:MGI:87995]	-0.438315	1.94934	-4.52798	3.75806e-05	0.0170936	2.14128	4	49535995	49549546	-1	protein_coding
ENSMUSG00000045411	2410002F23Rik	668661	RIKEN cDNA 2410002F23 gene [Source:MGI Symbol;Acc:MGI:1914226]	-0.169401	4.89935	-4.56771	3.29019e-05	0.0153491	2.12675	7	44246722	44252319	1	protein_coding
ENSMUSG00000052407	Ccdc171	320226	coiled-coil domain containing 171 [Source:MGI Symbol;Acc:MGI:1922152]	0.266678	2.28973	4.51047	3.9843e-05	0.0175519	2.08588	4	83525545	83864670	1	protein_coding
ENSMUSG00000047604	Frat2	212398	frequently rearranged in advanced T cell lymphomas 2 [Source:MGI Symbol;Acc:MGI:2673967]	-0.237777	2.41059	-4.50544	4.05177e-05	0.0175519	2.06603	19	41845972	41848132	-1	protein_coding
ENSMUSG00000097797	Gm26901		predicted gene, 26901 [Source:MGI Symbol;Acc:MGI:5477395]	-0.40459	1.27492	-4.46538	4.6302e-05	0.0185386	1.93969	1	7349406	7397869	-1	lincRNA
ENSMUSG00000059187	Fam19a1	320265	family with sequence similarity 19, member A1 [Source:MGI Symbol;Acc:MGI:2443695]	-0.642882	3.76878	-4.45817	4.74245e-05	0.0185386	1.90891	6	96113154	96657198	1	protein_coding
ENSMUSG00000022799	Arhgap31	12549	Rho GTPase activating protein 31 [Source:MGI Symbol;Acc:MGI:1333857]	0.246154	5.4558	4.48814	4.29238e-05	0.0181618	1.85401	16	38598340	38713274	-1	protein_coding
ENSMUSG00000052496	Pkdrej	18766	polycystin (PKD) family receptor for egg jelly [Source:MGI Symbol;Acc:MGI:1338786]	-0.60532	0.381816	-4.45523	4.78902e-05	0.0185386	1.83367	15	85814676	85821733	-1	protein_coding
ENSMUSG00000018042	Cyb5r3	109754	cytochrome b5 reductase 3 [Source:MGI Symbol;Acc:MGI:94893]	-0.336128	5.22073	-4.47801	4.43964e-05	0.0183579	1.82046	15	83153494	83172592	-1	protein_coding
ENSMUSG00000048728	Zfp454	237758	zinc finger protein 454 [Source:MGI Symbol;Acc:MGI:2679253]	-0.239926	2.88382	-4.35389	6.69769e-05	0.0248689	1.5881	11	50872720	50887651	-1	protein_coding
ENSMUSG00000035399	Oser1	66680	oxidative stress responsive serine rich 1 [Source:MGI Symbol;Acc:MGI:1913930]	-0.17218	3.39438	-4.32256	7.4252e-05	0.0264626	1.4643	2	163405822	163424697	-1	protein_coding
ENSMUSG00000047248	C2cd3	277939	C2 calcium-dependent domain containing 3 [Source:MGI Symbol;Acc:MGI:2142166]	0.201673	4.92497	4.34714	6.84827e-05	0.0249195	1.43953	7	100372233	100470152	1	protein_coding
ENSMUSG00000096160	Gm3436		predicted pseudogene 3436 [Source:MGI Symbol;Acc:MGI:3781613]	-1.17501	-1.23354	-4.35773	6.61328e-05	0.0248689	1.33856	9	70852576	70853415	1	processed_pseudogene
ENSMUSG00000049999	Ppp1r3d	228966	protein phosphatase 1, regulatory subunit 3D [Source:MGI Symbol;Acc:MGI:1917664]	-0.202481	2.61266	-4.24775	9.48778e-05	0.0325699	1.28276	2	178411206	178414472	-1	protein_coding
ENSMUSG00000084915	C230037L18Rik		RIKEN cDNA C230037L18 gene [Source:MGI Symbol;Acc:MGI:3697701]	0.298647	2.43892	4.22262	0.000102986	0.0340679	1.21278	15	89476236	89484847	1	antisense_RNA
ENSMUSG00000032417	Rwdd2a	69519	RWD domain containing 2A [Source:MGI Symbol;Acc:MGI:1916769]	-0.25342	3.61524	-4.23714	9.82234e-05	0.033094	1.19022	9	86571991	86574899	1	protein_coding
ENSMUSG00000096056	Gm21986		predicted gene 21986 [Source:MGI Symbol;Acc:MGI:5439455]	-0.366678	-0.0609	-4.21649	0.000105064	0.0341345	1.13258	X	101295839	101321348	1	processed_transcript
ENSMUSG00000075555	Gm10863		predicted gene 10863 [Source:MGI Symbol;Acc:MGI:3641623]	0.583761	0.833603	4.18727	0.000115536	0.0368784	1.11233	15	79166041	79227524	1	antisense_RNA
ENSMUSG00000023249	Parp3	235587	poly (ADP-ribose) polymerase family, member 3 [Source:MGI Symbol;Acc:MGI:1891258]	0.334026	2.14448	4.14633	0.000131937	0.0402974	0.994467	9	106470322	106476949	-1	protein_coding
ENSMUSG00000044933	Sstr3	20607	somatostatin receptor 3 [Source:MGI Symbol;Acc:MGI:98329]	-0.485469	3.63076	-4.17485	0.00012029	0.0377338	0.993315	15	78537015	78544345	-1	protein_coding
ENSMUSG00000041538	H2-Ob	15002	histocompatibility 2, O region beta locus [Source:MGI Symbol;Acc:MGI:95925]	-0.407902	-0.265498	-4.13899	0.000135107	0.0402974	0.879074	17	34238903	34245907	1	protein_coding
ENSMUSG00000024014	Pim1	18712	proviral integration site 1 [Source:MGI Symbol;Acc:MGI:97584]	0.356233	1.90599	4.08758	0.000159474	0.0467978	0.832704	17	29490812	29496111	1	protein_coding
ENSMUSG00000031465	Angpt2	11601	angiopoietin 2 [Source:MGI Symbol;Acc:MGI:1202890]	0.674523	0.838548	4.07758	0.000164685	0.0472797	0.799003	8	18690263	18741562	-1	protein_coding
ENSMUSG00000047363	Cstad	78617	CSA-conditional, T cell activation-dependent protein [Source:MGI Symbol;Acc:MGI:1925867]	-0.482805	0.802316	-4.07033	0.000168566	0.0472797	0.781069	2	30595040	30608943	1	protein_coding
ENSMUSG00000021208	Ifi27l2b	217845	interferon, alpha-inducible protein 27 like 2B [Source:MGI Symbol;Acc:MGI:1916390]	-1.02349	-2.43332	-4.31696	7.56323e-05	0.0264626	0.761195	12	103450898	103457223	-1	protein_coding
ENSMUSG00000043671	Dpy19l3	233115	dpy-19-like 3 (C. elegans) [Source:MGI Symbol;Acc:MGI:2443952]	0.183958	5.96149	4.14298	0.000133375	0.0402974	0.751224	7	35685165	35754454	-1	protein_coding
ENSMUSG00000028709	Mob3c	100465	MOB kinase activator 3C [Source:MGI Symbol;Acc:MGI:2140623]	-0.245437	3.10438	-4.05948	0.000174537	0.048114	0.689452	4	115828092	115836185	1	protein_coding
ENSMUSG00000097207	6030443J06Rik		RIKEN cDNA 6030443J06 gene [Source:MGI Symbol;Acc:MGI:2444595]	0.816845	-0.259819	4.04785	0.000181168	0.0484731	0.629961	5	22550432	22807850	1	lincRNA
ENSMUSG00000024135	Srbd1	78586	S1 RNA binding domain 1 [Source:MGI Symbol;Acc:MGI:1925836]	0.178137	4.10041	4.04939	0.00018028	0.0484731	0.583294	17	85984665	86145175	-1	protein_coding
ENSMUSG00000022635	Zcrb1	67197	zinc finger CCHC-type and RNA binding motif 1 [Source:MGI Symbol;Acc:MGI:1914447]	-0.180963	6.07699	-4.06969	0.000168912	0.0472797	0.523178	15	93386097	93398334	-1	protein_coding
ENSMUSG00000014813	Stc1	20855	stanniocalcin 1 [Source:MGI Symbol;Acc:MGI:109131]	-0.318471	1.54066	-3.96988	0.000232362	0.0574814	0.500926	14	69029238	69041804	1	protein_coding
ENSMUSG00000052369	Tmem106c	380967	transmembrane protein 106C [Source:MGI Symbol;Acc:MGI:1196384]	-0.240485	4.5318	-4.02684	0.000193773	0.0510942	0.470959	15	97964229	97970286	1	protein_coding
ENSMUSG00000038982	Bloc1s5	17828	biogenesis of lysosomal organelles complex-1, subunit 5, muted [Source:MGI Symbol;Acc:MGI:2178598]	-0.186585	3.42888	-3.99305	0.000215845	0.0545427	0.468656	13	38592842	38635109	-1	protein_coding
ENSMUSG00000032327	Stra6	20897	stimulated by retinoic acid gene 6 [Source:MGI Symbol;Acc:MGI:107742]	0.577503	2.33658	3.94466	0.000251727	0.0590056	0.381513	9	58063788	58153996	1	protein_coding
ENSMUSG00000074340	Ovgp1	12659	oviductal glycoprotein 1 [Source:MGI Symbol;Acc:MGI:106661]	-0.318497	3.69369	-3.96795	0.000233793	0.0574814	0.37142	3	105973711	105987423	1	protein_coding
ENSMUSG00000033029	1700088E04Rik	27660	RIKEN cDNA 1700088E04 gene [Source:MGI Symbol;Acc:MGI:1920774]	0.341571	1.18068	3.91633	0.000275344	0.0618471	0.350223	15	79129349	79141253	-1	protein_coding
ENSMUSG00000041258	Zfp236	329002	zinc finger protein 236 [Source:MGI Symbol;Acc:MGI:1926950]	0.164717	5.51107	3.9947	0.000214709	0.0545427	0.318778	18	82593593	82692883	-1	protein_coding
ENSMUSG00000051590	Map3k19	22625	mitogen-activated protein kinase kinase kinase 19 [Source:MGI Symbol;Acc:MGI:1203481]	0.468408	2.48368	3.91683	0.000274906	0.0618471	0.313903	1	127815253	127855031	-1	protein_coding
ENSMUSG00000021356	Irf4	16364	interferon regulatory factor 4 [Source:MGI Symbol;Acc:MGI:1096873]	-0.448143	-0.731369	-3.96309	0.000237428	0.0575969	0.313171	13	30749226	30766976	1	protein_coding
ENSMUSG00000027634	Ndrg3	29812	N-myc downstream regulated gene 3 [Source:MGI Symbol;Acc:MGI:1352499]	-0.151811	9.26395	-4.0154	0.000200991	0.0522404	0.311372	2	156927345	156992056	-1	protein_coding
ENSMUSG00000051965	Nanos2	378430	nanos homolog 2 (Drosophila) [Source:MGI Symbol;Acc:MGI:2676627]	-0.564516	-0.555986	-3.92892	0.000264596	0.0609374	0.27528	7	18987400	18988962	1	protein_coding
ENSMUSG00000086697	4933427G23Rik		RIKEN cDNA 4933427G23 gene [Source:MGI Symbol;Acc:MGI:3036235]	-0.350992	0.679934	-3.87761	0.0003111	0.0643199	0.238738	5	23815618	23831897	-1	transcribed_processed_pseudogene
ENSMUSG00000033192	Lpcat2	270084	lysophosphatidylcholine acyltransferase 2 [Source:MGI Symbol;Acc:MGI:3606214]	-0.204877	3.64425	-3.91071	0.000280277	0.0621872	0.213043	8	92855339	92919279	1	protein_coding
ENSMUSG00000023832	Acat2	110460	acetyl-Coenzyme A acetyltransferase 2 [Source:MGI Symbol;Acc:MGI:87871]	-0.15063	4.93938	-3.94311	0.000252964	0.0590056	0.206202	17	12942890	12960747	-1	protein_coding
ENSMUSG00000040113	Mettl11b	240879	methyltransferase like 11B [Source:MGI Symbol;Acc:MGI:2685053]	0.534583	-0.0604506	3.88436	0.000304563	0.0636922	0.194972	1	163702256	163725232	-1	protein_coding
ENSMUSG00000046109	AB041806		hypothetical protein, MNCb-2457 [Source:MGI Symbol;Acc:MGI:1931024]	-0.34173	-0.0429578	-3.85975	0.000329071	0.0657925	0.145602	4	138395198	138397714	1	antisense_RNA
ENSMUSG00000026603	Smyd2	226830	SET and MYND domain containing 2 [Source:MGI Symbol;Acc:MGI:1915889]	-0.201101	4.07225	-3.89669	0.000292957	0.0625985	0.126633	1	189880492	189922363	-1	protein_coding
ENSMUSG00000021007	Spata7	104871	spermatogenesis associated 7 [Source:MGI Symbol;Acc:MGI:2144877]	-0.19614	4.51723	-3.89353	0.000295893	0.0625985	0.0891641	12	98628157	98669815	1	protein_coding
ENSMUSG00000039065	Fam173b	68073	family with sequence similarity 173, member B [Source:MGI Symbol;Acc:MGI:1915323]	0.22682	3.9354	3.86394	0.000324767	0.0656534	0.053142	15	31601852	31621227	1	protein_coding
ENSMUSG00000023030	Slc11a2	18174	solute carrier family 11 (proton-coupled divalent metal ion transporters), member 2 [Source:MGI Symbol;Acc:MGI:1345279]	-0.220187	5.52434	-3.90066	0.000289308	0.0625985	0.0339347	15	100387898	100425072	-1	protein_coding
ENSMUSG00000041264	Uspl1	231915	ubiquitin specific peptidase like 1 [Source:MGI Symbol;Acc:MGI:2442342]	-0.151133	5.64453	-3.89984	0.000290059	0.0625985	0.0275635	5	149184350	149215434	1	protein_coding
ENSMUSG00000085415	Gm12060		predicted gene 12060 [Source:MGI Symbol;Acc:MGI:3649370]	-0.366462	-0.336692	-3.81091	0.000383458	0.0734384	0.00220961	11	23558058	23558842	-1	processed_transcript
ENSMUSG00000031775	Pllp	67801	plasma membrane proteolipid [Source:MGI Symbol;Acc:MGI:1915051]	-0.289713	2.34155	-3.79042	0.000408773	0.0766723	-0.0417656	8	94674894	94696278	-1	protein_coding
ENSMUSG00000020395	Itk	16428	IL2 inducible T cell kinase [Source:MGI Symbol;Acc:MGI:96621]	-0.662102	-1.28403	-3.84723	0.000342261	0.0676857	-0.0436776	11	46325150	46389515	-1	protein_coding
ENSMUSG00000028669	Pithd1	66193	PITH (C-terminal proteasome-interacting domain of thioredoxin-like) domain containing 1 [Source:MGI Symbol;Acc:MGI:1913443]	-0.167597	5.70442	-3.86548	0.000323196	0.0656534	-0.0771204	4	135975460	135987264	-1	protein_coding
ENSMUSG00000095930	Nim1k	245269	NIM1 serine/threonine protein kinase [Source:MGI Symbol;Acc:MGI:2442399]	-0.170623	4.092	-3.81389	0.000379908	0.0734384	-0.102463	13	119710094	119755882	-1	protein_coding
ENSMUSG00000107996	Gm44228		predicted gene, 44228 [Source:MGI Symbol;Acc:MGI:5690620]	-0.792875	-2.06356	-3.94897	0.000248313	0.0590056	-0.106749	6	80217451	80219476	1	TEC
ENSMUSG00000047228	A2ml1	232400	alpha-2-macroglobulin like 1 [Source:MGI Symbol;Acc:MGI:3039594]	-0.497073	2.279	-3.74381	0.000472467	0.0821904	-0.154492	6	128539821	128581608	-1	protein_coding
ENSMUSG00000085586	Gm11613		predicted gene 11613 [Source:MGI Symbol;Acc:MGI:3651819]	-0.246709	3.64591	-3.77738	0.000425703	0.0782348	-0.173329	11	97644184	97660367	-1	processed_transcript
ENSMUSG00000103947	Gm37345		predicted gene, 37345 [Source:MGI Symbol;Acc:MGI:5610573]	-0.536363	0.733374	-3.72915	0.000494393	0.0841682	-0.173956	3	45445669	45448806	1	TEC
ENSMUSG00000109233	Gm44866		predicted gene 44866 [Source:MGI Symbol;Acc:MGI:5753442]	0.695309	-1.25026	3.7781	0.000424753	0.0782348	-0.187883	7	119720811	119735760	-1	lincRNA
ENSMUSG00000107402	4732416N19Rik		RIKEN cDNA 4732416N19 gene [Source:MGI Symbol;Acc:MGI:2444634]	0.422734	0.334426	3.7059	0.000531205	0.0870698	-0.234622	6	148212253	148215731	1	TEC
ENSMUSG00000038085	Cnbd2	70873	cyclic nucleotide binding domain containing 2 [Source:MGI Symbol;Acc:MGI:1918123]	-0.287337	1.60529	-3.70823	0.000527401	0.0870698	-0.239107	2	156312299	156375638	1	protein_coding
ENSMUSG00000079495	Nat8f6	100504710	N-acetyltransferase 8 (GCN5-related) family member 6 [Source:MGI Symbol;Acc:MGI:3779382]	0.591974	-0.882002	3.74253	0.000474332	0.0821904	-0.245607	6	85808024	85820954	-1	protein_coding
ENSMUSG00000055745	Ldoc1l	223732	leucine zipper, down-regulated in cancer 1-like [Source:MGI Symbol;Acc:MGI:2675858]	0.312275	5.19513	3.7976	0.000399725	0.0757562	-0.247683	15	84553398	84557823	-1	protein_coding
ENSMUSG00000004996	Mri1	67873	methylthioribose-1-phosphate isomerase 1 [Source:MGI Symbol;Acc:MGI:1915123]	-0.14272	3.77556	-3.7581	0.000451987	0.0808611	-0.250633	8	84249906	84257326	-1	protein_coding
ENSMUSG00000097578	Gm26798		predicted gene, 26798 [Source:MGI Symbol;Acc:MGI:5477292]	-0.400027	0.620693	-3.69725	0.000545548	0.087771	-0.251756	15	89211559	89215012	-1	lincRNA
ENSMUSG00000061298	Agbl4	78933	ATP/GTP binding protein-like 4 [Source:MGI Symbol;Acc:MGI:1918244]	-0.23571	3.20015	-3.72872	0.00049505	0.0841682	-0.260828	4	110397661	111664324	1	protein_coding
ENSMUSG00000101335	Gm28229		predicted gene 28229 [Source:MGI Symbol;Acc:MGI:5578935]	-0.368188	2.01545	-3.70237	0.000537014	0.0872361	-0.272557	9	88441500	88443652	-1	sense_intronic
ENSMUSG00000088036	Gm24993		predicted gene, 24993 [Source:MGI Symbol;Acc:MGI:5454770]	-0.438598	-0.212547	-3.68602	0.000564745	0.0888512	-0.316422	X	104076971	104077061	1	miRNA
ENSMUSG00000024516	Sec11c	66286	SEC11 homolog C, signal peptidase complex subunit [Source:MGI Symbol;Acc:MGI:1913536]	-0.168531	6.10586	-3.77389	0.000430352	0.0782982	-0.360728	18	65800549	65817665	1	protein_coding
ENSMUSG00000066477	Gm16551		predicted gene 16551 [Source:MGI Symbol;Acc:MGI:4414971]	-1.05556	-2.71968	-3.81693	0.000376309	0.0734384	-0.394366	9	74847983	74860134	1	processed_transcript
ENSMUSG00000020878	Lrrc46	69297	leucine rich repeat containing 46 [Source:MGI Symbol;Acc:MGI:1916547]	0.512195	-0.407525	3.65507	0.000621039	0.0941599	-0.396089	11	97034602	97041407	-1	protein_coding
ENSMUSG00000030048	Gkn3	68888	gastrokine 3 [Source:MGI Symbol;Acc:MGI:1916138]	-0.573467	0.613071	-3.64218	0.000646032	0.096626	-0.397066	6	87383256	87388935	-1	protein_coding
ENSMUSG00000105302	Gm19817		predicted gene, 19817 [Source:MGI Symbol;Acc:MGI:5012002]	-0.596585	-0.794913	-3.68501	0.000566491	0.0888512	-0.406233	3	55330841	55332972	1	TEC
ENSMUSG00000100627	A830008E24Rik		RIKEN cDNA A830008E24 gene [Source:MGI Symbol;Acc:MGI:3041183]	0.493634	-0.51706	3.66099	0.000609861	0.0932421	-0.414207	1	154037597	154117951	-1	lincRNA
ENSMUSG00000034173	Zbed5	71970	zinc finger, BED type containing 5 [Source:MGI Symbol;Acc:MGI:1919220]	-0.214498	2.87981	-3.66687	0.000598976	0.092354	-0.418805	5	129895723	129903623	1	protein_coding
ENSMUSG00000025049	Taf5	226182	TATA-box binding protein associated factor 5 [Source:MGI Symbol;Acc:MGI:2442144]	-0.205449	3.43867	-3.67143	0.000590645	0.0918478	-0.458383	19	47067748	47083479	1	protein_coding
ENSMUSG00000021750	Fam107a	268709	family with sequence similarity 107, member A [Source:MGI Symbol;Acc:MGI:3041256]	0.210879	8.86687	3.75543	0.000455749	0.0808611	-0.460027	14	8296274	8318023	-1	protein_coding
ENSMUSG00000102900	Gm37811		predicted gene, 37811 [Source:MGI Symbol;Acc:MGI:5611039]	-0.615077	-1.88027	-3.754	0.000457771	0.0808611	-0.472888	2	13009886	13012486	1	TEC
ENSMUSG00000105516	Gm36823		predicted gene, 36823 [Source:MGI Symbol;Acc:MGI:5595982]	0.533421	-0.413431	3.61165	0.000709154	0.100042	-0.549844	3	38426552	38443874	-1	lincRNA
ENSMUSG00000045294	Insig1	231070	insulin induced gene 1 [Source:MGI Symbol;Acc:MGI:1916289]	-0.200123	6.26171	-3.70933	0.000525615	0.0870698	-0.55035	5	28071363	28078662	1	protein_coding
ENSMUSG00000026193	Fn1	14268	fibronectin 1 [Source:MGI Symbol;Acc:MGI:95566]	0.429684	5.43024	3.69464	0.000549956	0.087771	-0.557938	1	71585520	71653200	-1	protein_coding
ENSMUSG00000032221	Mns1	17427	meiosis-specific nuclear structural protein 1 [Source:MGI Symbol;Acc:MGI:107933]	0.318722	1.55646	3.5814	0.000777493	0.103253	-0.584837	9	72438011	72462025	1	protein_coding
ENSMUSG00000046793	Gpr61	229714	G protein-coupled receptor 61 [Source:MGI Symbol;Acc:MGI:2441719]	-0.149904	4.06905	-3.63759	0.000655162	0.0969108	-0.607465	3	108148321	108154882	-1	protein_coding
ENSMUSG00000015247	Nipsnap3b	66536	nipsnap homolog 3B [Source:MGI Symbol;Acc:MGI:1913786]	-0.182893	3.26624	-3.59983	0.000735136	0.100042	-0.646468	4	53011880	53022060	1	protein_coding
ENSMUSG00000007440	Pcdha11	12943	protocadherin alpha 11 [Source:MGI Symbol;Acc:MGI:1298372]	0.469365	0.339219	3.5473	0.000862054	0.106695	-0.65117	18	37005203	37187657	1	protein_coding
ENSMUSG00000062861	Zfp28	22690	zinc finger protein 28 [Source:MGI Symbol;Acc:MGI:99175]	-0.154786	4.18341	-3.62507	0.000680714	0.098293	-0.665714	7	6383295	6396915	1	protein_coding
ENSMUSG00000038916	Soga3	67412	SOGA family member 3 [Source:MGI Symbol;Acc:MGI:1914662]	0.232736	3.91407	3.61093	0.000710716	0.100042	-0.666251	10	29143839	29199630	1	protein_coding
ENSMUSG00000082809	Gm14150		predicted gene 14150 [Source:MGI Symbol;Acc:MGI:3651006]	0.661887	0.258713	3.53957	0.00088243	0.107751	-0.666748	2	151458956	151460309	1	processed_pseudogene
ENSMUSG00000106317	Gm43848		predicted gene 43848 [Source:MGI Symbol;Acc:MGI:5663985]	-0.295551	2.0108	-3.55549	0.000840987	0.106695	-0.675284	3	105725901	105727147	-1	lincRNA
ENSMUSG00000003228	Grk5	14773	G protein-coupled receptor kinase 5 [Source:MGI Symbol;Acc:MGI:109161]	0.221134	3.86031	3.59908	0.000736818	0.100042	-0.690914	19	60889749	61092553	1	protein_coding
ENSMUSG00000085705	Gm16046		predicted gene 16046 [Source:MGI Symbol;Acc:MGI:3802093]	0.365803	-0.471511	3.54098	0.000878668	0.107751	-0.703287	17	13675662	13683516	-1	processed_transcript
ENSMUSG00000097178	2310002F09Rik		RIKEN cDNA 2310002F09 gene [Source:MGI Symbol;Acc:MGI:1916779]	-0.656691	-0.891813	-3.55192	0.000850117	0.106695	-0.706194	7	43695209	43797958	-1	processed_transcript
ENSMUSG00000021559	Dapk1	69635	death associated protein kinase 1 [Source:MGI Symbol;Acc:MGI:1916885]	0.151291	6.3494	3.64123	0.000647926	0.096626	-0.71768	13	60601947	60763191	1	protein_coding
ENSMUSG00000085913	Gm15601		predicted gene 15601 [Source:MGI Symbol;Acc:MGI:3783048]	-0.23623	2.45148	-3.54911	0.000857353	0.106695	-0.717835	14	45587740	45598512	1	antisense_RNA
ENSMUSG00000072774	Zfp951	626391	zinc finger protein 951 [Source:MGI Symbol;Acc:MGI:2441896]	-0.384347	2.4229	-3.54818	0.000859767	0.106695	-0.718159	5	104813169	104860070	-1	protein_coding
ENSMUSG00000033855	Ston1	77057	stonin 1 [Source:MGI Symbol;Acc:MGI:1924307]	0.443764	1.35988	3.52435	0.000923851	0.111315	-0.730611	17	88597684	88662586	1	protein_coding
ENSMUSG00000055194	Actbl2	238880	actin, beta-like 2 [Source:MGI Symbol;Acc:MGI:2444552]	0.939182	-2.56192	3.72575	0.000499624	0.0841682	-0.730644	13	111255013	111257749	1	protein_coding
ENSMUSG00000056718	Gm13199		predicted gene 13199 [Source:MGI Symbol;Acc:MGI:3649231]	-0.245722	0.818327	-3.51281	0.000956496	0.113181	-0.741958	2	5862080	5862934	-1	protein_coding
ENSMUSG00000030111	A2m	232345	alpha-2-macroglobulin [Source:MGI Symbol;Acc:MGI:2449119]	0.650779	3.24161	3.55367	0.000845614	0.106695	-0.759667	6	121635376	121679227	1	protein_coding
ENSMUSG00000074305	Peak1	244895	pseudopodium-enriched atypical kinase 1 [Source:MGI Symbol;Acc:MGI:2442366]	0.199703	6.40002	3.62746	0.000675766	0.098293	-0.792422	9	56201126	56418067	-1	protein_coding
ENSMUSG00000050064	Zfp697	242109	zinc finger protein 697 [Source:MGI Symbol;Acc:MGI:2139736]	-0.216896	4.30249	-3.57577	0.000790879	0.10427	-0.798594	3	98382461	98753812	1	protein_coding
ENSMUSG00000042406	Atf4	11911	activating transcription factor 4 [Source:MGI Symbol;Acc:MGI:88096]	-0.1947	6.6218	-3.62241	0.000686256	0.0983129	-0.811912	15	80255184	80257540	1	protein_coding
ENSMUSG00000079037	Prnp	19122	prion protein [Source:MGI Symbol;Acc:MGI:97769]	-0.130195	9.45786	-3.63466	0.000661059	0.0969945	-0.813303	2	131909928	131938429	1	protein_coding
ENSMUSG00000104420	E230020A03Rik		RIKEN cDNA E230020A03 gene [Source:MGI Symbol;Acc:MGI:2442139]	-0.65268	1.22098	-3.48652	0.00103503	0.115969	-0.813494	7	36727177	36729562	1	TEC
ENSMUSG00000023826	Park2	50873	Parkinson disease (autosomal recessive, juvenile) 2, parkin [Source:MGI Symbol;Acc:MGI:1355296]	-0.214237	4.14325	-3.56372	0.000820301	0.106604	-0.832736	17	10840384	12063361	1	protein_coding
ENSMUSG00000026730	Pter	19212	phosphotriesterase related [Source:MGI Symbol;Acc:MGI:107372]	-0.487537	6.43729	-3.60131	0.000731835	0.100042	-0.843187	2	12924041	13003455	1	protein_coding
ENSMUSG00000040034	Nup43	69912	nucleoporin 43 [Source:MGI Symbol;Acc:MGI:1917162]	-0.20239	2.75183	-3.5119	0.000959122	0.113181	-0.846671	10	7667503	7678881	1	protein_coding
ENSMUSG00000039231	Suv39h1	20937	suppressor of variegation 3-9 homolog 1 (Drosophila) [Source:MGI Symbol;Acc:MGI:1099440]	-0.167041	4.52005	-3.56934	0.000806453	0.105558	-0.853833	X	8061171	8074760	-1	protein_coding
ENSMUSG00000059540	Tcea2	21400	transcription elongation factor A (SII), 2 [Source:MGI Symbol;Acc:MGI:107368]	-0.22091	5.10987	-3.58637	0.000765834	0.102453	-0.855166	2	181680310	181688071	1	protein_coding
ENSMUSG00000045822	Zswim3	67538	zinc finger SWIM-type containing 3 [Source:MGI Symbol;Acc:MGI:1914788]	-0.166673	3.0364	-3.51662	0.0009456	0.113181	-0.860631	2	164805098	164822130	1	protein_coding
ENSMUSG00000038708	Golga4	54214	golgi autoantigen, golgin subfamily a, 4 [Source:MGI Symbol;Acc:MGI:1859646]	0.109409	7.18779	3.60306	0.000727945	0.100042	-0.876754	9	118506267	118582519	1	protein_coding
ENSMUSG00000022629	Kif21a	16564	kinesin family member 21A [Source:MGI Symbol;Acc:MGI:109188]	0.13664	8.11356	3.60758	0.00071799	0.100042	-0.879149	15	90933276	91049948	-1	protein_coding
ENSMUSG00000097736	9530059O14Rik		RIKEN cDNA 9530059O14 gene [Source:MGI Symbol;Acc:MGI:2442421]	0.534765	0.138109	3.45884	0.00112437	0.119146	-0.884804	9	122572499	122679596	1	lincRNA
ENSMUSG00000025934	Gsta3	14859	glutathione S-transferase, alpha 3 [Source:MGI Symbol;Acc:MGI:95856]	-0.244351	1.461	-3.46572	0.00110151	0.118135	-0.88757	1	21240589	21265661	1	protein_coding
ENSMUSG00000034573	Ptpn13	19249	protein tyrosine phosphatase, non-receptor type 13 [Source:MGI Symbol;Acc:MGI:103293]	0.262762	3.98366	3.53566	0.000892889	0.108302	-0.890392	5	103425192	103598303	1	protein_coding
ENSMUSG00000097072	Foxl2os		forkhead box L2, opposite strand [Source:MGI Symbol;Acc:MGI:3614944]	0.565086	-0.759124	3.46917	0.00109018	0.118135	-0.908723	9	98949781	98955299	-1	processed_transcript
ENSMUSG00000108368	Gm45053		predicted gene 45053 [Source:MGI Symbol;Acc:MGI:5753629]	-0.306761	0.598856	-3.44576	0.00116906	0.120851	-0.909226	6	72603004	72605502	-1	TEC
ENSMUSG00000041840	Haus1	225745	HAUS augmin-like complex, subunit 1 [Source:MGI Symbol;Acc:MGI:2385076]	-0.205735	3.10533	-3.49674	0.00100381	0.114146	-0.915634	18	77757567	77767780	-1	protein_coding
ENSMUSG00000074527	Gm14296	102639598	predicted gene 14296 [Source:MGI Symbol;Acc:MGI:3708667]	0.344585	1.11685	3.45	0.0011544	0.120018	-0.917665	2	176892509	176927809	-1	protein_coding
ENSMUSG00000072235	Tuba1a	22142	tubulin, alpha 1A [Source:MGI Symbol;Acc:MGI:98869]	-0.188128	8.64179	-3.595	0.000746027	0.100542	-0.922258	15	98949841	98953551	-1	protein_coding
ENSMUSG00000026380	Tfcp2l1	81879	transcription factor CP2-like 1 [Source:MGI Symbol;Acc:MGI:2444691]	0.467162	2.67604	3.46804	0.00109389	0.118135	-0.924552	1	118627945	118685168	1	protein_coding
ENSMUSG00000035891	Cerk	223753	ceramide kinase [Source:MGI Symbol;Acc:MGI:2386052]	0.212338	5.95761	3.56026	0.000828918	0.106695	-0.963739	15	86139128	86186141	-1	protein_coding
ENSMUSG00000044816	D630023F18Rik	98303	RIKEN cDNA D630023F18 gene [Source:MGI Symbol;Acc:MGI:2138198]	-0.45729	0.784533	-3.42157	0.00125627	0.124276	-0.969789	1	65105285	65123214	-1	protein_coding
ENSMUSG00000022996	Wnt10b	22410	wingless-type MMTV integration site family, member 10B [Source:MGI Symbol;Acc:MGI:108061]	-0.650248	-0.663638	-3.44	0.00118929	0.121561	-0.981603	15	98771753	98778150	-1	protein_coding
ENSMUSG00000045071	E130308A19Rik	230259	RIKEN cDNA E130308A19 gene [Source:MGI Symbol;Acc:MGI:2442164]	0.167175	3.84911	3.49294	0.00101531	0.114737	-0.995744	4	59626211	59761439	1	protein_coding
ENSMUSG00000084230	Gm14388		predicted gene 14388 [Source:MGI Symbol;Acc:MGI:3650926]	-0.485604	-1.06263	-3.42999	0.00122523	0.123159	-1.005	7	122442023	122442499	1	processed_pseudogene
ENSMUSG00000021891	Mettl6	67011	methyltransferase like 6 [Source:MGI Symbol;Acc:MGI:1914261]	-0.133558	4.62365	-3.49746	0.00100164	0.114146	-1.06221	14	31478320	31495030	-1	protein_coding
ENSMUSG00000026765	Lypd6b	71897	LY6/PLAUR domain containing 6B [Source:MGI Symbol;Acc:MGI:1919147]	-0.34735	3.11467	-3.43465	0.00120836	0.122821	-1.06929	2	49787688	49948849	1	protein_coding
ENSMUSG00000086013	Gm15706		predicted gene 15706 [Source:MGI Symbol;Acc:MGI:3783146]	-0.207008	2.22872	-3.41407	0.00128454	0.126329	-1.07195	6	145250529	145251849	1	lincRNA
ENSMUSG00000054580	Pla2r1	18779	phospholipase A2 receptor 1 [Source:MGI Symbol;Acc:MGI:102468]	0.414098	0.305609	3.37497	0.00144196	0.135933	-1.0869	2	60417543	60553308	-1	protein_coding
ENSMUSG00000043415	Otud1	71198	OTU domain containing 1 [Source:MGI Symbol;Acc:MGI:1918448]	-0.248262	4.39916	-3.46733	0.0010962	0.118135	-1.09642	2	19657752	19660583	1	protein_coding
ENSMUSG00000025068	Gsto1	14873	glutathione S-transferase omega 1 [Source:MGI Symbol;Acc:MGI:1342273]	-0.140876	4.01885	-3.45824	0.00112636	0.119146	-1.11203	19	47854970	47864790	1	protein_coding
ENSMUSG00000048148	Nwd1	319555	NACHT and WD repeat domain containing 1 [Source:MGI Symbol;Acc:MGI:2442268]	0.124142	6.75704	3.51014	0.000964218	0.113181	-1.13251	8	72646711	72717876	1	protein_coding
ENSMUSG00000021902	Phf7	71838	PHD finger protein 7 [Source:MGI Symbol;Acc:MGI:1919088]	-0.274034	2.56269	-3.39922	0.00134229	0.127862	-1.13507	14	31237696	31251218	-1	protein_coding
ENSMUSG00000041815	Poldip3	73826	polymerase (DNA-directed), delta interacting protein 3 [Source:MGI Symbol;Acc:MGI:1921076]	0.187923	6.03619	3.49996	0.000994163	0.114146	-1.14447	15	83125978	83149384	-1	protein_coding
ENSMUSG00000037470	Uggt1	320011	UDP-glucose glycoprotein glucosyltransferase 1 [Source:MGI Symbol;Acc:MGI:2443162]	0.103351	6.18659	3.50026	0.00099325	0.114146	-1.14452	1	36140027	36244720	-1	protein_coding
ENSMUSG00000109846	Gm45627		predicted gene 45627 [Source:MGI Symbol;Acc:MGI:5791463]	-0.714707	-1.63958	-3.42519	0.00124284	0.124243	-1.14697	8	34658106	34659369	-1	lincRNA
ENSMUSG00000019992	Mtfr2	71804	mitochondrial fission regulator 2 [Source:MGI Symbol;Acc:MGI:1919054]	-0.376271	-0.149118	-3.35148	0.00154518	0.139419	-1.15121	10	20347770	20361304	1	protein_coding
ENSMUSG00000098143	Gm26937		predicted gene, 26937 [Source:MGI Symbol;Acc:MGI:5504052]	-0.736078	-1.902	-3.45038	0.0011531	0.120018	-1.15341	16	74961240	74962247	1	processed_pseudogene
ENSMUSG00000039629	Strip2	320609	striatin interacting protein 2 [Source:MGI Symbol;Acc:MGI:2444363]	0.374363	6.81837	3.49915	0.000996573	0.114146	-1.15801	6	29917012	29959681	1	protein_coding
ENSMUSG00000021708	Rasgrf2		RAS protein-specific guanine nucleotide-releasing factor 2 [Source:MGI Symbol;Acc:MGI:109137]	-0.326989	6.33303	-3.47324	0.00107702	0.118135	-1.16252	13	91880400	92131656	-1	protein_coding
ENSMUSG00000074743	Thbd	21824	thrombomodulin [Source:MGI Symbol;Acc:MGI:98736]	0.399892	3.45346	3.40823	0.00130696	0.126483	-1.178	2	148404466	148408188	-1	protein_coding
ENSMUSG00000034612	Chst11	58250	carbohydrate sulfotransferase 11 [Source:MGI Symbol;Acc:MGI:1927166]	0.174142	6.10465	3.48321	0.00104534	0.115969	-1.18858	10	82985498	83195900	1	protein_coding
ENSMUSG00000056306	Sertm1	329641	serine rich and transmembrane domain containing 1 [Source:MGI Symbol;Acc:MGI:3607715]	-0.322505	4.21315	-3.41053	0.00129806	0.126483	-1.19242	3	54897068	54915887	-1	protein_coding
ENSMUSG00000078768	Zfp566	72556	zinc finger protein 566 [Source:MGI Symbol;Acc:MGI:1919806]	-0.256536	2.37605	-3.36614	0.00147997	0.137381	-1.20719	7	30077337	30090527	-1	protein_coding
ENSMUSG00000096255	Dynlt1b	21648	dynein light chain Tctex-type 1B [Source:MGI Symbol;Acc:MGI:98643]	-0.298787	1.03833	-3.33332	0.00162973	0.143199	-1.2086	17	6430112	6436293	1	protein_coding
ENSMUSG00000030256	Bhlhe41	79362	basic helix-loop-helix family, member e41 [Source:MGI Symbol;Acc:MGI:1930704]	-0.230227	5.37786	-3.46501	0.00110382	0.118135	-1.20979	6	145858243	145865558	-1	protein_coding
ENSMUSG00000026974	Zmynd19	67187	zinc finger, MYND domain containing 19 [Source:MGI Symbol;Acc:MGI:1914437]	-0.104122	4.58079	-3.44118	0.00118513	0.121561	-1.21404	2	24949792	24962075	1	protein_coding
ENSMUSG00000016541	Atxn10	54138	ataxin 10 [Source:MGI Symbol;Acc:MGI:1859293]	-0.137595	8.03944	-3.48415	0.00104241	0.115969	-1.22814	15	85336381	85463836	1	protein_coding
ENSMUSG00000035126	Wdr78	242584	WD repeat domain 78 [Source:MGI Symbol;Acc:MGI:2385328]	0.232754	4.35149	3.42142	0.00125683	0.124276	-1.23968	4	103038065	103114555	-1	protein_coding
ENSMUSG00000107826	Gm44242		predicted gene, 44242 [Source:MGI Symbol;Acc:MGI:5690634]	-0.509026	-0.0246965	-3.31515	0.00171871	0.147179	-1.24448	6	80514594	80517314	1	TEC
ENSMUSG00000035181	Heatr5a	320487	HEAT repeat containing 5A [Source:MGI Symbol;Acc:MGI:2444133]	0.132811	4.00248	3.40368	0.0013247	0.127522	-1.25486	12	51875871	51971321	-1	protein_coding
ENSMUSG00000103138	Gm2238		predicted gene 2238 [Source:MGI Symbol;Acc:MGI:3780408]	0.525088	-0.521439	3.31268	0.00173114	0.147179	-1.26586	18	5588043	5591711	-1	TEC
ENSMUSG00000078815	Cacng6	54378	calcium channel, voltage-dependent, gamma subunit 6 [Source:MGI Symbol;Acc:MGI:1859168]	-0.577582	-1.42843	-3.36684	0.0014769	0.137381	-1.28181	7	3424195	3435667	1	protein_coding
ENSMUSG00000043153	Ispd	75847	isoprenoid synthase domain containing [Source:MGI Symbol;Acc:MGI:1923097]	-0.216515	3.19611	-3.36152	0.00150021	0.138553	-1.29264	12	36381450	36689503	1	protein_coding
ENSMUSG00000034701	Neurod1	18012	neurogenic differentiation 1 [Source:MGI Symbol;Acc:MGI:1339708]	-0.442032	3.87033	-3.35087	0.00154791	0.139419	-1.30003	2	79452521	79456751	-1	protein_coding
ENSMUSG00000097321	1700028E10Rik		RIKEN cDNA 1700028E10 gene [Source:MGI Symbol;Acc:MGI:1916713]	-0.303859	0.833316	-3.29416	0.00182723	0.150663	-1.30463	5	151368675	151432118	1	processed_transcript
ENSMUSG00000049354	Dcaf7	71833	DDB1 and CUL4 associated factor 7 [Source:MGI Symbol;Acc:MGI:1919083]	-0.107574	7.73989	-3.45343	0.00114263	0.120018	-1.30965	11	106036872	106059324	1	protein_coding
ENSMUSG00000044629	Cnrip1	380686	cannabinoid receptor interacting protein 1 [Source:MGI Symbol;Acc:MGI:1917505]	-0.216739	5.78408	-3.43231	0.0012168	0.122991	-1.31629	11	17051586	17079371	1	protein_coding
ENSMUSG00000026749	Nek6	59126	NIMA (never in mitosis gene a)-related expressed kinase 6 [Source:MGI Symbol;Acc:MGI:1891638]	-0.129204	4.8938	-3.40971	0.00130123	0.126483	-1.33066	2	38511643	38594606	1	protein_coding
ENSMUSG00000097994	Gm26982		predicted gene, 26982 [Source:MGI Symbol;Acc:MGI:5504097]	-0.181167	2.44598	-3.32136	0.0016878	0.146228	-1.33686	6	113714971	113716121	1	antisense_RNA
ENSMUSG00000047419	Cmya5	76469	cardiomyopathy associated 5 [Source:MGI Symbol;Acc:MGI:1923719]	0.22853	3.70374	3.35146	0.00154527	0.139419	-1.35503	13	93040713	93144724	-1	protein_coding
ENSMUSG00000065147	Snora31		small nucleolar RNA, H/ACA box 31 [Source:MGI Symbol;Acc:MGI:3819500]	-0.352003	0.235229	-3.26319	0.00199922	0.154021	-1.3646	14	75847905	75848034	1	snoRNA
ENSMUSG00000045763	Basp1	70350	brain abundant, membrane attached signal protein 1 [Source:MGI Symbol;Acc:MGI:1917600]	-0.272003	6.78226	-3.40133	0.00133394	0.127735	-1.36587	15	25363285	25413764	-1	protein_coding
ENSMUSG00000027424	Mgme1	74528	mitochondrial genome maintenance exonuclease 1 [Source:MGI Symbol;Acc:MGI:1921778]	0.158766	2.71535	3.31377	0.00172565	0.147179	-1.37804	2	144270663	144281227	1	protein_coding
ENSMUSG00000029650	Slc46a3	71706	solute carrier family 46, member 3 [Source:MGI Symbol;Acc:MGI:1918956]	0.122916	2.94629	3.31725	0.0017082	0.147179	-1.38581	5	147878437	147894815	-1	protein_coding
ENSMUSG00000030109	Slc6a12	14411	solute carrier family 6 (neurotransmitter transporter, betaine/GABA), member 12 [Source:MGI Symbol;Acc:MGI:95628]	0.642867	0.317102	3.25306	0.00205876	0.155537	-1.38797	6	121343076	121365775	1	protein_coding
ENSMUSG00000021079	Timm9	30056	translocase of inner mitochondrial membrane 9 [Source:MGI Symbol;Acc:MGI:1353436]	-0.116579	4.70431	-3.38102	0.00141645	0.134224	-1.38837	12	71123173	71136684	-1	protein_coding
ENSMUSG00000030787	Lyve1	114332	lymphatic vessel endothelial hyaluronan receptor 1 [Source:MGI Symbol;Acc:MGI:2136348]	0.756564	-0.93111	3.27291	0.00194367	0.152771	-1.38881	7	110850607	110863239	-1	protein_coding
ENSMUSG00000029149	Krtcap3	69815	keratinocyte associated protein 3 [Source:MGI Symbol;Acc:MGI:1917065]	0.32461	0.964198	3.25605	0.00204101	0.155537	-1.40959	5	31251691	31253202	1	protein_coding
ENSMUSG00000097083	D930019O06Rik		RIKEN cDNA D930019O06 [Source:MGI Symbol;Acc:MGI:3043219]	-0.432283	0.638784	-3.24013	0.00213716	0.156119	-1.41876	1	39650176	39657390	1	antisense_RNA
ENSMUSG00000021715	Cwc27	67285	CWC27 spliceosome-associated protein [Source:MGI Symbol;Acc:MGI:1914535]	-0.142735	3.87337	-3.33382	0.00162733	0.143199	-1.43193	13	104631140	104817142	-1	protein_coding
ENSMUSG00000026994	Galnt3	14425	UDP-N-acetyl-alpha-D-galactosamine:polypeptide N-acetylgalactosaminyltransferase 3 [Source:MGI Symbol;Acc:MGI:894695]	-0.29661	0.998276	-3.24171	0.00212745	0.156076	-1.43671	2	66082766	66124994	-1	protein_coding
ENSMUSG00000027412	Lpin3	64899	lipin 3 [Source:MGI Symbol;Acc:MGI:1891342]	0.396558	0.263859	3.23596	0.00216304	0.15679	-1.43692	2	160880670	160906002	1	protein_coding
ENSMUSG00000030108	Slc6a13	14412	solute carrier family 6 (neurotransmitter transporter, GABA), member 13 [Source:MGI Symbol;Acc:MGI:95629]	0.664104	2.93001	3.29144	0.00184172	0.150663	-1.44387	6	121300227	121337733	1	protein_coding
ENSMUSG00000033170	Card10	105844	caspase recruitment domain family, member 10 [Source:MGI Symbol;Acc:MGI:2146012]	0.577433	1.01039	3.24627	0.00209958	0.155537	-1.44583	15	78775138	78803042	-1	protein_coding
ENSMUSG00000023861	Mpc1	55951	mitochondrial pyruvate carrier 1 [Source:MGI Symbol;Acc:MGI:1915240]	-0.188481	4.66745	-3.35456	0.00153124	0.139419	-1.45469	17	8282904	8297661	1	protein_coding
ENSMUSG00000041548	Hspb8	80888	heat shock protein 8 [Source:MGI Symbol;Acc:MGI:2135756]	0.294672	3.8123	3.32387	0.00167546	0.145853	-1.46075	5	116408491	116422864	-1	protein_coding
ENSMUSG00000044548	Dact1	59036	dishevelled-binding antagonist of beta-catenin 1 [Source:MGI Symbol;Acc:MGI:1891740]	-0.277952	2.8209	-3.28364	0.00188402	0.15107	-1.46265	12	71309884	71320107	1	protein_coding
ENSMUSG00000060429	Sntb1	20649	syntrophin, basic 1 [Source:MGI Symbol;Acc:MGI:101781]	0.454444	0.560455	3.22476	0.00223404	0.158155	-1.46688	15	55638843	55906949	-1	protein_coding
ENSMUSG00000001156	Mxd1	17119	MAX dimerization protein 1 [Source:MGI Symbol;Acc:MGI:96908]	-0.144162	4.90875	-3.35725	0.00151917	0.139419	-1.46868	6	86647042	86669161	-1	protein_coding
ENSMUSG00000020121	Srgap1	117600	SLIT-ROBO Rho GTPase activating protein 1 [Source:MGI Symbol;Acc:MGI:2152936]	0.215256	4.82599	3.34126	0.00159221	0.142702	-1.48869	10	121780991	122047315	-1	protein_coding
ENSMUSG00000027887	Sypl2	17306	synaptophysin-like 2 [Source:MGI Symbol;Acc:MGI:1328311]	-0.207233	1.33473	-3.22932	0.00220488	0.158116	-1.49715	3	108211472	108226648	-1	protein_coding
ENSMUSG00000065475	Mir27b		microRNA 27b [Source:MGI Symbol;Acc:MGI:2676903]	0.30578	-0.180617	3.20783	0.0023455	0.159231	-1.49783	13	63300712	63300784	1	miRNA
ENSMUSG00000043085	Tmem82	213989	transmembrane protein 82 [Source:MGI Symbol;Acc:MGI:2384869]	-0.623457	-1.75064	-3.25197	0.00206523	0.155537	-1.49989	4	141613376	141618633	-1	protein_coding
ENSMUSG00000040606	Kazn	71529	kazrin, periplakin interacting protein [Source:MGI Symbol;Acc:MGI:1918779]	0.181832	6.06376	3.36688	0.00147672	0.137381	-1.50185	4	142102390	142239401	-1	protein_coding
ENSMUSG00000033276	Stk36	269209	serine/threonine kinase 36 [Source:MGI Symbol;Acc:MGI:1920831]	0.2518	2.50796	3.26197	0.00200632	0.154021	-1.5023	1	74601445	74636894	1	protein_coding
ENSMUSG00000030711	Sult1a1	20887	sulfotransferase family 1A, phenol-preferring, member 1 [Source:MGI Symbol;Acc:MGI:102896]	0.373856	3.35055	3.28795	0.00186055	0.15107	-1.50424	7	126672865	126676432	-1	protein_coding
ENSMUSG00000023022	Lima1	65970	LIM domain and actin binding 1 [Source:MGI Symbol;Acc:MGI:1920992]	0.197576	3.74213	3.30043	0.00179414	0.149053	-1.50535	15	99778470	99875428	-1	protein_coding
ENSMUSG00000035834	Polr3g	67486	polymerase (RNA) III (DNA directed) polypeptide G [Source:MGI Symbol;Acc:MGI:1914736]	-0.235757	3.37414	-3.27824	0.00191384	0.151393	-1.52135	13	81673843	81711013	-1	protein_coding
ENSMUSG00000054619	Mettl7a1	70152	methyltransferase like 7A1 [Source:MGI Symbol;Acc:MGI:1916523]	-0.219974	4.95163	-3.33178	0.0016371	0.143199	-1.55536	15	100304817	100314348	1	protein_coding
ENSMUSG00000057802	Gm10030		predicted gene 10030 [Source:MGI Symbol;Acc:MGI:3641798]	-0.628223	-1.2484	-3.20796	0.00234463	0.159231	-1.55934	9	110989499	111008029	1	processed_transcript
ENSMUSG00000108391	Gm9768		predicted gene 9768 [Source:MGI Symbol;Acc:MGI:3704239]	-0.438338	-1.2564	-3.20881	0.0023389	0.159231	-1.56254	4	152006759	152009619	-1	TEC
ENSMUSG00000037262	Kin	16588	Kin17 DNA and RNA binding protein [Source:MGI Symbol;Acc:MGI:96676]	-0.130602	4.00378	-3.29127	0.00184267	0.150663	-1.56289	2	10080593	10092806	1	protein_coding
ENSMUSG00000030145	Zfp248	72720	zinc finger protein 248 [Source:MGI Symbol;Acc:MGI:1919970]	-0.186524	4.05839	-3.29053	0.00184664	0.150663	-1.56368	6	118427319	118455528	-1	protein_coding
ENSMUSG00000089737	Gm15688		predicted gene 15688 [Source:MGI Symbol;Acc:MGI:3647549]	-0.365568	0.810014	-3.18703	0.00248965	0.163535	-1.57045	3	141457976	141465333	-1	antisense_RNA
ENSMUSG00000034853	Acot11	329910	acyl-CoA thioesterase 11 [Source:MGI Symbol;Acc:MGI:1913736]	0.181674	4.67094	3.30924	0.00174863	0.147324	-1.57657	4	106744555	106804998	-1	protein_coding
ENSMUSG00000040653	Ppp1r14c	76142	protein phosphatase 1, regulatory (inhibitor) subunit 14c [Source:MGI Symbol;Acc:MGI:1923392]	-0.207849	4.05297	-3.27858	0.00191194	0.151393	-1.59981	10	3366057	3464975	1	protein_coding
ENSMUSG00000021363	Mak	17152	male germ cell-associated kinase [Source:MGI Symbol;Acc:MGI:96913]	0.324652	1.70592	3.18701	0.00248979	0.163535	-1.60537	13	41025008	41079706	-1	protein_coding
ENSMUSG00000030775	Trat1	77647	T cell receptor associated transmembrane adaptor 1 [Source:MGI Symbol;Acc:MGI:1924897]	-0.604484	-1.99991	-3.24513	0.0021065	0.155537	-1.6093	16	48734690	48771956	-1	protein_coding
ENSMUSG00000040260	Daam2	76441	dishevelled associated activator of morphogenesis 2 [Source:MGI Symbol;Acc:MGI:1923691]	0.206037	6.90895	3.33593	0.0016173	0.143199	-1.61906	17	49456022	49564343	-1	protein_coding
ENSMUSG00000104168	Gm38250		predicted gene, 38250 [Source:MGI Symbol;Acc:MGI:5611478]	0.232069	0.619626	3.16084	0.0026831	0.168915	-1.62328	8	105566324	105578109	1	antisense_RNA
ENSMUSG00000059824	Dbp	13170	D site albumin promoter binding protein [Source:MGI Symbol;Acc:MGI:94866]	-0.413853	3.90044	-3.26445	0.00199195	0.154021	-1.62689	7	45705088	45710203	1	protein_coding
ENSMUSG00000087383	Gm12446		predicted gene 12446 [Source:MGI Symbol;Acc:MGI:3651433]	-0.332057	-0.539692	-3.15456	0.00273152	0.170781	-1.62993	4	46300007	46345515	-1	antisense_RNA
ENSMUSG00000097769	Snhg4		small nucleolar RNA host gene 4 [Source:MGI Symbol;Acc:MGI:4937091]	-0.205965	2.64998	-3.21014	0.00233	0.159231	-1.63297	18	35553371	35558316	1	processed_transcript
ENSMUSG00000026694	Mettl13	71449	methyltransferase like 13 [Source:MGI Symbol;Acc:MGI:1918699]	-0.12779	4.11545	-3.26908	0.00196537	0.153467	-1.63773	1	162532127	162548551	-1	protein_coding
ENSMUSG00000070823	Gm1043	381634	predicted gene 1043 [Source:MGI Symbol;Acc:MGI:2685889]	0.273831	3.40888	3.22973	0.00220224	0.158116	-1.64471	5	37154430	37229547	1	protein_coding
ENSMUSG00000019982	Myb	17863	myeloblastosis oncogene [Source:MGI Symbol;Acc:MGI:97249]	0.467241	0.242261	3.14642	0.00279553	0.172757	-1.64502	10	21124935	21160984	-1	protein_coding
ENSMUSG00000074807	Gm10762		predicted gene 10762 [Source:MGI Symbol;Acc:MGI:3704209]	-0.286104	0.986653	-3.15864	0.00269998	0.169391	-1.64507	2	128966593	128967725	-1	protein_coding
ENSMUSG00000037762	Slc16a9	66859	solute carrier family 16 (monocarboxylic acid transporters), member 9 [Source:MGI Symbol;Acc:MGI:1914109]	0.472116	1.13461	3.1635	0.00266277	0.168915	-1.64515	10	70245100	70285968	1	protein_coding
ENSMUSG00000101122	Gm17971		predicted gene, 17971 [Source:MGI Symbol;Acc:MGI:5010156]	-0.59935	-0.420646	-3.14799	0.00278303	0.172757	-1.64725	1	55066264	55067069	1	processed_pseudogene
ENSMUSG00000034285	Nipsnap1	18082	nipsnap homolog 1 [Source:MGI Symbol;Acc:MGI:1278344]	-0.126117	5.97401	-3.30916	0.00174904	0.147324	-1.66549	11	4873951	4894200	1	protein_coding
ENSMUSG00000106706	C530043K16Rik		RIKEN cDNA C530043K16 gene [Source:MGI Symbol;Acc:MGI:2444587]	-0.865617	-2.98194	-3.30433	0.00177386	0.148174	-1.66993	5	66592462	66595570	-1	TEC
ENSMUSG00000087177	E130307A14Rik		RIKEN cDNA E130307A14 gene [Source:MGI Symbol;Acc:MGI:3036287]	-0.135439	4.9066	-3.28147	0.00189592	0.151291	-1.67841	10	39621412	39732007	-1	antisense_RNA
ENSMUSG00000022634	Yaf2	67057	YY1 associated factor 2 [Source:MGI Symbol;Acc:MGI:1914307]	-0.22332	6.16339	-3.30403	0.00177542	0.148174	-1.68133	15	93284278	93336935	-1	protein_coding
ENSMUSG00000052253	Zfp622	52521	zinc finger protein 622 [Source:MGI Symbol;Acc:MGI:1289282]	-0.130196	4.70624	-3.27213	0.00194805	0.152771	-1.68604	15	25984366	25998482	1	protein_coding
ENSMUSG00000090698	Apold1	381823	apolipoprotein L domain containing 1 [Source:MGI Symbol;Acc:MGI:2685921]	-0.624777	3.11263	-3.19786	0.00241357	0.161951	-1.68843	6	134981718	134986836	1	protein_coding
ENSMUSG00000032231	Anxa2	12306	annexin A2 [Source:MGI Symbol;Acc:MGI:88246]	0.414171	3.16703	3.21157	0.00232042	0.159231	-1.69076	9	69453620	69491795	1	protein_coding
ENSMUSG00000076609	Igkc		immunoglobulin kappa constant [Source:MGI Symbol;Acc:MGI:96495]	1.25398	-2.40772	3.22892	0.00220741	0.158116	-1.69414	6	70726435	70726966	1	IG_C_gene
ENSMUSG00000085929	Gm13421		predicted gene 13421 [Source:MGI Symbol;Acc:MGI:3649922]	0.352807	-0.0662185	3.12165	0.00299906	0.177287	-1.7013	2	27540426	27543362	1	processed_transcript
ENSMUSG00000044071	Fam19a2	268354	family with sequence similarity 19, member A2 [Source:MGI Symbol;Acc:MGI:2143691]	-0.342405	4.89083	-3.2443	0.00211155	0.155537	-1.70428	10	123263996	123741204	1	protein_coding
ENSMUSG00000022429	Dmc1	13404	DNA meiotic recombinase 1 [Source:MGI Symbol;Acc:MGI:105393]	-0.277081	0.847251	-3.13021	0.00292723	0.177287	-1.70971	15	79561500	79605084	-1	protein_coding
ENSMUSG00000029475	Kdm2b	30841	lysine (K)-specific demethylase 2B [Source:MGI Symbol;Acc:MGI:1354737]	0.156942	3.6197	3.22129	0.00225643	0.158508	-1.71039	5	122870665	122989823	-1	protein_coding
ENSMUSG00000022622	Acr	11434	acrosin prepropeptide [Source:MGI Symbol;Acc:MGI:87884]	-0.447202	-0.0962531	-3.11491	0.00305678	0.178882	-1.71699	15	89568326	89574585	1	protein_coding
ENSMUSG00000038648	Creb3l2	208647	cAMP responsive element binding protein 3-like 2 [Source:MGI Symbol;Acc:MGI:2442695]	0.168774	4.38051	3.23883	0.0021452	0.156119	-1.74107	6	37327255	37442146	-1	protein_coding
ENSMUSG00000027405	Nop56	67134	NOP56 ribonucleoprotein [Source:MGI Symbol;Acc:MGI:1914384]	-0.104113	6.47796	-3.28592	0.00187159	0.15107	-1.7445	2	130274430	130279313	1	protein_coding
ENSMUSG00000064210	Ano6	105722	anoctamin 6 [Source:MGI Symbol;Acc:MGI:2145890]	0.136273	5.27232	3.2649	0.00198937	0.154021	-1.75196	15	95790843	95975464	1	protein_coding
ENSMUSG00000027454	Gins1	69270	GINS complex subunit 1 (Psf1 homolog) [Source:MGI Symbol;Acc:MGI:1916520]	-0.353349	-0.112466	-3.09821	0.00320444	0.183339	-1.7559	2	150905400	150931280	1	protein_coding
ENSMUSG00000054000	Tusc1	69136	tumor suppressor candidate 1 [Source:MGI Symbol;Acc:MGI:2684283]	-0.328964	-0.0432803	-3.09375	0.003245	0.184387	-1.76638	4	93334138	93335511	-1	protein_coding
ENSMUSG00000036432	Siah2	20439	seven in absentia 2 [Source:MGI Symbol;Acc:MGI:108062]	-0.195955	4.22082	-3.22341	0.00224271	0.158155	-1.76664	3	58674938	58692400	-1	protein_coding
ENSMUSG00000034800	Zfp661	72180	zinc finger protein 661 [Source:MGI Symbol;Acc:MGI:1919430]	-0.143072	3.75973	-3.20358	0.0023743	0.159993	-1.76819	2	127574662	127587094	-1	protein_coding
ENSMUSG00000030316	Tamm41	68971	TAM41 mitochondrial translocator assembly and maintenance homolog [Source:MGI Symbol;Acc:MGI:1916221]	-0.135319	3.21906	-3.17944	0.00254431	0.165768	-1.77691	6	115004381	115037876	-1	protein_coding
ENSMUSG00000002797	Ggct	110175	gamma-glutamyl cyclotransferase [Source:MGI Symbol;Acc:MGI:95700]	-0.14364	4.13232	-3.20951	0.00233424	0.159231	-1.795	6	54982580	54992950	-1	protein_coding
ENSMUSG00000035529	Prdm4	72843	PR domain containing 4 [Source:MGI Symbol;Acc:MGI:1920093]	-0.105752	5.30841	-3.24832	0.00208717	0.155537	-1.79653	10	85891966	85917142	-1	protein_coding
ENSMUSG00000033105	Lss	16987	lanosterol synthase [Source:MGI Symbol;Acc:MGI:1336155]	-0.130956	5.41055	-3.24843	0.00208654	0.155537	-1.80049	10	76531588	76557138	1	protein_coding
ENSMUSG00000034110	Kctd7	212919	potassium channel tetramerisation domain containing 7 [Source:MGI Symbol;Acc:MGI:2442265]	-0.140713	3.84858	-3.19549	0.00243006	0.161951	-1.80214	5	130144861	130155806	1	protein_coding
ENSMUSG00000090115	Usp49	224836	ubiquitin specific peptidase 49 [Source:MGI Symbol;Acc:MGI:2685391]	-0.153946	4.14059	-3.20514	0.00236368	0.159869	-1.80616	17	47630690	47686738	1	protein_coding
ENSMUSG00000097383	1500026H17Rik		RIKEN cDNA 1500026H17 gene [Source:MGI Symbol;Acc:MGI:1916252]	-0.20113	1.77111	-3.11536	0.00305291	0.178882	-1.80667	10	89686371	89700866	1	bidirectional_promoter_lncRNA
ENSMUSG00000024270	Slc39a6	106957	solute carrier family 39 (metal ion transporter), member 6 [Source:MGI Symbol;Acc:MGI:2147279]	-0.155267	5.7008	-3.24968	0.00207898	0.155537	-1.81081	18	24579881	24603817	-1	protein_coding
ENSMUSG00000079494	Nat8f5	69049	N-acetyltransferase 8 (GCN5-related) family member 5 [Source:MGI Symbol;Acc:MGI:1916299]	0.310847	0.22201	3.07751	0.00339672	0.185222	-1.81554	6	85817218	85820972	-1	protein_coding
ENSMUSG00000059743	Fdps	110196	farnesyl diphosphate synthetase [Source:MGI Symbol;Acc:MGI:104888]	-0.328581	0.368014	-3.07634	0.00340787	0.185222	-1.81866	3	89093588	89101959	-1	protein_coding
ENSMUSG00000029233	Srd5a3	57357	steroid 5 alpha-reductase 3 [Source:MGI Symbol;Acc:MGI:1930252]	-0.137636	3.91414	-3.19028	0.00246664	0.163193	-1.819	5	76140271	76155504	1	protein_coding
ENSMUSG00000106855	5330437M03Rik		RIKEN cDNA 5330437M03 gene [Source:MGI Symbol;Acc:MGI:2444650]	-0.376617	1.55866	-3.10546	0.00313955	0.181194	-1.8204	6	21681301	21685383	1	TEC
ENSMUSG00000059645	Gm7361	664837	predicted gene 7361 [Source:MGI Symbol;Acc:MGI:3805965]	-0.535081	0.46945	-3.07698	0.00340179	0.185222	-1.82302	5	26257691	26264308	1	protein_coding
ENSMUSG00000036632	Alg5	66248	asparagine-linked glycosylation 5 (dolichyl-phosphate beta-glucosyltransferase) [Source:MGI Symbol;Acc:MGI:1913498]	-0.129537	4.24867	-3.19623	0.00242491	0.161951	-1.84412	3	54735539	54751318	1	protein_coding
ENSMUSG00000035365	Parpbp	75317	PARP1 binding protein [Source:MGI Symbol;Acc:MGI:1922567]	-0.511818	-1.46111	-3.08976	0.00328167	0.184387	-1.84429	10	88091432	88146941	-1	protein_coding
ENSMUSG00000032392	Parp16	214424	poly (ADP-ribose) polymerase family, member 16 [Source:MGI Symbol;Acc:MGI:2446133]	-0.193408	2.10717	-3.11299	0.00307347	0.179227	-1.84618	9	65195353	65239224	1	protein_coding
ENSMUSG00000025477	Inpp5a	212111	inositol polyphosphate-5-phosphatase A [Source:MGI Symbol;Acc:MGI:2686961]	0.133942	5.61213	3.22609	0.00222548	0.158155	-1.84732	7	139389109	139579652	1	protein_coding
ENSMUSG00000037922	Bank1	242248	B cell scaffold protein with ankyrin repeats 1 [Source:MGI Symbol;Acc:MGI:2442120]	0.378573	0.6779	3.05929	0.00357487	0.190853	-1.84954	3	136053363	136326066	-1	protein_coding
ENSMUSG00000039414	Heatr5b	320473	HEAT repeat containing 5B [Source:MGI Symbol;Acc:MGI:2444098]	0.208791	5.10107	3.2169	0.00228513	0.159231	-1.85202	17	78752906	78835381	-1	protein_coding
ENSMUSG00000048281	Dleu7	239133	deleted in lymphocytic leukemia, 7 [Source:MGI Symbol;Acc:MGI:2447771]	-0.318613	1.69026	-3.0812	0.00336169	0.185222	-1.85711	14	62276231	62293047	-1	protein_coding
ENSMUSG00000049241	Hcar1	243270	hydrocarboxylic acid receptor 1 [Source:MGI Symbol;Acc:MGI:2441671]	0.756578	-0.290827	3.05439	0.00362425	0.192244	-1.85727	5	123876736	123880020	-1	protein_coding
ENSMUSG00000042737	Dpm3	68563	dolichyl-phosphate mannosyltransferase polypeptide 3 [Source:MGI Symbol;Acc:MGI:1915813]	0.415342	0.589495	3.05979	0.00356984	0.190853	-1.85842	3	89259358	89267079	1	protein_coding
ENSMUSG00000025981	Coq10b	67876	coenzyme Q10B [Source:MGI Symbol;Acc:MGI:1915126]	-0.317082	5.12979	-3.21486	0.00229862	0.159231	-1.85876	1	55052770	55072702	1	protein_coding
ENSMUSG00000037972	Snn	20621	stannin [Source:MGI Symbol;Acc:MGI:1276549]	-0.107475	7.58262	-3.24966	0.00207912	0.155537	-1.86276	16	11066298	11074983	1	protein_coding
ENSMUSG00000040383	Aqr	11834	aquarius [Source:MGI Symbol;Acc:MGI:1276102]	0.13501	5.60004	3.22588	0.00222684	0.158155	-1.86468	2	114101170	114187024	-1	protein_coding
ENSMUSG00000027861	Casq2	12373	calsequestrin 2 [Source:MGI Symbol;Acc:MGI:1309469]	0.257984	2.9762	3.12417	0.00297772	0.177287	-1.86781	3	102086415	102146514	1	protein_coding
ENSMUSG00000026303	Mlph	171531	melanophilin [Source:MGI Symbol;Acc:MGI:2176380]	0.258693	1.46906	3.08465	0.00332925	0.185222	-1.87063	1	90915085	90951142	1	protein_coding
ENSMUSG00000070601	Vmn2r84	625068	vomeronasal 2, receptor 84 [Source:MGI Symbol;Acc:MGI:3643367]	-0.48511	1.08275	-3.0512	0.00365677	0.192845	-1.88337	10	130385316	130394241	-1	protein_coding
ENSMUSG00000085891	Gm14634		predicted gene 14634 [Source:MGI Symbol;Acc:MGI:3705147]	-0.335645	1.07862	-3.06038	0.00356398	0.190853	-1.88859	X	12762278	12821492	1	processed_transcript
ENSMUSG00000047777	Phf13	230936	PHD finger protein 13 [Source:MGI Symbol;Acc:MGI:2446217]	-0.182702	3.94703	-3.16337	0.00266382	0.168915	-1.89147	4	151989633	151996258	-1	protein_coding
ENSMUSG00000034333	Zbed4	223773	zinc finger, BED type containing 4 [Source:MGI Symbol;Acc:MGI:2682302]	-0.199039	3.1296	-3.12825	0.00294352	0.177287	-1.8924	15	88751660	88784516	1	protein_coding
ENSMUSG00000018541	Cwc25	67480	CWC25 spliceosome-associated protein [Source:MGI Symbol;Acc:MGI:1914730]	-0.160303	4.314	-3.17623	0.00256779	0.165768	-1.89924	11	97745481	97766556	-1	protein_coding
ENSMUSG00000097843	Gm26755		predicted gene, 26755 [Source:MGI Symbol;Acc:MGI:5477249]	-0.938101	-4.08788	-3.28349	0.00188484	0.15107	-1.90461	2	79453985	79461107	1	lincRNA
ENSMUSG00000109819	B930018H19Rik		RIKEN cDNA B930018H19 gene [Source:MGI Symbol;Acc:MGI:5439417]	-0.704461	-2.16318	-3.10469	0.0031464	0.181194	-1.90727	8	34589420	34640316	-1	lincRNA
ENSMUSG00000015217	Hmgb3	15354	high mobility group box 3 [Source:MGI Symbol;Acc:MGI:1098219]	-0.216343	4.37677	-3.16102	0.00268172	0.168915	-1.91151	X	71555918	71560676	1	protein_coding
ENSMUSG00000105422	Gm6089		predicted gene 6089 [Source:MGI Symbol;Acc:MGI:3647070]	1.15563	-2.17804	3.06256	0.00354224	0.190853	-1.92288	5	26070537	26071474	1	processed_pseudogene
ENSMUSG00000022754	Tmem45a	56277	transmembrane protein 45a [Source:MGI Symbol;Acc:MGI:1913122]	0.371275	0.400197	3.03042	0.00387515	0.196463	-1.92519	16	56805161	56886166	-1	protein_coding
ENSMUSG00000024236	Svil	225115	supervillin [Source:MGI Symbol;Acc:MGI:2147319]	0.177115	3.98797	3.14972	0.00276941	0.172557	-1.92763	18	4920540	5119299	1	protein_coding
ENSMUSG00000039671	Zmynd8	228880	zinc finger, MYND-type containing 8 [Source:MGI Symbol;Acc:MGI:1918025]	0.158481	6.66857	3.21887	0.0022722	0.159002	-1.928	2	165784152	165899016	-1	protein_coding
ENSMUSG00000103966	Gm37120		predicted gene, 37120 [Source:MGI Symbol;Acc:MGI:5610348]	-0.339461	-0.744916	-3.02434	0.00394135	0.196463	-1.92928	1	132102365	132108323	1	TEC
ENSMUSG00000040675	Mthfd1l	270685	methylenetetrahydrofolate dehydrogenase (NADP+ dependent) 1-like [Source:MGI Symbol;Acc:MGI:1924836]	-0.206286	3.27606	-3.12151	0.00300025	0.177287	-1.93236	10	3973118	4167081	1	protein_coding
ENSMUSG00000004642	Slbp	20492	stem-loop binding protein [Source:MGI Symbol;Acc:MGI:108402]	-0.206473	4.80931	-3.17845	0.00255151	0.165768	-1.9343	5	33634952	33652574	-1	protein_coding
ENSMUSG00000022483	Col2a1	12824	collagen, type II, alpha 1 [Source:MGI Symbol;Acc:MGI:88452]	-0.607042	-0.123822	-3.02461	0.00393843	0.196463	-1.93548	15	97975602	98004695	-1	protein_coding
ENSMUSG00000098128	Gm3693		predicted gene 3693 [Source:MGI Symbol;Acc:MGI:3781869]	-0.356968	0.54068	-3.02176	0.00396978	0.196802	-1.93583	12	81228284	81243258	1	antisense_RNA
ENSMUSG00000024176	Sox8	20681	SRY (sex determining region Y)-box 8 [Source:MGI Symbol;Acc:MGI:98370]	-0.199172	4.98033	-3.18295	0.00251887	0.16485	-1.93868	17	25565892	25570686	-1	protein_coding
ENSMUSG00000032220	Myo1e	71602	myosin IE [Source:MGI Symbol;Acc:MGI:106621]	0.232176	3.67865	3.1271	0.00295309	0.177287	-1.94652	9	70207350	70399766	1	protein_coding
ENSMUSG00000087341	0610040F04Rik		RIKEN cDNA 0610040F04 gene [Source:MGI Symbol;Acc:MGI:1922644]	-0.317637	0.828434	-3.02811	0.00390021	0.196463	-1.95273	6	108577039	108660934	-1	antisense_RNA
ENSMUSG00000061099	Gapdhs	14447	glyceraldehyde-3-phosphate dehydrogenase, spermatogenic [Source:MGI Symbol;Acc:MGI:95653]	0.286569	1.99041	3.05907	0.00357705	0.190853	-1.9661	7	30729775	30743681	-1	protein_coding
ENSMUSG00000056904	Gm5620		predicted gene 5620 [Source:MGI Symbol;Acc:MGI:3647798]	0.376101	-0.116728	3.00871	0.00411638	0.200577	-1.96699	9	91097149	91098496	1	processed_pseudogene
ENSMUSG00000047945	Marcksl1	17357	MARCKS-like 1 [Source:MGI Symbol;Acc:MGI:97143]	-0.230759	4.17643	-3.13763	0.00286624	0.174995	-1.97794	4	129513581	129515985	1	protein_coding
ENSMUSG00000039286	Fndc3b	72007	fibronectin type III domain containing 3B [Source:MGI Symbol;Acc:MGI:1919257]	0.159092	4.60108	3.14572	0.00280111	0.172757	-1.99516	3	27416162	27711307	-1	protein_coding
ENSMUSG00000035578	Iqcg	69707	IQ motif containing G [Source:MGI Symbol;Acc:MGI:1916957]	0.264266	1.77875	3.03661	0.00380885	0.196312	-2.00247	16	33015385	33056218	-1	protein_coding
ENSMUSG00000021033	Gstz1	14874	glutathione transferase zeta 1 (maleylacetoacetate isomerase) [Source:MGI Symbol;Acc:MGI:1341859]	-0.129288	4.98887	-3.16204	0.00267392	0.168915	-2.00275	12	87147165	87164723	1	protein_coding
ENSMUSG00000014980	Tsen15	66637	tRNA splicing endonuclease subunit 15 [Source:MGI Symbol;Acc:MGI:1913887]	-0.151253	4.58805	-3.14447	0.00281102	0.172783	-2.00995	1	152370735	152386688	-1	protein_coding
ENSMUSG00000055493	Epm2a	13853	epilepsy, progressive myoclonic epilepsy, type 2 gene alpha [Source:MGI Symbol;Acc:MGI:1341085]	-0.175297	5.79125	-3.17602	0.00256934	0.165768	-2.01155	10	11343404	11459644	1	protein_coding
ENSMUSG00000041324	Inhba	16323	inhibin beta-A [Source:MGI Symbol;Acc:MGI:96570]	0.528556	1.11409	2.99467	0.00427978	0.203306	-2.02944	13	16011851	16031621	1	protein_coding
ENSMUSG00000041577	Prelp	116847	proline arginine-rich end leucine-rich repeat [Source:MGI Symbol;Acc:MGI:2151110]	0.320532	4.24607	3.12825	0.00294354	0.177287	-2.02953	1	133910304	133921414	-1	protein_coding
ENSMUSG00000055022	Cntn1	12805	contactin 1 [Source:MGI Symbol;Acc:MGI:105980]	0.168885	8.89099	3.19049	0.00246514	0.163193	-2.03746	15	92051165	92341967	1	protein_coding
ENSMUSG00000020097	Sgpl1	20397	sphingosine phosphate lyase 1 [Source:MGI Symbol;Acc:MGI:1261415]	-0.106103	5.74631	-3.16609	0.00264323	0.168915	-2.03838	10	61098642	61147703	-1	protein_coding
ENSMUSG00000054204	Alkal2	100294583	ALK and LTK ligand 2 [Source:MGI Symbol;Acc:MGI:3697448]	-0.469249	-1.30318	-2.98086	0.00444635	0.208296	-2.05443	12	30884322	30893854	1	protein_coding
ENSMUSG00000029287	Tgfbr3	21814	transforming growth factor, beta receptor III [Source:MGI Symbol;Acc:MGI:104637]	0.213492	4.28758	3.1148	0.00305773	0.178882	-2.05736	5	107106570	107289629	-1	protein_coding
ENSMUSG00000032269	Htr3a	15561	5-hydroxytryptamine (serotonin) receptor 3A [Source:MGI Symbol;Acc:MGI:96282]	-0.335347	0.960975	-2.96726	0.00461635	0.212095	-2.06043	9	48899213	48911099	-1	protein_coding
ENSMUSG00000027674	Pex5l	58869	peroxisomal biogenesis factor 5-like [Source:MGI Symbol;Acc:MGI:1916672]	-0.158059	7.1305	-3.16919	0.00261992	0.168434	-2.06481	3	32949408	33143247	-1	protein_coding
ENSMUSG00000032484	Ngp	18054	neutrophilic granule protein [Source:MGI Symbol;Acc:MGI:105983]	1.59565	-4.20272	3.33455	0.00162388	0.143199	-2.06519	9	110419747	110423012	1	protein_coding
ENSMUSG00000031129	Slc9a9	331004	solute carrier family 9 (sodium/hydrogen exchanger), member 9 [Source:MGI Symbol;Acc:MGI:2679732]	-0.173474	4.14268	-3.10079	0.00318118	0.182582	-2.06712	9	94669909	95230445	1	protein_coding
ENSMUSG00000037254	Itih2	16425	inter-alpha trypsin inhibitor, heavy chain 2 [Source:MGI Symbol;Acc:MGI:96619]	0.625843	1.77322	3.0015	0.00419952	0.201599	-2.07304	2	10094593	10131396	-1	protein_coding
ENSMUSG00000063450	Syne2	319565	spectrin repeat containing, nuclear envelope 2 [Source:MGI Symbol;Acc:MGI:2449316]	0.24867	4.89667	3.12351	0.00298332	0.177287	-2.07467	12	75818134	76110926	1	protein_coding
ENSMUSG00000027171	Prrg4	228413	proline rich Gla (G-carboxyglutamic acid) 4 (transmembrane) [Source:MGI Symbol;Acc:MGI:2442211]	0.485658	0.0711138	2.9614	0.00469152	0.213928	-2.07855	2	104830741	104849876	-1	protein_coding
ENSMUSG00000052139	Babam2	107976	BRISC and BRCA1 A complex member 2 [Source:MGI Symbol;Acc:MGI:1333875]	-0.12011	3.75373	-3.08416	0.00333377	0.185222	-2.08099	5	31697684	32084962	1	protein_coding
ENSMUSG00000055723	Rras2	66922	related RAS viral (r-ras) oncogene 2 [Source:MGI Symbol;Acc:MGI:1914172]	-0.242729	4.05089	-3.08955	0.00328358	0.184387	-2.08396	7	114046782	114117781	-1	protein_coding
ENSMUSG00000029484	Anxa3	11745	annexin A3 [Source:MGI Symbol;Acc:MGI:1201378]	0.23866	3.82437	3.07608	0.00341042	0.185222	-2.09313	5	96793339	96845966	1	protein_coding
ENSMUSG00000047992	Fam69c	240479	family with sequence similarity 69, member C [Source:MGI Symbol;Acc:MGI:3041188]	0.211282	1.75106	2.99892	0.00422974	0.202515	-2.09328	18	84720019	84740436	1	protein_coding
ENSMUSG00000034066	Farp2	227377	FERM, RhoGEF and pleckstrin domain protein 2 [Source:MGI Symbol;Acc:MGI:2385126]	0.211033	2.18562	3.01207	0.00407815	0.200535	-2.09352	1	93512079	93621976	1	protein_coding
ENSMUSG00000026073	Il1r2	16178	interleukin 1 receptor, type II [Source:MGI Symbol;Acc:MGI:96546]	-0.329435	-0.834268	-2.94729	0.00487698	0.215791	-2.10437	1	40074079	40125231	1	protein_coding
ENSMUSG00000021823	Vcl	22330	vinculin [Source:MGI Symbol;Acc:MGI:98927]	0.279483	3.94311	3.07838	0.00338846	0.185222	-2.11285	14	20929398	21033676	1	protein_coding
ENSMUSG00000029832	Nfe2l3	18025	nuclear factor, erythroid derived 2, like 3 [Source:MGI Symbol;Acc:MGI:1339958]	-0.322982	3.35229	-3.04995	0.00366959	0.192961	-2.11441	6	51432670	51458768	1	protein_coding
ENSMUSG00000033096	Apmap	71881	adipocyte plasma membrane associated protein [Source:MGI Symbol;Acc:MGI:1919131]	-0.126911	6.04788	-3.1414	0.00283569	0.173712	-2.1155	2	150583080	150608567	-1	protein_coding
ENSMUSG00000026669	Mcm10	70024	minichromosome maintenance 10 replication initiation factor [Source:MGI Symbol;Acc:MGI:1917274]	-0.295793	0.326712	-2.94915	0.00485217	0.215791	-2.11833	2	4989714	5012791	-1	protein_coding
ENSMUSG00000057858	Fam204a	76539	family with sequence similarity 204, member A [Source:MGI Symbol;Acc:MGI:1289174]	-0.164121	4.46108	-3.09457	0.0032375	0.184387	-2.12385	19	60198586	60226697	-1	protein_coding
ENSMUSG00000028394	Pole3	59001	polymerase (DNA directed), epsilon 3 (p17 subunit) [Source:MGI Symbol;Acc:MGI:1933378]	-0.124611	4.9199	-3.11154	0.00308608	0.179387	-2.1264	4	62522649	62525068	-1	protein_coding
ENSMUSG00000031666	Rbl2	19651	RB transcriptional corepressor like 2 [Source:MGI Symbol;Acc:MGI:105085]	0.0973748	5.55957	3.1214	0.00300123	0.177287	-2.14265	8	91070057	91123844	1	protein_coding
ENSMUSG00000026049	Tex30	75623	testis expressed 30 [Source:MGI Symbol;Acc:MGI:1922873]	-0.297387	1.99105	-2.98042	0.00445183	0.208296	-2.15169	1	44086613	44102441	-1	protein_coding
ENSMUSG00000108197	Gm44214		predicted gene, 44214 [Source:MGI Symbol;Acc:MGI:5690606]	-0.372338	-0.642742	-2.92273	0.00521629	0.217791	-2.15336	6	86687823	86688428	-1	lincRNA
ENSMUSG00000098912	1500004A13Rik		RIKEN cDNA 1500004A13 gene [Source:MGI Symbol;Acc:MGI:2442808]	-0.139307	5.98052	-3.12166	0.00299894	0.177287	-2.16243	3	88782943	88832547	-1	processed_transcript
ENSMUSG00000041674	BC006965		cDNA sequence BC006965 [Source:MGI Symbol;Acc:MGI:2384955]	-0.339523	1.04202	-2.93731	0.00501233	0.217129	-2.17199	11	112663927	112781976	-1	processed_transcript
ENSMUSG00000031628	Casp3	12367	caspase 3 [Source:MGI Symbol;Acc:MGI:107739]	-0.162934	3.48194	-3.02618	0.00392128	0.196463	-2.18094	8	46617291	46639689	1	protein_coding
ENSMUSG00000086607	4930511M06Rik		RIKEN cDNA 4930511M06 gene [Source:MGI Symbol;Acc:MGI:1922334]	0.882896	-1.42592	2.92752	0.00514848	0.217791	-2.18718	18	57373455	57552397	-1	processed_transcript
ENSMUSG00000046167	Gldn	235379	gliomedin [Source:MGI Symbol;Acc:MGI:2388361]	-0.381946	0.377072	-2.91039	0.00539493	0.217791	-2.19005	9	54286486	54341786	1	protein_coding
ENSMUSG00000087616	Gm14257		predicted gene 14257 [Source:MGI Symbol;Acc:MGI:3652145]	-0.292917	1.20736	-2.94145	0.00495573	0.216085	-2.1925	2	155593565	155594475	-1	antisense_RNA
ENSMUSG00000047953	Gp5	14729	glycoprotein 5 (platelet) [Source:MGI Symbol;Acc:MGI:1096363]	-0.44391	-1.16842	-2.91047	0.00539385	0.217791	-2.19294	16	30307686	30310779	-1	protein_coding
ENSMUSG00000111360				-0.384568	-0.417179	-2.89614	0.00560831	0.222334	-2.21121	9	120193089	120280327	1	lincRNA
ENSMUSG00000041700	Lhfpl1	237091	lipoma HMGIC fusion partner-like 1 [Source:MGI Symbol;Acc:MGI:1891214]	-0.64553	-2.22472	-2.92951	0.00512057	0.217791	-2.21371	X	145290359	145349089	-1	protein_coding
ENSMUSG00000041731	Pgm5	226041	phosphoglucomutase 5 [Source:MGI Symbol;Acc:MGI:1925668]	0.262259	2.29278	2.96748	0.00461358	0.212095	-2.21502	19	24683016	24861855	-1	protein_coding
ENSMUSG00000005533	Igf1r	16001	insulin-like growth factor I receptor [Source:MGI Symbol;Acc:MGI:96433]	0.122835	6.50159	3.10462	0.00314704	0.181194	-2.22266	7	67952827	68233668	1	protein_coding
ENSMUSG00000098404	Mrip-ps		Mom radiation induced polyposis, pseudogene [Source:MGI Symbol;Acc:MGI:3645947]	0.674917	-2.54805	2.94845	0.00486144	0.215791	-2.22672	7	15288251	15289190	-1	unprocessed_pseudogene
ENSMUSG00000046470	Sox18	20672	SRY (sex determining region Y)-box 18 [Source:MGI Symbol;Acc:MGI:103559]	0.477341	-0.260074	2.89131	0.0056825	0.222801	-2.22785	2	181669836	181671640	-1	protein_coding
ENSMUSG00000020393	Kremen1	84035	kringle containing transmembrane protein 1 [Source:MGI Symbol;Acc:MGI:1933988]	0.257293	4.11095	3.03763	0.00379808	0.196312	-2.2373	11	5191552	5261558	-1	protein_coding
ENSMUSG00000109998	Gm45437		predicted gene 45437 [Source:MGI Symbol;Acc:MGI:5791273]	-0.418751	-0.898444	-2.88327	0.00580773	0.223514	-2.24286	7	45630664	45633077	-1	antisense_RNA
ENSMUSG00000024981	Acsl5	433256	acyl-CoA synthetase long-chain family member 5 [Source:MGI Symbol;Acc:MGI:1919129]	-0.214055	6.00047	-3.07949	0.00337788	0.185222	-2.24301	19	55251938	55297720	1	protein_coding
ENSMUSG00000035944	Ttc38	239570	tetratricopeptide repeat domain 38 [Source:MGI Symbol;Acc:MGI:2146198]	-0.179706	3.0752	-2.98858	0.00435259	0.205158	-2.24357	15	85832306	85858822	1	protein_coding
ENSMUSG00000038622	Med30	69790	mediator complex subunit 30 [Source:MGI Symbol;Acc:MGI:1917040]	-0.209882	3.5887	-3.00702	0.00413571	0.200577	-2.24385	15	52712445	52730431	1	protein_coding
ENSMUSG00000033983	Coil	12812	coilin [Source:MGI Symbol;Acc:MGI:104842]	-0.080983	4.42902	-3.04749	0.00369486	0.193695	-2.24398	11	88970252	88991613	1	protein_coding
ENSMUSG00000035678	Tnfsf9	21950	tumor necrosis factor (ligand) superfamily, member 9 [Source:MGI Symbol;Acc:MGI:1101058]	-0.360862	-0.878123	-2.87994	0.00586052	0.22429	-2.24648	17	57105385	57107757	1	protein_coding
ENSMUSG00000025810	Nrp1	18186	neuropilin 1 [Source:MGI Symbol;Acc:MGI:106206]	0.214674	4.23666	3.0294	0.00388624	0.196463	-2.25045	8	128358604	128503363	1	protein_coding
ENSMUSG00000030498	Gas2	14453	growth arrest specific 2 [Source:MGI Symbol;Acc:MGI:95657]	-0.226449	4.10683	-3.02586	0.00392468	0.196463	-2.25581	7	51862015	51994975	1	protein_coding
ENSMUSG00000032902	Slc16a1	20501	solute carrier family 16 (monocarboxylic acid transporters), member 1 [Source:MGI Symbol;Acc:MGI:106013]	-0.216787	5.57376	-3.07879	0.0033845	0.185222	-2.25606	3	104638668	104658462	1	protein_coding
ENSMUSG00000097494	4933406C10Rik		RIKEN cDNA 4933406C10 gene [Source:MGI Symbol;Acc:MGI:1921326]	-0.182915	1.91563	-2.93484	0.0050463	0.217304	-2.25882	12	32919384	32953789	-1	lincRNA
ENSMUSG00000108929	Cc2d2b		coiled-coil and C2 domain containing 2B [Source:MGI Symbol;Acc:MGI:3645359]	-0.396674	-0.925993	-2.875	0.00593933	0.22429	-2.26537	19	40748753	40827743	1	protein_coding
ENSMUSG00000030279	C2cd5	74741	C2 calcium-dependent domain containing 5 [Source:MGI Symbol;Acc:MGI:1921991]	0.11518	7.02622	3.09076	0.0032724	0.184387	-2.27195	6	143010920	143100141	-1	protein_coding
ENSMUSG00000076437	Selenoh	72657	selenoprotein H [Source:MGI Symbol;Acc:MGI:1919907]	-0.201002	1.65006	-2.92006	0.00525443	0.217791	-2.27452	2	84669215	84670770	-1	protein_coding
ENSMUSG00000029430	Ran	19384	RAN, member RAS oncogene family [Source:MGI Symbol;Acc:MGI:1333112]	-0.142273	7.40576	-3.09149	0.00326571	0.184387	-2.27715	5	129020069	129024323	1	protein_coding
ENSMUSG00000025026	Add3	27360	adducin 3 (gamma) [Source:MGI Symbol;Acc:MGI:1351615]	0.109199	6.9984	3.08748	0.00330285	0.184898	-2.28007	19	53140445	53247399	1	protein_coding
ENSMUSG00000044912	Syt16	238266	synaptotagmin XVI [Source:MGI Symbol;Acc:MGI:2673872]	-0.182511	5.03141	-3.01825	0.00400876	0.197657	-2.28139	12	73997661	74273267	1	protein_coding
ENSMUSG00000086753	Gm15751		predicted gene 15751 [Source:MGI Symbol;Acc:MGI:3783193]	-0.181912	2.69029	-2.95591	0.00476289	0.214881	-2.28239	5	123508395	123514011	1	sense_overlapping
ENSMUSG00000037617	Spag1	26942	sperm associated antigen 1 [Source:MGI Symbol;Acc:MGI:1349387]	0.129317	4.46455	3.03207	0.0038574	0.196463	-2.28325	15	36179368	36235610	1	protein_coding
ENSMUSG00000036469	March1	72925	membrane-associated ring finger (C3HC4) 1 [Source:MGI Symbol;Acc:MGI:1920175]	-0.223936	4.75151	-3.02879	0.00389279	0.196463	-2.28333	8	65617900	66471637	1	protein_coding
ENSMUSG00000026514	Cnih3	72978	cornichon family AMPA receptor auxiliary protein 3 [Source:MGI Symbol;Acc:MGI:1920228]	-0.364462	4.35437	-3.0062	0.00414515	0.200577	-2.2853	1	181352628	181460641	1	protein_coding
ENSMUSG00000025420	Katnal2	71206	katanin p60 subunit A-like 2 [Source:MGI Symbol;Acc:MGI:1924234]	0.173421	2.56297	2.94804	0.00486697	0.215791	-2.29023	18	76977148	77047308	-1	protein_coding
ENSMUSG00000027978	Prss12	19142	protease, serine 12 neurotrypsin (motopsin) [Source:MGI Symbol;Acc:MGI:1100881]	-0.530628	2.60902	-2.91309	0.00535544	0.217791	-2.29076	3	123446913	123506597	1	protein_coding
ENSMUSG00000031119	Gpc4	14735	glypican 4 [Source:MGI Symbol;Acc:MGI:104902]	-0.182095	3.23794	-2.97823	0.00447881	0.208408	-2.29123	X	52053021	52165252	-1	protein_coding
ENSMUSG00000106539	Gm43670		predicted gene 43670 [Source:MGI Symbol;Acc:MGI:5663807]	-0.791764	-2.41815	-2.94052	0.00496843	0.216085	-2.30052	5	49425017	49426783	1	TEC
ENSMUSG00000097488	4732487G21Rik		RIKEN cDNA 4732487G21 gene [Source:MGI Symbol;Acc:MGI:2441820]	-0.153744	2.39546	-2.93356	0.00506413	0.217304	-2.30258	12	86290761	86306006	-1	lincRNA
ENSMUSG00000025185	Loxl4	67573	lysyl oxidase-like 4 [Source:MGI Symbol;Acc:MGI:1914823]	0.510019	-1.96479	2.87418	0.00595252	0.22429	-2.30394	19	42593982	42612813	-1	protein_coding
ENSMUSG00000101799	9330175M20Rik		RIKEN cDNA 9330175M20 gene [Source:MGI Symbol;Acc:MGI:3045285]	-0.395052	-0.525135	-2.84741	0.00639884	0.226674	-2.31653	1	51218386	51333779	-1	antisense_RNA
ENSMUSG00000104727	Gm42500		predicted gene 42500 [Source:MGI Symbol;Acc:MGI:5662637]	-0.368907	0.188182	-2.85815	0.00621612	0.225194	-2.3198	5	128448904	128449782	1	lincRNA
ENSMUSG00000017144	Rnd3	74194	Rho family GTPase 3 [Source:MGI Symbol;Acc:MGI:1921444]	-0.204871	4.31028	-3.00264	0.00418629	0.201599	-2.32426	2	51130438	51149111	-1	protein_coding
ENSMUSG00000046204	Pnma2	239157	paraneoplastic antigen MA2 [Source:MGI Symbol;Acc:MGI:2444129]	-0.178763	5.43841	-3.02258	0.00396075	0.196802	-2.3248	14	66911170	66921023	1	protein_coding
ENSMUSG00000037143	Cfap61	78774	cilia and flagella associated protein 61 [Source:MGI Symbol;Acc:MGI:1926024]	0.32585	1.41862	2.88308	0.00581083	0.223514	-2.33089	2	145934784	146215039	1	protein_coding
ENSMUSG00000102628	Gm37671		predicted gene, 37671 [Source:MGI Symbol;Acc:MGI:5610899]	0.798132	-1.03058	2.87073	0.00600842	0.22429	-2.33102	1	151080450	151082545	1	TEC
ENSMUSG00000068749	Psma5	26442	proteasome (prosome, macropain) subunit, alpha type 5 [Source:MGI Symbol;Acc:MGI:1347009]	-0.121569	6.01493	-3.05621	0.0036058	0.191824	-2.33426	3	108256926	108279974	1	protein_coding
ENSMUSG00000022822	Abcc5	27416	ATP-binding cassette, sub-family C (CFTR/MRP), member 5 [Source:MGI Symbol;Acc:MGI:1351644]	0.0923911	8.27919	3.07361	0.00343416	0.185956	-2.33775	16	20331303	20426394	-1	protein_coding
ENSMUSG00000105156	Gm9057		predicted gene 9057 [Source:MGI Symbol;Acc:MGI:3643991]	0.608889	-1.41042	2.84507	0.00643913	0.226674	-2.33834	5	22563957	22564252	1	processed_pseudogene
ENSMUSG00000031163	Glod5	69824	glyoxalase domain containing 5 [Source:MGI Symbol;Acc:MGI:1917074]	-0.474922	-1.32828	-2.84067	0.00651587	0.228861	-2.34566	X	8004200	8018492	-1	protein_coding
ENSMUSG00000060029	4930473A02Rik		RIKEN cDNA 4930473A02 gene [Source:MGI Symbol;Acc:MGI:2447823]	-0.191651	1.63905	-2.8937	0.00564573	0.222334	-2.34634	2	130543791	130563749	-1	processed_transcript
ENSMUSG00000093187	Mir344-2		microRNA 344-2 [Source:MGI Symbol;Acc:MGI:3718513]	0.715511	-2.21596	2.88863	0.00572394	0.222801	-2.3525	7	61940027	61940106	-1	miRNA
ENSMUSG00000024087	Cyp1b1	13078	cytochrome P450, family 1, subfamily b, polypeptide 1 [Source:MGI Symbol;Acc:MGI:88590]	0.458765	2.46914	2.91575	0.00531664	0.217791	-2.35645	17	79706953	79715041	-1	protein_coding
ENSMUSG00000050379	Sept6	56526	septin 6 [Source:MGI Symbol;Acc:MGI:1888939]	-0.169239	6.56312	-3.05308	0.00363757	0.19239	-2.35746	X	36911326	36991794	-1	protein_coding
ENSMUSG00000104293	Gm38043		predicted gene, 38043 [Source:MGI Symbol;Acc:MGI:5611271]	-0.406897	-0.969021	-2.82704	0.00675884	0.231582	-2.36314	1	156583108	156588248	1	TEC
ENSMUSG00000097504	4930516B21Rik		RIKEN cDNA 4930516B21 gene [Source:MGI Symbol;Acc:MGI:1922364]	-0.170661	3.17286	-2.9415	0.00495503	0.216085	-2.36369	9	119440278	119444830	-1	lincRNA
ENSMUSG00000031727	Pmfbp1	56523	polyamine modulated factor 1 binding protein 1 [Source:MGI Symbol;Acc:MGI:1930136]	-0.726014	-1.61432	-2.83312	0.00664935	0.229865	-2.36485	8	109494027	109542640	1	protein_coding
ENSMUSG00000031974	Abcb10	56199	ATP-binding cassette, sub-family B (MDR/TAP), member 10 [Source:MGI Symbol;Acc:MGI:1860508]	-0.109926	4.6126	-3.00737	0.0041317	0.200577	-2.36504	8	123952459	123983122	-1	protein_coding
ENSMUSG00000048612	Myof	226101	myoferlin [Source:MGI Symbol;Acc:MGI:1919192]	0.44118	2.62928	2.92026	0.00525158	0.217791	-2.36786	19	37899036	38043577	-1	protein_coding
ENSMUSG00000037933	Bicd2	76895	bicaudal D homolog 2 (Drosophila) [Source:MGI Symbol;Acc:MGI:1924145]	0.129709	6.36322	3.04127	0.00375965	0.195165	-2.38496	13	49341585	49387026	1	protein_coding
ENSMUSG00000028378	Ptgr1	67103	prostaglandin reductase 1 [Source:MGI Symbol;Acc:MGI:1914353]	0.277446	0.42173	2.83753	0.00657113	0.229551	-2.38599	4	58965439	58987119	-1	protein_coding
ENSMUSG00000063275	Hacd1	30963	3-hydroxyacyl-CoA dehydratase 1 [Source:MGI Symbol;Acc:MGI:1353592]	-0.23007	3.09078	-2.92884	0.00512985	0.217791	-2.38757	2	13850282	14056135	-1	protein_coding
ENSMUSG00000028580	Pum1	80912	pumilio RNA-binding family member 1 [Source:MGI Symbol;Acc:MGI:1931749]	0.106191	6.49784	3.04075	0.00376514	0.195165	-2.38783	4	130663321	130781564	1	protein_coding
ENSMUSG00000018986	Slfn3	20557	schlafen 3 [Source:MGI Symbol;Acc:MGI:1329005]	0.522643	-1.13698	2.81849	0.00691543	0.235584	-2.389	11	83191330	83215154	1	protein_coding
ENSMUSG00000020647	Ncoa1	17977	nuclear receptor coactivator 1 [Source:MGI Symbol;Acc:MGI:1276523]	0.116161	7.02174	3.04324	0.00373907	0.194924	-2.39236	12	4247362	4477182	-1	protein_coding
ENSMUSG00000060288	Ppih	66101	peptidyl prolyl isomerase H [Source:MGI Symbol;Acc:MGI:106499]	-0.162733	3.7636	-2.95808	0.00473452	0.214813	-2.39432	4	119300010	119320546	-1	protein_coding
ENSMUSG00000035818	Plekhs1	226245	pleckstrin homology domain containing, family S member 1 [Source:MGI Symbol;Acc:MGI:2443041]	-0.551793	-1.21724	-2.8198	0.00689123	0.235233	-2.39507	19	56461640	56486752	1	protein_coding
ENSMUSG00000012609	Ttll5	320244	tubulin tyrosine ligase-like family, member 5 [Source:MGI Symbol;Acc:MGI:2443657]	0.171129	5.455	3.01834	0.00400767	0.197657	-2.39531	12	85824659	86061893	1	protein_coding
ENSMUSG00000111662				0.415297	-0.0694337	2.81566	0.00696811	0.236085	-2.39602	9	55938252	55952409	1	transcribed_processed_pseudogene
ENSMUSG00000046879	Irgm1	15944	immunity-related GTPase family M member 1 [Source:MGI Symbol;Acc:MGI:107567]	-0.261716	3.955	-2.9628	0.00467344	0.213928	-2.39824	11	48861968	48871683	-1	protein_coding
ENSMUSG00000100396	Gm29367		predicted gene 29367 [Source:MGI Symbol;Acc:MGI:5580073]	-0.221499	1.39936	-2.8575	0.00622709	0.225194	-2.39857	4	141875707	141877033	1	lincRNA
ENSMUSG00000031697	Orc6	56452	origin recognition complex, subunit 6 [Source:MGI Symbol;Acc:MGI:1929285]	-0.18277	4.87199	-3.00213	0.00419224	0.201599	-2.39911	8	85299632	85308278	1	protein_coding
ENSMUSG00000021532	Fastkd3	69577	FAST kinase domains 3 [Source:MGI Symbol;Acc:MGI:1916827]	-0.125807	3.81649	-2.95525	0.00477158	0.214881	-2.40297	13	68582234	68592338	1	protein_coding
ENSMUSG00000029727	Cyp3a13	13113	cytochrome P450, family 3, subfamily a, polypeptide 13 [Source:MGI Symbol;Acc:MGI:88610]	-0.331359	2.14323	-2.88661	0.00575535	0.223227	-2.40366	5	137892932	137921619	-1	protein_coding
ENSMUSG00000029038	Ssu72	68991	Ssu72 RNA polymerase II CTD phosphatase homolog (yeast) [Source:MGI Symbol;Acc:MGI:1916241]	-0.0937136	4.70548	-2.99353	0.0042933	0.203417	-2.40582	4	155704800	155733879	1	protein_coding
ENSMUSG00000014243	Zswim7	69747	zinc finger SWIM-type containing 7 [Source:MGI Symbol;Acc:MGI:1916997]	-0.19808	2.46507	-2.89492	0.00562699	0.222334	-2.40651	11	62267224	62281375	-1	protein_coding
ENSMUSG00000101892	9130401M01Rik	75758	RIKEN cDNA 9130401M01 gene [Source:MGI Symbol;Acc:MGI:1923008]	-0.173302	2.83397	-2.91074	0.00538977	0.217791	-2.41091	15	58022259	58034325	-1	protein_coding
ENSMUSG00000071679	Zcchc16	619287	zinc finger, CCHC domain containing 16 [Source:MGI Symbol;Acc:MGI:3588192]	-0.246105	1.96023	-2.8718	0.00599113	0.22429	-2.41142	X	144688907	145122411	1	protein_coding
ENSMUSG00000041453	Rpl21	19933	ribosomal protein L21 [Source:MGI Symbol;Acc:MGI:1278340]	-0.140006	8.70111	-3.04653	0.00370485	0.193695	-2.41218	5	146832890	146837032	1	protein_coding
ENSMUSG00000081769	Gm12216		predicted gene 12216 [Source:MGI Symbol;Acc:MGI:3650088]	-0.319566	-0.229157	-2.80763	0.00711933	0.238437	-2.41346	11	53783418	53859256	-1	protein_coding
ENSMUSG00000109992	Gm45650		predicted gene 45650 [Source:MGI Symbol;Acc:MGI:5791486]	-0.49919	-0.784418	-2.80232	0.00722099	0.238437	-2.41388	8	60719291	60725806	1	lincRNA
ENSMUSG00000026527	Rgs7	24012	regulator of G protein signaling 7 [Source:MGI Symbol;Acc:MGI:1346089]	-0.157496	6.54271	-3.02991	0.00388073	0.196463	-2.41548	1	175059087	175492500	-1	protein_coding
ENSMUSG00000062110	Scfd2	212986	Sec1 family domain containing 2 [Source:MGI Symbol;Acc:MGI:2443446]	-0.106455	3.82433	-2.94956	0.00484665	0.215791	-2.41915	5	74204816	74531759	-1	protein_coding
ENSMUSG00000009739	Pou6f1	19009	POU domain, class 6, transcription factor 1 [Source:MGI Symbol;Acc:MGI:102935]	-0.202399	6.38298	-3.02746	0.00390727	0.196463	-2.41941	15	100575318	100599984	-1	protein_coding
ENSMUSG00000106579	Gm42771		predicted gene 42771 [Source:MGI Symbol;Acc:MGI:5662908]	-1.19859	-2.81507	-2.90701	0.00544494	0.218444	-2.4197	5	49219676	49222161	-1	TEC
ENSMUSG00000085213	Gm13091		predicted gene 13091 [Source:MGI Symbol;Acc:MGI:3649653]	0.256108	0.633606	2.81686	0.00694563	0.235763	-2.42578	4	150566869	150568544	-1	antisense_RNA
ENSMUSG00000044522	A730020M07Rik		RIKEN cDNA A730020M07 gene [Source:MGI Symbol;Acc:MGI:2442643]	0.423406	-0.0893713	2.80096	0.00724714	0.238501	-2.427	3	121634936	121643485	-1	lincRNA
ENSMUSG00000092286	Dtnbos		dystrobrevin, beta, opposite strand [Source:MGI Symbol;Acc:MGI:5141913]	0.483696	-0.209711	2.79778	0.00730901	0.238946	-2.42761	12	3752543	3762146	-1	antisense_RNA
ENSMUSG00000022400	Rbx1	56438	ring-box 1 [Source:MGI Symbol;Acc:MGI:1891829]	-0.103289	6.70709	-3.02649	0.00391785	0.196463	-2.43143	15	81466316	81476369	1	protein_coding
ENSMUSG00000016552	Foxred2	239554	FAD-dependent oxidoreductase domain containing 2 [Source:MGI Symbol;Acc:MGI:106315]	-0.124429	4.59073	-2.9745	0.00452515	0.210027	-2.43425	15	77940522	77956722	-1	protein_coding
ENSMUSG00000074272	Ceacam1	26365	carcinoembryonic antigen-related cell adhesion molecule 1 [Source:MGI Symbol;Acc:MGI:1347245]	0.276411	2.24191	2.87044	0.0060132	0.22429	-2.43671	7	25461707	25477603	-1	protein_coding
ENSMUSG00000110016	Gm20751		predicted gene, 20751 [Source:MGI Symbol;Acc:MGI:5434107]	-0.255839	1.37456	-2.84695	0.00640666	0.226674	-2.43697	13	43716791	43719038	1	lincRNA
ENSMUSG00000021591	Glrx	93692	glutaredoxin [Source:MGI Symbol;Acc:MGI:2135625]	-0.165075	4.23342	-2.96186	0.0046855	0.213928	-2.43926	13	75839868	75850154	1	protein_coding
ENSMUSG00000031796	Cfap20	14894	cilia and flagella associated protein 20 [Source:MGI Symbol;Acc:MGI:107428]	-0.11194	5.62959	-3.00795	0.00412506	0.200577	-2.44145	8	95420249	95434869	-1	protein_coding
ENSMUSG00000032816	Igdcc4	56741	immunoglobulin superfamily, DCC subclass, member 4 [Source:MGI Symbol;Acc:MGI:1858497]	-0.126004	5.61535	-3.00648	0.00414201	0.200577	-2.44338	9	65101486	65137940	1	protein_coding
ENSMUSG00000030208	Emp1	13730	epithelial membrane protein 1 [Source:MGI Symbol;Acc:MGI:107941]	0.353481	1.96987	2.86056	0.00617591	0.225179	-2.44457	6	135362545	135383173	1	protein_coding
ENSMUSG00000027509	Rae1	66679	ribonucleic acid export 1 [Source:MGI Symbol;Acc:MGI:1913929]	-0.103394	5.12205	-2.99556	0.00426929	0.203306	-2.4451	2	173000117	173015739	1	protein_coding
ENSMUSG00000085403	Gm13068		predicted gene 13068 [Source:MGI Symbol;Acc:MGI:3651967]	-0.276749	-0.0596731	-2.79477	0.00736773	0.238946	-2.44528	4	149748518	149749607	1	antisense_RNA
ENSMUSG00000000385	Tmprss2	50528	transmembrane protease, serine 2 [Source:MGI Symbol;Acc:MGI:1354381]	-0.594831	-2.5505	-2.82948	0.00671479	0.230943	-2.44539	16	97564684	97611195	-1	protein_coding
ENSMUSG00000037868	Egr2	13654	early growth response 2 [Source:MGI Symbol;Acc:MGI:95296]	-0.965465	1.8513	-2.80383	0.00719197	0.238437	-2.44939	10	67535475	67542188	1	protein_coding
ENSMUSG00000000402	Egfl6	54156	EGF-like-domain, multiple 6 [Source:MGI Symbol;Acc:MGI:1858599]	-0.426586	0.947897	-2.80371	0.00719423	0.238437	-2.45098	X	166523007	166585720	-1	protein_coding
ENSMUSG00000105590	Gm43364		predicted gene 43364 [Source:MGI Symbol;Acc:MGI:5663501]	0.35703	-0.223898	2.78667	0.00752851	0.240814	-2.45339	5	108550081	108553354	-1	TEC
ENSMUSG00000042190	Cmklr1	14747	chemokine-like receptor 1 [Source:MGI Symbol;Acc:MGI:109603]	0.307899	1.22041	2.83192	0.00667081	0.229865	-2.45593	5	113612354	113650426	-1	protein_coding
ENSMUSG00000061414	Cracr2a	381812	calcium release activated channel regulator 2A [Source:MGI Symbol;Acc:MGI:2685919]	-0.301083	1.43547	-2.83284	0.00665447	0.229865	-2.45716	6	127561338	127674248	1	protein_coding
ENSMUSG00000074264	Amy1	11722	amylase 1, salivary [Source:MGI Symbol;Acc:MGI:88019]	-0.253484	5.46053	-2.99731	0.0042486	0.202885	-2.45762	3	113555710	113606699	-1	protein_coding
ENSMUSG00000107230	Gm19265		predicted gene, 19265 [Source:MGI Symbol;Acc:MGI:5011450]	0.29654	0.279481	2.79512	0.0073609	0.238946	-2.45828	6	85961623	86001926	1	antisense_RNA
ENSMUSG00000042797	Aqp11	66333	aquaporin 11 [Source:MGI Symbol;Acc:MGI:1913583]	-0.123943	3.65644	-2.92823	0.0051384	0.217791	-2.45887	7	97724006	97738289	-1	protein_coding
ENSMUSG00000034786	Gpsm3	106512	G-protein signalling modulator 3 (AGS3-like, C. elegans) [Source:MGI Symbol;Acc:MGI:2146785]	0.458782	-0.853431	2.77968	0.00766961	0.241541	-2.45988	17	34589806	34591754	1	protein_coding
ENSMUSG00000070637	Gm694	277744	predicted gene 694 [Source:MGI Symbol;Acc:MGI:2685540]	0.571385	-0.749048	2.77609	0.00774311	0.242979	-2.47018	4	141432672	141436105	-1	protein_coding
ENSMUSG00000097986	Gm26953		predicted gene, 26953 [Source:MGI Symbol;Acc:MGI:5504068]	-0.652573	-1.9445	-2.80747	0.00712236	0.238437	-2.47218	5	112215461	112233720	1	lincRNA
ENSMUSG00000041797	Abca9	217262	ATP-binding cassette, sub-family A (ABC1), member 9 [Source:MGI Symbol;Acc:MGI:2386796]	0.242445	3.62231	2.91298	0.00535699	0.217791	-2.47371	11	110100749	110168196	-1	protein_coding
ENSMUSG00000109401	Cpeb1os1		cytoplasmic polyadenylation element binding protein 1, opposite strand 1 [Source:MGI Symbol;Acc:MGI:1922988]	-0.239052	1.85457	-2.83834	0.00655677	0.229551	-2.47659	7	81455895	81458006	1	TEC
ENSMUSG00000021090	Lrrc9	78257	leucine rich repeat containing 9 [Source:MGI Symbol;Acc:MGI:1925507]	0.362509	2.13021	2.84496	0.00644116	0.226674	-2.4902	12	72441866	72530750	1	protein_coding
ENSMUSG00000075327	Zbtb2	381990	zinc finger and BTB domain containing 2 [Source:MGI Symbol;Acc:MGI:2685949]	-0.178529	3.63199	-2.91492	0.00532873	0.217791	-2.49054	10	4367075	4388108	-1	protein_coding
ENSMUSG00000030898	Cckbr	12426	cholecystokinin B receptor [Source:MGI Symbol;Acc:MGI:99479]	-0.404849	3.18769	-2.85755	0.00622626	0.225194	-2.49145	7	105425731	105470898	1	protein_coding
ENSMUSG00000006763	Saal1	78935	serum amyloid A-like 1 [Source:MGI Symbol;Acc:MGI:1926185]	0.0965299	3.98176	2.92978	0.00511667	0.217791	-2.49207	7	46686108	46710680	-1	protein_coding
ENSMUSG00000029234	Tmem165	21982	transmembrane protein 165 [Source:MGI Symbol;Acc:MGI:894407]	-0.155235	5.29271	-2.97888	0.00447077	0.208408	-2.49219	5	76183880	76209245	1	protein_coding
ENSMUSG00000020669	Sh3yl1	24057	Sh3 domain YSC-like 1 [Source:MGI Symbol;Acc:MGI:1346118]	-0.129881	2.77444	-2.87169	0.0059929	0.22429	-2.49338	12	30911668	30960162	1	protein_coding
ENSMUSG00000014158	Trpv4	63873	transient receptor potential cation channel, subfamily V, member 4 [Source:MGI Symbol;Acc:MGI:1926945]	0.967772	-0.0134427	2.78069	0.00764908	0.241541	-2.49346	5	114622152	114658421	-1	protein_coding
ENSMUSG00000031170	Slc38a5	209837	solute carrier family 38, member 5 [Source:MGI Symbol;Acc:MGI:2148066]	0.5071	0.78622	2.79522	0.00735905	0.238946	-2.49705	X	8271133	8280179	1	protein_coding
ENSMUSG00000054453	Sytl5	236643	synaptotagmin-like 5 [Source:MGI Symbol;Acc:MGI:2668451]	0.405072	0.517349	2.7736	0.00779441	0.244007	-2.50084	X	9885622	9994543	1	protein_coding
ENSMUSG00000042284	Itga1	109700	integrin alpha 1 [Source:MGI Symbol;Acc:MGI:96599]	0.282777	2.76994	2.8609	0.00617024	0.225179	-2.50514	13	114953096	115101964	-1	protein_coding
ENSMUSG00000045751	Mms22l	212377	MMS22-like, DNA repair protein [Source:MGI Symbol;Acc:MGI:2684980]	-0.274021	1.18916	-2.80324	0.00720325	0.238437	-2.50798	4	24496451	24602950	1	protein_coding
ENSMUSG00000102331	Gm19938		predicted gene, 19938 [Source:MGI Symbol;Acc:MGI:5012123]	-0.402241	-0.450797	-2.75634	0.00815915	0.246887	-2.51056	1	3647309	3658904	-1	sense_intronic
ENSMUSG00000051316	Taf7	24074	TATA-box binding protein associated factor 7 [Source:MGI Symbol;Acc:MGI:1346348]	-0.209825	3.85148	-2.91014	0.00539869	0.217791	-2.51176	18	37640491	37644204	-1	protein_coding
ENSMUSG00000006281	Tep1	21745	telomerase associated protein 1 [Source:MGI Symbol;Acc:MGI:109573]	0.199929	2.92089	2.86711	0.0060676	0.22429	-2.51798	14	50824062	50870560	-1	protein_coding
ENSMUSG00000061559	Wdr61	66317	WD repeat domain 61 [Source:MGI Symbol;Acc:MGI:1917493]	-0.0807617	5.27446	-2.96946	0.0045885	0.212095	-2.51886	9	54714735	54734519	-1	protein_coding
ENSMUSG00000097783	Gm26747		predicted gene, 26747 [Source:MGI Symbol;Acc:MGI:5477241]	0.428652	-0.492565	2.74996	0.00829782	0.247103	-2.52418	8	121421238	121428043	1	lincRNA
ENSMUSG00000097889	Gm26541		predicted gene, 26541 [Source:MGI Symbol;Acc:MGI:5477035]	-0.281431	0.0944942	-2.76213	0.00803506	0.246179	-2.52482	10	80681838	80687176	1	lincRNA
ENSMUSG00000032846	Zswim6		zinc finger SWIM-type containing 6 [Source:MGI Symbol;Acc:MGI:1914513]	0.28348	5.10483	2.94934	0.00484968	0.215791	-2.52982	13	107724617	107890064	-1	processed_transcript
ENSMUSG00000032092	Mpzl2	14012	myelin protein zero-like 2 [Source:MGI Symbol;Acc:MGI:1289160]	0.934634	-2.94727	2.83281	0.006655	0.229865	-2.5309	9	45039799	45054015	1	protein_coding
ENSMUSG00000024209	1700061G19Rik	78625	RIKEN cDNA 1700061G19 gene [Source:MGI Symbol;Acc:MGI:1925875]	-0.356224	-0.242754	-2.75322	0.00822667	0.247103	-2.53318	17	56875477	56888904	1	protein_coding
ENSMUSG00000029552	Tes	21753	testis derived transcript [Source:MGI Symbol;Acc:MGI:105081]	0.296635	1.02453	2.78454	0.00757115	0.241541	-2.53558	6	17065149	17105828	1	protein_coding
ENSMUSG00000041014	Nrg3	18183	neuregulin 3 [Source:MGI Symbol;Acc:MGI:1097165]	-0.22096	4.98274	-2.93994	0.00497635	0.216085	-2.53597	14	38368952	39473088	-1	protein_coding
ENSMUSG00000042671	Rgs8	67792	regulator of G-protein signaling 8 [Source:MGI Symbol;Acc:MGI:108408]	0.194719	7.71927	2.9886	0.00435236	0.205158	-2.54153	1	153653025	153700323	1	protein_coding
ENSMUSG00000081648	Gm13423		predicted gene 13423 [Source:MGI Symbol;Acc:MGI:3650165]	-0.309827	0.181424	-2.75525	0.00818251	0.246887	-2.54376	2	23202033	23203683	1	processed_pseudogene
ENSMUSG00000110205	Gm33594		predicted gene, 33594 [Source:MGI Symbol;Acc:MGI:5592753]	-0.428876	0.810203	-2.77266	0.00781397	0.244007	-2.54471	2	57982192	57986017	-1	lincRNA
ENSMUSG00000039382	Wdr45	54636	WD repeat domain 45 [Source:MGI Symbol;Acc:MGI:1859606]	-0.128436	3.79153	-2.89893	0.00556599	0.221873	-2.54477	X	7714333	7728206	1	protein_coding
ENSMUSG00000020818	Mfsd11	69900	major facilitator superfamily domain containing 11 [Source:MGI Symbol;Acc:MGI:1917150]	-0.107276	5.07657	-2.95435	0.00478328	0.214881	-2.5448	11	116852440	116875635	1	protein_coding
ENSMUSG00000046753	Ccdc66	320234	coiled-coil domain containing 66 [Source:MGI Symbol;Acc:MGI:2443639]	0.18957	4.68664	2.9341	0.00505656	0.217304	-2.55072	14	27481090	27508460	-1	protein_coding
ENSMUSG00000025224	Gbf1	107338	golgi-specific brefeldin A-resistance factor 1 [Source:MGI Symbol;Acc:MGI:1861607]	0.148922	5.95626	2.96764	0.00461158	0.212095	-2.55472	19	46152509	46286510	1	protein_coding
ENSMUSG00000022022	Mtrf1	211253	mitochondrial translational release factor 1 [Source:MGI Symbol;Acc:MGI:2384815]	-0.177505	3.1455	-2.8597	0.00619019	0.225194	-2.55779	14	79397772	79423650	1	protein_coding
ENSMUSG00000013622	Atraid	381629	all-trans retinoic acid induced differentiation factor [Source:MGI Symbol;Acc:MGI:1918918]	-0.174377	5.47074	-2.95589	0.00476315	0.214881	-2.56504	5	31048312	31054623	1	protein_coding
ENSMUSG00000025013	Tll2	24087	tolloid-like 2 [Source:MGI Symbol;Acc:MGI:1346044]	0.429586	-1.272	2.72923	0.00876368	0.253402	-2.56693	19	41083981	41206774	-1	protein_coding
ENSMUSG00000050967	Creg2	263764	cellular repressor of E1A-stimulated genes 2 [Source:MGI Symbol;Acc:MGI:1928333]	-0.187633	6.44563	-2.94442	0.00491553	0.215893	-2.56906	1	39618406	39651474	-1	protein_coding
ENSMUSG00000024986	Hhex	15242	hematopoietically expressed homeobox [Source:MGI Symbol;Acc:MGI:96086]	-0.321158	0.94986	-2.76145	0.00804946	0.246179	-2.5693	19	37434810	37440731	1	protein_coding
ENSMUSG00000046441	Cmtr2	234728	cap methyltransferase 2 [Source:MGI Symbol;Acc:MGI:2384580]	-0.159247	3.29135	-2.86144	0.00616122	0.225179	-2.57277	8	110215665	110224486	1	protein_coding
ENSMUSG00000021131	Erh	13877	enhancer of rudimentary homolog (Drosophila) [Source:MGI Symbol;Acc:MGI:108089]	-0.121033	4.53037	-2.92028	0.00525126	0.217791	-2.57804	12	80634022	80644341	-1	protein_coding
ENSMUSG00000001494	Sost	74499	sclerostin [Source:MGI Symbol;Acc:MGI:1921749]	0.834571	-2.13166	2.74607	0.00838345	0.247957	-2.58041	11	101962458	101967015	-1	protein_coding
ENSMUSG00000102465	Gm38198		predicted gene, 38198 [Source:MGI Symbol;Acc:MGI:5611426]	-0.418077	-0.868926	-2.72128	0.00894843	0.254933	-2.58091	1	25735389	25738969	-1	TEC
ENSMUSG00000030407	Qpctl	67369	glutaminyl-peptide cyclotransferase-like [Source:MGI Symbol;Acc:MGI:1914619]	-0.136186	3.49339	-2.87028	0.00601573	0.22429	-2.58225	7	19139702	19149291	-1	protein_coding
ENSMUSG00000055254	Ntrk2	18212	neurotrophic tyrosine kinase, receptor, type 2 [Source:MGI Symbol;Acc:MGI:97384]	0.112372	9.14033	2.98028	0.0044535	0.208296	-2.58325	13	58806569	59133970	1	protein_coding
ENSMUSG00000039354	Smarcal1	54380	SWI/SNF related matrix associated, actin dependent regulator of chromatin, subfamily a-like 1 [Source:MGI Symbol;Acc:MGI:1859183]	0.124987	5.13595	2.93567	0.00503489	0.217304	-2.58714	1	72583251	72633134	1	protein_coding
ENSMUSG00000047473	Zfp30	22693	zinc finger protein 30 [Source:MGI Symbol;Acc:MGI:99178]	-0.10725	3.62703	-2.87046	0.00601284	0.22429	-2.5874	7	29783998	29794702	1	protein_coding
ENSMUSG00000031258	Xkrx	331524	X-linked Kx blood group related, X-linked [Source:MGI Symbol;Acc:MGI:3584011]	-0.30684	1.44003	-2.77113	0.00784566	0.244007	-2.58821	X	134149043	134162076	-1	protein_coding
ENSMUSG00000038214	Bend3	331623	BEN domain containing 3 [Source:MGI Symbol;Acc:MGI:2677212]	-0.193255	2.77126	-2.83225	0.0066649	0.229865	-2.59023	10	43478831	43515396	1	protein_coding
ENSMUSG00000022146	Osmr	18414	oncostatin M receptor [Source:MGI Symbol;Acc:MGI:1330819]	0.284607	2.95925	2.83718	0.00657729	0.229551	-2.59765	15	6813577	6874969	-1	protein_coding
ENSMUSG00000086321	Gm11413		predicted gene 11413 [Source:MGI Symbol;Acc:MGI:3650701]	-0.485118	-1.79853	-2.72702	0.00881475	0.253402	-2.59796	4	83378317	83390668	-1	antisense_RNA
ENSMUSG00000046671	Mtfr1l	76824	mitochondrial fission regulator 1-like [Source:MGI Symbol;Acc:MGI:1924074]	-0.0859295	5.87024	-2.94658	0.00488655	0.215791	-2.6087	4	134525550	134535387	-1	protein_coding
ENSMUSG00000109865	Hspa14	50497	heat shock protein 14 [Source:MGI Symbol;Acc:MGI:1354164]	-0.108552	4.92156	-2.92031	0.0052509	0.217791	-2.61264	2	3488850	3512814	-1	protein_coding
ENSMUSG00000074607	Tox2	269389	TOX high mobility group box family member 2 [Source:MGI Symbol;Acc:MGI:3611233]	-0.217633	3.86032	-2.86584	0.00608832	0.22429	-2.61282	2	163203125	163324170	1	protein_coding
ENSMUSG00000097683	Gm26644		predicted gene, 26644 [Source:MGI Symbol;Acc:MGI:5477138]	-0.62018	-3.54071	-2.79821	0.00730059	0.238946	-2.61293	19	44692367	44695275	-1	lincRNA
ENSMUSG00000087380	2210408F21Rik		RIKEN cDNA 2210408F21 gene [Source:MGI Symbol;Acc:MGI:1920902]	0.146061	2.45453	2.80086	0.00724917	0.238501	-2.6131	6	31220351	31337404	1	processed_transcript
ENSMUSG00000024235	Map3k8	26410	mitogen-activated protein kinase kinase kinase 8 [Source:MGI Symbol;Acc:MGI:1346878]	0.218126	1.81919	2.78073	0.0076482	0.241541	-2.61371	18	4331327	4353015	-1	protein_coding
ENSMUSG00000040771	Oard1	106821	O-acyl-ADP-ribose deacylase 1 [Source:MGI Symbol;Acc:MGI:2146818]	-0.115739	4.29649	-2.89401	0.00564091	0.222334	-2.61515	17	48410014	48417266	1	protein_coding
ENSMUSG00000048015	Neurod4	11923	neurogenic differentiation 4 [Source:MGI Symbol;Acc:MGI:108055]	-0.622537	-1.4034	-2.71344	0.00913439	0.258061	-2.61572	10	130268152	130280240	-1	protein_coding
ENSMUSG00000025264	Tsr2	69499	TSR2 20S rRNA accumulation [Source:MGI Symbol;Acc:MGI:1916749]	-0.129895	5.99895	-2.94376	0.00492446	0.215893	-2.61773	X	151087094	151096543	-1	protein_coding
ENSMUSG00000028081	Rps3a1	20091	ribosomal protein S3A1 [Source:MGI Symbol;Acc:MGI:1202063]	-0.128103	7.62164	-2.95934	0.00471816	0.214606	-2.61961	3	86137940	86142702	-1	protein_coding
ENSMUSG00000052397	Ezr	22350	ezrin [Source:MGI Symbol;Acc:MGI:98931]	0.282926	5.21587	2.92379	0.00520115	0.217791	-2.62183	17	6738041	6782784	-1	protein_coding
ENSMUSG00000039021	Ttc16	338348	tetratricopeptide repeat domain 16 [Source:MGI Symbol;Acc:MGI:2443048]	0.380903	0.714785	2.74224	0.00846857	0.248512	-2.62284	2	32757026	32775633	-1	protein_coding
ENSMUSG00000105419	Gm43205		predicted gene 43205 [Source:MGI Symbol;Acc:MGI:5663342]	-0.238425	1.02538	-2.74787	0.00834361	0.247641	-2.62408	3	36097177	36099144	1	TEC
ENSMUSG00000018589	Glra2	237213	glycine receptor, alpha 2 subunit [Source:MGI Symbol;Acc:MGI:95748]	-0.295238	3.7371	-2.84868	0.00637692	0.226674	-2.62734	X	165129017	165327393	-1	protein_coding
ENSMUSG00000039182	AW209491	105351	expressed sequence AW209491 [Source:MGI Symbol;Acc:MGI:2145422]	-0.0991402	4.45688	-2.89259	0.00566275	0.222523	-2.63293	13	14630154	14639096	1	protein_coding
ENSMUSG00000050555	Hyls1	76832	HYLS1, centriolar and ciliogenesis associated [Source:MGI Symbol;Acc:MGI:1924082]	-0.169021	3.57769	-2.85282	0.00630612	0.226299	-2.63354	9	35560820	35570398	-1	protein_coding
ENSMUSG00000018651	Tada2a	217031	transcriptional adaptor 2A [Source:MGI Symbol;Acc:MGI:2144471]	-0.105892	5.30039	-2.92284	0.00521476	0.217791	-2.63427	11	84078920	84129600	-1	protein_coding
ENSMUSG00000101234	1700007E05Rik		RIKEN cDNA 1700007E05 gene [Source:MGI Symbol;Acc:MGI:2149745]	-0.585006	-2.07872	-2.72839	0.00878284	0.253402	-2.63561	16	31376506	31379133	-1	transcribed_processed_pseudogene
ENSMUSG00000046750	Selenov	280621	selenoprotein V [Source:MGI Symbol;Acc:MGI:3608324]	-0.41006	-0.760036	-2.69283	0.00964008	0.265343	-2.63985	7	28284652	28291186	-1	protein_coding
ENSMUSG00000050213	Snip1	76793	Smad nuclear interacting protein 1 [Source:MGI Symbol;Acc:MGI:2156003]	-0.101114	3.95182	-2.86575	0.00608988	0.22429	-2.64404	4	125066672	125074042	1	protein_coding
ENSMUSG00000085642	3110053B16Rik		RIKEN cDNA 3110053B16 gene [Source:MGI Symbol;Acc:MGI:1920435]	-0.159552	1.82974	-2.76183	0.00804132	0.246179	-2.64555	12	20874125	20921262	-1	transcribed_unprocessed_pseudogene
ENSMUSG00000020961	Ston2	108800	stonin 2 [Source:MGI Symbol;Acc:MGI:1918272]	0.3152	2.21797	2.78335	0.00759522	0.241541	-2.64637	12	91633009	91788387	-1	protein_coding
ENSMUSG00000063714	Sp3os		trans-acting transcription factor 3, opposite strand [Source:MGI Symbol;Acc:MGI:1914936]	-0.22116	2.54094	-2.79636	0.00733666	0.238946	-2.64965	2	72979424	72988677	1	antisense_RNA
ENSMUSG00000029363	Rfc5	72151	replication factor C (activator 1) 5 [Source:MGI Symbol;Acc:MGI:1919401]	-0.155743	3.561	-2.84512	0.00643834	0.226674	-2.65075	5	117378103	117389047	-1	protein_coding
ENSMUSG00000020564	Atxn7l1	380753	ataxin 7-like 1 [Source:MGI Symbol;Acc:MGI:3584458]	0.0787521	5.1826	2.9124	0.00536548	0.217791	-2.65084	12	33147693	33373185	1	protein_coding
ENSMUSG00000015806	Qdpr	110391	quinoid dihydropteridine reductase [Source:MGI Symbol;Acc:MGI:97836]	-0.175271	5.9295	-2.93012	0.00511195	0.217791	-2.65107	5	45434021	45450236	-1	protein_coding
ENSMUSG00000001247	Lsr	54135	lipolysis stimulated lipoprotein receptor [Source:MGI Symbol;Acc:MGI:1927471]	0.478019	-0.770314	2.68847	0.00975046	0.266366	-2.65215	7	30957770	30973464	-1	protein_coding
ENSMUSG00000059277	R74862		expressed sequence R74862 [Source:MGI Symbol;Acc:MGI:2142382]	-0.174188	2.21591	-2.7809	0.00764474	0.241541	-2.65272	7	143021784	143053686	-1	processed_transcript
ENSMUSG00000042417	Ccno	218630	cyclin O [Source:MGI Symbol;Acc:MGI:2145534]	-0.420263	-0.507022	-2.68669	0.00979567	0.2672	-2.65587	13	112987802	112990777	1	protein_coding
ENSMUSG00000022861	Dgkg	110197	diacylglycerol kinase, gamma [Source:MGI Symbol;Acc:MGI:105060]	0.210712	5.78942	2.91928	0.00526572	0.217791	-2.6613	16	22468461	22657221	-1	protein_coding
ENSMUSG00000094281	Gm8034		predicted gene 8034 [Source:MGI Symbol;Acc:MGI:3644144]	0.370149	-1.25665	2.68178	0.00992182	0.269028	-2.66159	19	6044691	6044822	-1	processed_pseudogene
ENSMUSG00000032940	Rbm11	224344	RNA binding motif protein 11 [Source:MGI Symbol;Acc:MGI:2447622]	-0.214586	2.61912	-2.79048	0.00745251	0.240283	-2.66689	16	75592844	75602829	1	protein_coding
ENSMUSG00000106446	Gm42970		predicted gene 42970 [Source:MGI Symbol;Acc:MGI:5663107]	-0.429751	0.392123	-2.70569	0.00932177	0.262133	-2.6691	3	127298322	127299673	-1	TEC
ENSMUSG00000037313	Tacc3	21335	transforming, acidic coiled-coil containing protein 3 [Source:MGI Symbol;Acc:MGI:1341163]	-0.149996	2.61995	-2.79001	0.0074618	0.240283	-2.6723	5	33658128	33678995	1	protein_coding
ENSMUSG00000029467	Atp2a2	11938	ATPase, Ca++ transporting, cardiac muscle, slow twitch 2 [Source:MGI Symbol;Acc:MGI:88110]	0.135966	10.1371	2.94405	0.00492061	0.215893	-2.67901	5	122453513	122502225	-1	protein_coding
ENSMUSG00000108601	Gm44645		predicted gene 44645 [Source:MGI Symbol;Acc:MGI:5753221]	-0.24424	1.19084	-2.72695	0.00881629	0.253402	-2.68121	7	73422250	73423902	1	TEC
ENSMUSG00000007030	Vwa7	27762	von Willebrand factor A domain containing 7 [Source:MGI Symbol;Acc:MGI:1306798]	0.444035	-0.0971111	2.67715	0.010042	0.271055	-2.68563	17	35016579	35026741	1	protein_coding
ENSMUSG00000090084	Srpx	51795	sushi-repeat-containing protein [Source:MGI Symbol;Acc:MGI:1858306]	-0.544164	-1.55174	-2.67566	0.0100811	0.271055	-2.68805	X	10037977	10117709	-1	protein_coding
ENSMUSG00000022860	Chodl	246048	chondrolectin [Source:MGI Symbol;Acc:MGI:2179069]	-0.624782	-0.792217	-2.66744	0.0102986	0.271437	-2.69056	16	78930948	78951733	1	protein_coding
ENSMUSG00000058318	Phf21a	192285	PHD finger protein 21A [Source:MGI Symbol;Acc:MGI:2384756]	0.093352	5.98147	2.91439	0.00533646	0.217791	-2.69236	2	92093117	92364666	1	protein_coding
ENSMUSG00000039529	Atp8b1	54670	ATPase, class I, type 8B, member 1 [Source:MGI Symbol;Acc:MGI:1859665]	-0.258435	2.41461	-2.76064	0.00806674	0.246179	-2.6939	18	64528979	64661000	-1	protein_coding
ENSMUSG00000029199	Lias	79464	lipoic acid synthetase [Source:MGI Symbol;Acc:MGI:1934604]	-0.0989517	5.03709	-2.88914	0.00571607	0.222801	-2.69756	5	65391497	65410693	1	protein_coding
ENSMUSG00000043923	Ccdc84	382073	coiled-coil domain containing 84 [Source:MGI Symbol;Acc:MGI:2685960]	-0.111283	4.53845	-2.8699	0.00602199	0.22429	-2.7019	9	44410159	44418569	-1	protein_coding
ENSMUSG00000087211	Lhx1os		LIM homeobox 1, opposite strand [Source:MGI Symbol;Acc:MGI:1925615]	0.694058	-1.19068	2.66285	0.010422	0.271437	-2.70203	11	84525660	84535831	1	lincRNA
ENSMUSG00000026377	Nifk	67949	nucleolar protein interacting with the FHA domain of MKI67 [Source:MGI Symbol;Acc:MGI:1915199]	-0.128894	5.03235	-2.88817	0.00573105	0.222801	-2.7022	1	118321839	118333822	1	protein_coding
ENSMUSG00000108057	Gm44234		predicted gene, 44234 [Source:MGI Symbol;Acc:MGI:5690626]	-0.503728	-1.07892	-2.66027	0.0104919	0.271437	-2.70442	6	77323906	77324805	-1	TEC
ENSMUSG00000022848	Dirc2	224132	disrupted in renal carcinoma 2 (human) [Source:MGI Symbol;Acc:MGI:2387188]	-0.0695807	5.90531	-2.9066	0.0054509	0.218444	-2.70842	16	35694062	35769356	-1	protein_coding
ENSMUSG00000029263	Pigg	433931	phosphatidylinositol glycan anchor biosynthesis, class G [Source:MGI Symbol;Acc:MGI:3576484]	0.127288	4.8541	2.87544	0.00593224	0.22429	-2.70845	5	108312609	108349355	1	protein_coding
ENSMUSG00000057058	Skap1	78473	src family associated phosphoprotein 1 [Source:MGI Symbol;Acc:MGI:1925723]	-0.426523	-0.773995	-2.6569	0.0105838	0.271437	-2.71102	11	96464593	96759130	1	protein_coding
ENSMUSG00000044155	Lsm8	76522	LSM8 homolog, U6 small nuclear RNA associated [Source:MGI Symbol;Acc:MGI:1923772]	-0.1412	4.75657	-2.87272	0.00597614	0.22429	-2.71262	6	18848579	18855751	1	protein_coding
ENSMUSG00000104756	Gm42464		predicted gene 42464 [Source:MGI Symbol;Acc:MGI:5662601]	-0.409198	-1.10743	-2.65413	0.01066	0.271437	-2.71682	3	94421661	94422434	-1	transcribed_processed_pseudogene
ENSMUSG00000046909	Tefm	68550	transcription elongation factor, mitochondrial [Source:MGI Symbol;Acc:MGI:1915800]	0.133699	2.52671	2.76764	0.00791856	0.245435	-2.7171	11	80136678	80142175	-1	protein_coding
ENSMUSG00000096780	Tmem181b-ps		transmembrane protein 181B, pseudogene [Source:MGI Symbol;Acc:MGI:3779544]	-0.242947	6.68788	-2.91126	0.00538215	0.217791	-2.71889	17	6438524	6467022	-1	transcribed_unprocessed_pseudogene
ENSMUSG00000097354	2310001H17Rik		RIKEN cDNA 2310001H17 gene [Source:MGI Symbol;Acc:MGI:1923682]	0.477191	-1.03218	2.65255	0.0107035	0.271437	-2.72086	6	129208412	129238725	-1	lincRNA
ENSMUSG00000034875	Nudt19	110959	nudix (nucleoside diphosphate linked moiety X)-type motif 19 [Source:MGI Symbol;Acc:MGI:94203]	-0.171111	5.701	-2.89535	0.00562038	0.222334	-2.72266	7	35547185	35556304	-1	protein_coding
ENSMUSG00000021371	Mcur1	76137	mitochondrial calcium uniporter regulator 1 [Source:MGI Symbol;Acc:MGI:1923387]	-0.112028	4.74776	-2.86717	0.00606656	0.22429	-2.72326	13	43538393	43560191	-1	protein_coding
ENSMUSG00000020180	Snrpd3		small nuclear ribonucleoprotein D3 [Source:MGI Symbol;Acc:MGI:1914582]	-0.100327	6.4535	-2.90748	0.00543794	0.218444	-2.72429	10	75517551	75537381	1	protein_coding
ENSMUSG00000071866	Ppia	268373	peptidylprolyl isomerase A [Source:MGI Symbol;Acc:MGI:97749]	-0.129776	8.89043	-2.92223	0.0052234	0.217791	-2.72878	11	6415443	6419817	1	protein_coding
ENSMUSG00000049387	Cox7b2	78174	cytochrome c oxidase subunit VIIb2 [Source:MGI Symbol;Acc:MGI:1925424]	0.553192	-1.25581	2.64881	0.0108077	0.272948	-2.73128	5	71442824	71548205	-1	protein_coding
ENSMUSG00000074039	4930520O04Rik		RIKEN cDNA 4930520O04 gene [Source:MGI Symbol;Acc:MGI:1922366]	-0.259892	0.11093	-2.66397	0.0103917	0.271437	-2.73256	9	114368303	114377229	1	processed_transcript
ENSMUSG00000102416	4933424G06Rik		RIKEN cDNA 4933424G06 gene [Source:MGI Symbol;Acc:MGI:1918416]	-0.335398	0.226456	-2.66044	0.0104872	0.271437	-2.73364	1	36710149	36757953	1	protein_coding
ENSMUSG00000026766	Mmadhc	109129	methylmalonic aciduria (cobalamin deficiency) cblD type, with homocystinuria [Source:MGI Symbol;Acc:MGI:1923786]	-0.15275	5.55747	-2.88956	0.00570945	0.222801	-2.73365	2	50279881	50296801	-1	protein_coding
ENSMUSG00000020803	Txndc17	52700	thioredoxin domain containing 17 [Source:MGI Symbol;Acc:MGI:1289248]	-0.116506	4.52179	-2.85537	0.00626294	0.225194	-2.73369	11	72207547	72210015	1	protein_coding
ENSMUSG00000032702	Kank1	107351	KN motif and ankyrin repeat domains 1 [Source:MGI Symbol;Acc:MGI:2147707]	0.203868	3.61447	2.80947	0.00708435	0.238437	-2.73912	19	25236975	25434496	1	protein_coding
ENSMUSG00000013974	Mcemp1	69189	mast cell expressed membrane protein 1 [Source:MGI Symbol;Acc:MGI:1916439]	0.346534	-0.0899146	2.65445	0.0106513	0.271437	-2.74103	8	3665754	3669259	1	protein_coding
ENSMUSG00000028575	Eqtn	67753	equatorin, sperm acrosome associated [Source:MGI Symbol;Acc:MGI:1915003]	-0.257791	1.37329	-2.70123	0.00943101	0.263171	-2.74277	4	94907267	94928843	-1	protein_coding
ENSMUSG00000054459	Vsnl1	26950	visinin-like 1 [Source:MGI Symbol;Acc:MGI:1349453]	-0.240234	8.89435	-2.91459	0.00533358	0.217791	-2.74673	12	11325242	11436613	-1	protein_coding
ENSMUSG00000069670	Nkain2	432450	Na+/K+ transporting ATPase interacting 2 [Source:MGI Symbol;Acc:MGI:1923447]	-0.216879	6.1937	-2.88369	0.00580115	0.223514	-2.74719	10	31689310	32890462	-1	protein_coding
ENSMUSG00000075023	Accsl	381411	1-aminocyclopropane-1-carboxylate synthase (non-functional)-like [Source:MGI Symbol;Acc:MGI:3584519]	-0.458429	-1.0054	-2.63867	0.0110942	0.274854	-2.74741	2	93855361	93869157	-1	protein_coding
ENSMUSG00000038268	Ovca2	246257	candidate tumor suppressor in ovarian cancer 2 [Source:MGI Symbol;Acc:MGI:2179725]	-0.368399	4.00884	-2.81784	0.00692742	0.235584	-2.75262	11	75175942	75178835	-1	protein_coding
ENSMUSG00000010051	Hyal1	15586	hyaluronoglucosaminidase 1 [Source:MGI Symbol;Acc:MGI:96298]	0.201959	1.5922	2.71086	0.00919647	0.259412	-2.75606	9	107576927	107581710	1	protein_coding
ENSMUSG00000035283	Adrb1	11554	adrenergic receptor, beta 1 [Source:MGI Symbol;Acc:MGI:87937]	-0.197073	2.93995	-2.75097	0.00827568	0.247103	-2.75714	19	56722372	56724862	1	protein_coding
ENSMUSG00000103509	Gm38372		predicted gene, 38372 [Source:MGI Symbol;Acc:MGI:5611600]	0.718646	0.951831	2.67291	0.0101534	0.271055	-2.76026	1	7148110	7152137	1	TEC
ENSMUSG00000078779	Zfp59	22717	zinc finger protein 59 [Source:MGI Symbol;Acc:MGI:99206]	-0.211506	3.82893	-2.80568	0.00715647	0.238437	-2.76419	7	27838607	27856438	1	protein_coding
ENSMUSG00000037754	Ppp1r16b	228852	protein phosphatase 1, regulatory (inhibitor) subunit 16B [Source:MGI Symbol;Acc:MGI:2151841]	0.134114	7.58889	2.89963	0.00555531	0.221873	-2.7676	2	158665398	158766334	1	protein_coding
ENSMUSG00000028029	Aimp1	13722	aminoacyl tRNA synthetase complex-interacting multifunctional protein 1 [Source:MGI Symbol;Acc:MGI:102774]	-0.105482	5.45293	-2.87334	0.00596609	0.22429	-2.76931	3	132660499	132684370	-1	protein_coding
ENSMUSG00000025917	Cops5	26754	COP9 signalosome subunit 5 [Source:MGI Symbol;Acc:MGI:1349415]	-0.117171	6.21534	-2.8859	0.00576657	0.223227	-2.77011	1	10024601	10038168	-1	protein_coding
ENSMUSG00000059659	Gm10069		predicted gene 10069 [Source:MGI Symbol;Acc:MGI:3641875]	0.399462	-1.07758	2.62594	0.011464	0.277361	-2.77241	6	128438757	128503281	1	antisense_RNA
ENSMUSG00000050930	Map10	74393	microtubule-associated protein 10 [Source:MGI Symbol;Acc:MGI:1921643]	0.226004	2.56765	2.74273	0.00845764	0.248512	-2.77712	8	125669818	125673359	1	protein_coding
ENSMUSG00000054488	Gm9946		predicted gene 9946 [Source:MGI Symbol;Acc:MGI:3643134]	0.520954	-0.0342897	2.63222	0.0112801	0.275991	-2.77873	6	117559697	117572329	1	lincRNA
ENSMUSG00000071757	Zhx2	387609	zinc fingers and homeoboxes 2 [Source:MGI Symbol;Acc:MGI:2683087]	0.232939	3.78909	2.80831	0.00710628	0.238437	-2.78074	15	57694665	57839832	1	protein_coding
ENSMUSG00000017781	Pitpna	18738	phosphatidylinositol transfer protein, alpha [Source:MGI Symbol;Acc:MGI:99887]	-0.0978264	8.3668	-2.89846	0.00557304	0.221873	-2.78235	11	75588097	75628804	1	protein_coding
ENSMUSG00000049630	C1ql3	227580	C1q-like 3 [Source:MGI Symbol;Acc:MGI:2387350]	-0.437707	4.48705	-2.81257	0.00702597	0.237603	-2.78361	2	13003457	13011806	-1	protein_coding
ENSMUSG00000108126	Gm43909		predicted gene, 43909 [Source:MGI Symbol;Acc:MGI:5690301]	-0.358669	-0.870705	-2.61691	0.0117332	0.27935	-2.79357	6	145863297	145865172	1	TEC
ENSMUSG00000098112	Bin2	668218	bridging integrator 2 [Source:MGI Symbol;Acc:MGI:3611448]	-0.262673	1.17309	-2.67208	0.0101752	0.271055	-2.79928	15	100641077	100669553	-1	protein_coding
ENSMUSG00000095403	Gm21092		predicted gene, 21092 [Source:MGI Symbol;Acc:MGI:5434447]	0.257503	0.996887	2.66562	0.0103472	0.271437	-2.8015	8	20567597	20582771	1	unprocessed_pseudogene
ENSMUSG00000097051	Gm26836		predicted gene, 26836 [Source:MGI Symbol;Acc:MGI:5477330]	-0.334695	0.556987	-2.64575	0.0108935	0.274131	-2.80201	11	75745072	75761195	-1	lincRNA
ENSMUSG00000043036	Ccdc63	330188	coiled-coil domain containing 63 [Source:MGI Symbol;Acc:MGI:3607777]	0.404162	-1.4504	2.61117	0.0119072	0.280259	-2.80438	5	122108040	122140823	-1	protein_coding
ENSMUSG00000051495	Irf2bp2	270110	interferon regulatory factor 2 binding protein 2 [Source:MGI Symbol;Acc:MGI:2443921]	-0.190673	5.50294	-2.85544	0.00626182	0.225194	-2.8056	8	126588296	126593986	-1	protein_coding
ENSMUSG00000087497	2810001G20Rik		RIKEN cDNA 2810001G20 gene [Source:MGI Symbol;Acc:MGI:1913706]	-0.159244	2.94829	-2.74519	0.00840298	0.247957	-2.80909	11	64079484	64083259	1	antisense_RNA
ENSMUSG00000027401	Tgm3	21818	transglutaminase 3, E polypeptide [Source:MGI Symbol;Acc:MGI:98732]	-0.567656	-0.866927	-2.60659	0.0120476	0.280796	-2.81255	2	130012349	130050399	1	protein_coding
ENSMUSG00000078952	Lncenc1		long non-coding RNA, embryonic stem cells expressed 1 [Source:MGI Symbol;Acc:MGI:3780541]	-0.546547	-1.90787	-2.61056	0.0119256	0.280328	-2.81486	13	97434970	97497007	1	lincRNA
ENSMUSG00000070271	Gm13268		predicted gene 13268 [Source:MGI Symbol;Acc:MGI:3651947]	0.468746	-1.07816	2.60542	0.0120837	0.280796	-2.81518	2	14626889	14627321	-1	processed_pseudogene
ENSMUSG00000019715	Gle1	74412	GLE1 RNA export mediator (yeast) [Source:MGI Symbol;Acc:MGI:1921662]	-0.0861456	5.94131	-2.86359	0.00612559	0.224695	-2.81625	2	29935426	29960371	1	protein_coding
ENSMUSG00000064284	Cdpf1	72355	cysteine rich, DPF motif domain containing 1 [Source:MGI Symbol;Acc:MGI:1919605]	-0.296307	1.7841	-2.69567	0.00956905	0.265343	-2.81907	15	85806972	85811697	-1	protein_coding
ENSMUSG00000086472	Gm16172		predicted gene 16172 [Source:MGI Symbol;Acc:MGI:3801735]	-0.255692	1.3915	-2.67466	0.0101074	0.271055	-2.81988	17	45663519	45666209	1	antisense_RNA
ENSMUSG00000038060	Dlec1	320256	deleted in lung and esophageal cancer 1 [Source:MGI Symbol;Acc:MGI:2443671]	0.413084	0.984417	2.66043	0.0104874	0.271437	-2.82066	9	119102478	119148246	1	protein_coding
ENSMUSG00000108920	Gm44678		predicted gene 44678 [Source:MGI Symbol;Acc:MGI:5753254]	-0.400681	1.21623	-2.65241	0.0107076	0.271437	-2.82403	7	91340016	91342790	1	TEC
ENSMUSG00000021661	Ankra2	68558	ankyrin repeat, family A (RFXANK-like), 2 [Source:MGI Symbol;Acc:MGI:1915808]	-0.109439	5.27628	-2.84559	0.00643015	0.226674	-2.82415	13	98263074	98274754	1	protein_coding
ENSMUSG00000109031	Gm45201		predicted gene 45201 [Source:MGI Symbol;Acc:MGI:5753777]	0.322925	0.889475	2.643	0.010971	0.274402	-2.82735	7	92431170	92433848	1	TEC
ENSMUSG00000035273	Hpse	15442	heparanase [Source:MGI Symbol;Acc:MGI:1343124]	-0.517376	-0.691932	-2.5987	0.0122934	0.281213	-2.82828	5	100679484	100719716	-1	protein_coding
ENSMUSG00000034602	Mon2	67074	MON2 homolog, regulator of endosome to Golgi trafficking [Source:MGI Symbol;Acc:MGI:1914324]	0.0900995	6.65525	2.86705	0.00606855	0.22429	-2.8286	10	122992060	123076505	-1	protein_coding
ENSMUSG00000063063	Ctnna2	12386	catenin (cadherin associated protein), alpha 2 [Source:MGI Symbol;Acc:MGI:88275]	-0.111678	7.05884	-2.86896	0.00603719	0.22429	-2.82934	6	76881637	77979699	-1	protein_coding
ENSMUSG00000024197	Plin3	66905	perilipin 3 [Source:MGI Symbol;Acc:MGI:1914155]	0.264499	3.27517	2.75551	0.008177	0.246887	-2.82981	17	56278962	56290511	-1	protein_coding
ENSMUSG00000056032	BC018473		cDNA sequence BC018473 [Source:MGI Symbol;Acc:MGI:3039625]	-0.523012	-1.06265	-2.5955	0.0123941	0.281521	-2.832	11	116752167	116759373	1	antisense_RNA
ENSMUSG00000090386	Mir99ahg		Mir99a and Mirlet7c-1 host gene (non-protein coding) [Source:MGI Symbol;Acc:MGI:1919929]	-0.256261	3.15182	-2.74492	0.00840879	0.247957	-2.83219	16	77236317	77691403	1	processed_transcript
ENSMUSG00000097619	4833422M21Rik		RIKEN cDNA 4833422M21 gene [Source:MGI Symbol;Acc:MGI:1923018]	0.32596	0.188222	2.61833	0.0116903	0.27935	-2.83231	15	96231870	96254684	-1	lincRNA
ENSMUSG00000046417	Lrrc75a	192976	leucine rich repeat containing 75A [Source:MGI Symbol;Acc:MGI:2682293]	-0.214515	2.5193	-2.70306	0.00938601	0.263166	-2.83263	11	62604884	62648523	-1	protein_coding
ENSMUSG00000023460	Rab12	19328	RAB12, member RAS oncogene family [Source:MGI Symbol;Acc:MGI:894284]	-0.0933254	6.61518	-2.86421	0.0061153	0.224695	-2.83383	17	66494512	66519717	-1	protein_coding
ENSMUSG00000066406	Akap13	75547	A kinase (PRKA) anchor protein 13 [Source:MGI Symbol;Acc:MGI:2676556]	0.182081	5.50396	2.83669	0.006586	0.229551	-2.83554	7	75455534	75754609	1	protein_coding
ENSMUSG00000020908	Myh3	17883	myosin, heavy polypeptide 3, skeletal muscle, embryonic [Source:MGI Symbol;Acc:MGI:1339709]	-0.557145	-0.296185	-2.60023	0.0122454	0.281213	-2.83556	11	67078300	67102291	1	protein_coding
ENSMUSG00000004446	Bid	12122	BH3 interacting domain death agonist [Source:MGI Symbol;Acc:MGI:108093]	-0.172802	2.32306	-2.70622	0.00930879	0.262133	-2.83589	6	120891930	120916853	-1	protein_coding
ENSMUSG00000039347	Atp6v0e2	76252	ATPase, H+ transporting, lysosomal V0 subunit E2 [Source:MGI Symbol;Acc:MGI:1923502]	-0.0997165	8.19814	-2.87572	0.00592778	0.22429	-2.83734	6	48537615	48541801	1	protein_coding
ENSMUSG00000069972	Rps13-ps2		ribosomal protein S13, pseudogene 2 [Source:MGI Symbol;Acc:MGI:3704295]	-0.255611	3.37211	-2.75602	0.00816605	0.246887	-2.83801	7	88530446	88530898	-1	processed_pseudogene
ENSMUSG00000020900	Myh10	77579	myosin, heavy polypeptide 10, non-muscle [Source:MGI Symbol;Acc:MGI:1930780]	0.150282	8.04624	2.87318	0.00596876	0.22429	-2.83878	11	68691559	68816632	1	protein_coding
ENSMUSG00000048534	Jaml	270152	junction adhesion molecule like [Source:MGI Symbol;Acc:MGI:2685484]	-0.40298	-0.821168	-2.59165	0.0125168	0.282717	-2.83985	9	45079183	45108534	1	protein_coding
ENSMUSG00000046408	1700067K01Rik	73453	RIKEN cDNA 1700067K01 gene [Source:MGI Symbol;Acc:MGI:1920703]	-0.287223	-0.278563	-2.6038	0.0121338	0.280822	-2.8405	8	84001502	84004770	1	protein_coding
ENSMUSG00000074872	Ctxn2	381418	cortexin 2 [Source:MGI Symbol;Acc:MGI:2139444]	-0.195339	3.28207	-2.74883	0.00832252	0.247418	-2.84246	2	125136692	125147839	1	protein_coding
ENSMUSG00000049107	Ntf3	18205	neurotrophin 3 [Source:MGI Symbol;Acc:MGI:97380]	-0.362066	0.465096	-2.61628	0.011752	0.27935	-2.84371	6	126101412	126166910	-1	protein_coding
ENSMUSG00000042043	Tbca	21371	tubulin cofactor A [Source:MGI Symbol;Acc:MGI:107549]	-0.15185	5.5878	-2.84528	0.00643547	0.226674	-2.84403	13	94788910	94842922	1	protein_coding
ENSMUSG00000109160	4930598N05Rik		RIKEN cDNA 4930598N05 gene [Source:MGI Symbol;Acc:MGI:1922625]	-0.499236	-0.754488	-2.59007	0.0125671	0.282717	-2.8462	10	10184800	10258699	1	processed_transcript
ENSMUSG00000030823	9130019O22Rik	78921	RIKEN cDNA 9130019O22 gene [Source:MGI Symbol;Acc:MGI:1926171]	0.21543	1.46302	2.66516	0.0103597	0.271437	-2.84635	7	127382260	127387166	-1	protein_coding
ENSMUSG00000028778	Hcrtr1	230777	hypocretin (orexin) receptor 1 [Source:MGI Symbol;Acc:MGI:2385650]	-0.533672	-0.757679	-2.58947	0.0125866	0.282717	-2.84889	4	130130217	130139359	-1	protein_coding
ENSMUSG00000106383	E330034L11Rik		RIKEN cDNA E330034L11 gene [Source:MGI Symbol;Acc:MGI:3026962]	-0.172708	3.81665	-2.77208	0.00782596	0.244007	-2.85106	3	95639304	95641045	1	TEC
ENSMUSG00000104904	9330198I05Rik		RIKEN cDNA 9330198I05 gene [Source:MGI Symbol;Acc:MGI:1924810]	-0.234877	0.223775	-2.61141	0.0118998	0.280259	-2.85121	5	108360187	108363885	1	lincRNA
ENSMUSG00000085609	1700016P03Rik		RIKEN cDNA 1700016P03 gene [Source:MGI Symbol;Acc:MGI:1922792]	-0.427941	3.14285	-2.72571	0.00884496	0.253825	-2.85137	11	75172560	75177633	1	processed_transcript
ENSMUSG00000036912	Piwil4	330890	piwi-like RNA-mediated gene silencing 4 [Source:MGI Symbol;Acc:MGI:3041167]	0.70868	-2.98702	2.65225	0.0107119	0.271437	-2.85159	9	14696230	14740733	-1	protein_coding
ENSMUSG00000038412	Higd1a	56295	HIG1 domain family, member 1A [Source:MGI Symbol;Acc:MGI:1930666]	-0.123352	6.60993	-2.85654	0.00624326	0.225194	-2.85305	9	121848563	121858362	-1	protein_coding
ENSMUSG00000029851	Tcaf2	232748	TRPM8 channel-associated factor 2 [Source:MGI Symbol;Acc:MGI:2385258]	0.414092	0.248347	2.61545	0.0117771	0.279364	-2.85311	6	42623016	42645254	-1	protein_coding
ENSMUSG00000085925	Rtl1	353326	retrotransposon-like 1 [Source:MGI Symbol;Acc:MGI:2656842]	-0.175431	3.14215	-2.7327	0.00868387	0.252387	-2.85779	12	109589193	109600330	-1	protein_coding
ENSMUSG00000022197	Pdzd2	68070	PDZ domain containing 2 [Source:MGI Symbol;Acc:MGI:1922394]	0.248891	5.61782	2.82087	0.00687147	0.234999	-2.85877	15	12359711	12739924	-1	protein_coding
ENSMUSG00000029763	Exoc4	20336	exocyst complex component 4 [Source:MGI Symbol;Acc:MGI:1096376]	0.101805	6.34138	2.85084	0.00633993	0.226674	-2.85916	6	33249085	33973979	1	protein_coding
ENSMUSG00000046192	Iqub	214704	IQ motif and ubiquitin domain containing [Source:MGI Symbol;Acc:MGI:3041159]	0.293963	2.234	2.69459	0.00959612	0.265343	-2.86089	6	24444865	24515067	-1	protein_coding
ENSMUSG00000029338	Antxr2	71914	anthrax toxin receptor 2 [Source:MGI Symbol;Acc:MGI:1919164]	0.236119	1.22918	2.6463	0.0108778	0.274116	-2.86409	5	97882783	98031043	-1	protein_coding
ENSMUSG00000083421	Gm14776		predicted gene 14776 [Source:MGI Symbol;Acc:MGI:3705559]	-0.508462	-1.16561	-2.5762	0.0130191	0.286075	-2.86971	X	87771339	87772352	-1	processed_pseudogene
ENSMUSG00000001366	Fbxo9	71538	f-box protein 9 [Source:MGI Symbol;Acc:MGI:1918788]	-0.111909	6.26857	-2.8453	0.00643521	0.226674	-2.87199	9	78081499	78109065	-1	protein_coding
ENSMUSG00000034706	Dnaic2	432611	dynein, axonemal, intermediate chain 2 [Source:MGI Symbol;Acc:MGI:2685574]	0.364258	1.3077	2.65589	0.0106115	0.271437	-2.87269	11	114727408	114757889	1	protein_coding
ENSMUSG00000070047	Fat1	14107	FAT atypical cadherin 1 [Source:MGI Symbol;Acc:MGI:109168]	0.227875	5.91028	2.82794	0.00674257	0.231461	-2.87527	8	44935447	45052257	1	protein_coding
ENSMUSG00000100534	Gm816		predicted gene 816 [Source:MGI Symbol;Acc:MGI:2685662]	-0.475782	-0.89429	-2.57413	0.013088	0.287241	-2.87824	1	76890472	77027792	-1	lincRNA
ENSMUSG00000071665	Foxr2	436240	forkhead box R2 [Source:MGI Symbol;Acc:MGI:3511682]	-0.220944	0.543335	-2.61154	0.0118959	0.280259	-2.88134	X	153118786	153132861	1	protein_coding
ENSMUSG00000087678	Gm14120		predicted gene 14120 [Source:MGI Symbol;Acc:MGI:3651530]	-0.597891	-2.34008	-2.60337	0.0121472	0.280822	-2.88229	2	148468890	148478780	1	lincRNA
ENSMUSG00000031917	Nip7	66164	NIP7, nucleolar pre-rRNA processing protein [Source:MGI Symbol;Acc:MGI:1913414]	-0.114715	4.98836	-2.81068	0.00706143	0.238359	-2.88285	8	107056877	107060931	1	protein_coding
ENSMUSG00000037169	Mycn	18109	v-myc avian myelocytomatosis viral related oncogene, neuroblastoma derived [Source:MGI Symbol;Acc:MGI:97357]	-0.178796	1.78327	-2.65724	0.0105745	0.271437	-2.88453	12	12936093	12941914	-1	protein_coding
ENSMUSG00000045466	Zfp956	101197	zinc finger protein 956 [Source:MGI Symbol;Acc:MGI:2141515]	-0.115919	4.45838	-2.79392	0.00738454	0.239065	-2.88615	6	47953390	47965300	1	protein_coding
ENSMUSG00000077737	Snord72		small nucleolar RNA, C/D box 72 [Source:MGI Symbol;Acc:MGI:3819555]	-0.412032	-0.714627	-2.57039	0.013213	0.289286	-2.8885	15	5118404	5118484	1	snoRNA
ENSMUSG00000028433	Ubap2	68926	ubiquitin-associated protein 2 [Source:MGI Symbol;Acc:MGI:1916176]	0.182263	4.55216	2.79114	0.00743947	0.240283	-2.89129	4	41194313	41275144	-1	protein_coding
ENSMUSG00000024841	Eif1ad	69860	eukaryotic translation initiation factor 1A domain containing [Source:MGI Symbol;Acc:MGI:1917110]	-0.109751	4.48135	-2.78865	0.00748896	0.240732	-2.89225	19	5366813	5371511	1	protein_coding
ENSMUSG00000031546	Gins4	109145	GINS complex subunit 4 (Sld5 homolog) [Source:MGI Symbol;Acc:MGI:1923847]	-0.110525	3.59519	-2.74339	0.00844292	0.248512	-2.89278	8	23226616	23237659	-1	protein_coding
ENSMUSG00000028096	Gpr89	67549	G protein-coupled receptor 89 [Source:MGI Symbol;Acc:MGI:1914799]	0.106159	4.56463	2.78712	0.00751949	0.240814	-2.89711	3	96868281	96905346	-1	protein_coding
ENSMUSG00000074939	Chrm5	213788	cholinergic receptor, muscarinic 5 [Source:MGI Symbol;Acc:MGI:109248]	0.635321	-1.26909	2.55998	0.0135664	0.292185	-2.90082	2	112479171	112480769	-1	protein_coding
ENSMUSG00000021198	Unc79	217843	unc-79 homolog (C. elegans) [Source:MGI Symbol;Acc:MGI:2684729]	0.129979	6.30907	2.83218	0.00666624	0.229865	-2.90356	12	102948859	103184065	1	protein_coding
ENSMUSG00000087373	Gm15892		predicted gene 15892 [Source:MGI Symbol;Acc:MGI:3801833]	-0.31062	0.242534	-2.58809	0.0126308	0.283226	-2.90708	11	88059066	88067476	1	lincRNA
ENSMUSG00000034640	Tiparp	99929	TCDD-inducible poly(ADP-ribose) polymerase [Source:MGI Symbol;Acc:MGI:2159210]	-0.32628	5.21548	-2.80435	0.00718187	0.238437	-2.90877	3	65528410	65555518	1	protein_coding
ENSMUSG00000103761	Gm37859		predicted gene, 37859 [Source:MGI Symbol;Acc:MGI:5611087]	-0.384862	0.400815	-2.57946	0.0129117	0.284922	-2.91046	3	108532648	108534820	-1	TEC
ENSMUSG00000041596	Nlrp5-ps		NLR family, pyrin domain containing 5, pseudogene [Source:MGI Symbol;Acc:MGI:5010941]	0.38478	0.372736	2.5803	0.0128841	0.284829	-2.91095	7	14530652	14622479	-1	transcribed_unprocessed_pseudogene
ENSMUSG00000108530	4930429H19Rik		RIKEN cDNA 4930429H19 gene [Source:MGI Symbol;Acc:MGI:1921147]	-0.278947	-0.550881	-2.5594	0.0135863	0.292185	-2.91266	7	73310380	73315193	1	lincRNA
ENSMUSG00000084792	1700056N10Rik		RIKEN cDNA 1700056N10 gene [Source:MGI Symbol;Acc:MGI:1920642]	-0.210658	1.47284	-2.63528	0.0111918	0.275167	-2.91313	16	17047520	17049111	1	lincRNA
ENSMUSG00000096039	D830030K20Rik	320333	RIKEN cDNA D830030K20 gene [Source:MGI Symbol;Acc:MGI:2443830]	-0.256619	0.181928	-2.5808	0.0128678	0.284829	-2.91339	14	3208488	3234351	1	protein_coding
ENSMUSG00000103493	Gm37411		predicted gene, 37411 [Source:MGI Symbol;Acc:MGI:5610639]	0.514246	-2.17725	2.56425	0.0134204	0.29207	-2.91538	1	164424713	164426994	1	TEC
ENSMUSG00000034430	Zxdc	80292	ZXD family zinc finger C [Source:MGI Symbol;Acc:MGI:1933108]	-0.075861	4.71649	-2.78653	0.00753122	0.240814	-2.91791	6	90369492	90403490	1	protein_coding
ENSMUSG00000105947	Gm43789		predicted gene 43789 [Source:MGI Symbol;Acc:MGI:5663926]	0.363729	-0.501827	2.55691	0.0136724	0.292782	-2.91815	5	102983842	102986313	-1	TEC
ENSMUSG00000059555	Tor4a	227612	torsin family 4, member A [Source:MGI Symbol;Acc:MGI:2442720]	0.354588	1.29488	2.6268	0.0114387	0.277361	-2.91937	2	25192966	25196886	-1	protein_coding
ENSMUSG00000041147	Brca2	12190	breast cancer 2, early onset [Source:MGI Symbol;Acc:MGI:109337]	-0.172333	3.8378	-2.73895	0.00854214	0.250267	-2.92574	5	150522630	150570329	1	protein_coding
ENSMUSG00000079845	Xlr4a	434794	X-linked lymphocyte-regulated 4A [Source:MGI Symbol;Acc:MGI:3574098]	-1.09151	-1.35397	-2.54594	0.0140568	0.294645	-2.92767	X	73074345	73082478	-1	protein_coding
ENSMUSG00000106475	Gm43011		predicted gene 43011 [Source:MGI Symbol;Acc:MGI:5663148]	-0.565348	-2.40055	-2.56565	0.0133728	0.291383	-2.92826	3	126600029	126604461	1	TEC
ENSMUSG00000050105	Grrp1	72690	glycine/arginine rich protein 1 [Source:MGI Symbol;Acc:MGI:1919940]	0.597168	-1.69924	2.54483	0.0140964	0.294645	-2.93052	4	134251110	134254106	-1	protein_coding
ENSMUSG00000020357	Flt4	14257	FMS-like tyrosine kinase 4 [Source:MGI Symbol;Acc:MGI:95561]	0.365361	0.908103	2.59955	0.0122666	0.281213	-2.93668	11	49609263	49652739	1	protein_coding
ENSMUSG00000034037	Fgd5	232237	FYVE, RhoGEF and PH domain containing 5 [Source:MGI Symbol;Acc:MGI:2443369]	0.261472	2.64421	2.67467	0.0101071	0.271055	-2.93675	6	91978878	92076004	1	protein_coding
ENSMUSG00000050121	Opalin	226115	oligodendrocytic myelin paranodal and inner loop protein [Source:MGI Symbol;Acc:MGI:2657025]	-0.259134	4.44265	-2.76423	0.00799052	0.246179	-2.93941	19	41062474	41077113	-1	protein_coding
ENSMUSG00000082063	Gm12993		predicted gene 12993 [Source:MGI Symbol;Acc:MGI:3650477]	-0.239987	-0.393685	-2.55013	0.0139087	0.294645	-2.94001	4	116874588	116875465	-1	processed_pseudogene
ENSMUSG00000110239	Gm45620		predicted gene 45620 [Source:MGI Symbol;Acc:MGI:5791456]	0.748692	-3.24389	2.61267	0.0118614	0.280259	-2.9401	7	101347409	101347984	-1	lincRNA
ENSMUSG00000033227	Wnt6	22420	wingless-type MMTV integration site family, member 6 [Source:MGI Symbol;Acc:MGI:98960]	-0.60665	-1.94675	-2.55501	0.0137381	0.293714	-2.94118	1	74771892	74785322	1	protein_coding
ENSMUSG00000031323	Dmrtc1a	70887	DMRT-like family C1a [Source:MGI Symbol;Acc:MGI:1918137]	-0.206988	1.61651	-2.62121	0.0116043	0.278903	-2.94351	X	102903216	102908687	-1	protein_coding
ENSMUSG00000101389	Ms4a4a	666907	membrane-spanning 4-domains, subfamily A, member 4A [Source:MGI Symbol;Acc:MGI:3643932]	0.653016	-1.83169	2.54484	0.014096	0.294645	-2.94392	19	11375523	11392790	1	protein_coding
ENSMUSG00000016128	Stard13	243362	StAR-related lipid transfer (START) domain containing 13 [Source:MGI Symbol;Acc:MGI:2385331]	0.172063	4.07651	2.7528	0.00823573	0.247103	-2.94491	5	151037510	151233836	-1	protein_coding
ENSMUSG00000015396	Cd83	12522	CD83 antigen [Source:MGI Symbol;Acc:MGI:1328316]	-0.214616	4.36634	-2.75532	0.00818104	0.246887	-2.94967	13	43784775	43803132	1	protein_coding
ENSMUSG00000105948	Gm43089		predicted gene 43089 [Source:MGI Symbol;Acc:MGI:5663226]	0.619021	-1.76298	2.53535	0.0144376	0.296141	-2.95293	9	109541701	109542913	-1	processed_pseudogene
ENSMUSG00000042349	Ikbke	56489	inhibitor of kappaB kinase epsilon [Source:MGI Symbol;Acc:MGI:1929612]	0.223536	1.01095	2.60142	0.012208	0.281213	-2.95485	1	131254343	131279606	-1	protein_coding
ENSMUSG00000109505	Gm44677		predicted gene 44677 [Source:MGI Symbol;Acc:MGI:5753253]	-0.380846	1.74571	-2.61851	0.0116851	0.27935	-2.95567	7	91627272	91631010	1	TEC
ENSMUSG00000060862	Zbtb40	230848	zinc finger and BTB domain containing 40 [Source:MGI Symbol;Acc:MGI:2682254]	0.256596	3.59463	2.71908	0.00900034	0.255464	-2.95648	4	136979732	137048801	-1	protein_coding
ENSMUSG00000027752	Exosc8	69639	exosome component 8 [Source:MGI Symbol;Acc:MGI:1916889]	-0.120008	4.67047	-2.76838	0.00790308	0.245373	-2.95667	3	54728678	54735393	-1	protein_coding
ENSMUSG00000015401	Tmem27	57394	transmembrane protein 27 [Source:MGI Symbol;Acc:MGI:1926234]	1.18858	-2.03376	2.52996	0.0146349	0.298436	-2.96557	X	164088830	164118860	1	protein_coding
ENSMUSG00000020251	Glt8d2	74782	glycosyltransferase 8 domain containing 2 [Source:MGI Symbol;Acc:MGI:1922032]	-0.327076	2.97272	-2.67227	0.0101703	0.271055	-2.96833	10	82650433	82690650	-1	protein_coding
ENSMUSG00000063480	Snu13	20826	SNU13 homolog, small nuclear ribonucleoprotein (U4/U6.U5) [Source:MGI Symbol;Acc:MGI:893586]	-0.142505	6.3415	-2.80571	0.00715584	0.238437	-2.96935	15	82041319	82047598	-1	protein_coding
ENSMUSG00000015143	Actn1	109711	actinin, alpha 1 [Source:MGI Symbol;Acc:MGI:2137706]	0.180616	5.98765	2.79496	0.00736416	0.238946	-2.97104	12	80167547	80260371	-1	protein_coding
ENSMUSG00000109419	Gm45163		predicted gene 45163 [Source:MGI Symbol;Acc:MGI:5753739]	-0.431689	-1.02776	-2.52194	0.0149329	0.301876	-2.97413	8	24220510	24230146	1	lincRNA
ENSMUSG00000022913	Psmg1	56088	proteasome (prosome, macropain) assembly chaperone 1 [Source:MGI Symbol;Acc:MGI:1860263]	-0.120559	3.26622	-2.69336	0.00962688	0.265343	-2.97478	16	95979933	95990960	-1	protein_coding
ENSMUSG00000107505	Gm18009		predicted gene, 18009 [Source:MGI Symbol;Acc:MGI:5010194]	0.293669	0.402894	2.56043	0.0135508	0.292185	-2.97483	6	128447084	128448398	-1	processed_pseudogene
ENSMUSG00000028718	Stil	20460	Scl/Tal1 interrupting locus [Source:MGI Symbol;Acc:MGI:107477]	-0.337633	0.264692	-2.54755	0.0139999	0.294645	-2.97724	4	115000159	115043196	1	protein_coding
ENSMUSG00000111722				0.221717	-0.155274	2.54034	0.0142569	0.294645	-2.97758	9	65453615	65460399	1	lincRNA
ENSMUSG00000043953	Ccrl2	54199	chemokine (C-C motif) receptor-like 2 [Source:MGI Symbol;Acc:MGI:1920904]	0.327914	-0.794264	2.52295	0.014895	0.301445	-2.97794	9	111054486	111057519	-1	protein_coding
ENSMUSG00000020566	Atp6v1c2	68775	ATPase, H+ transporting, lysosomal V1 subunit C2 [Source:MGI Symbol;Acc:MGI:1916025]	-0.319747	0.166782	-2.53779	0.0143491	0.294923	-2.98622	12	17284721	17329359	-1	protein_coding
ENSMUSG00000035095	Fam167a	219148	family with sequence similarity 167, member A [Source:MGI Symbol;Acc:MGI:3606565]	0.2928	1.10272	2.58513	0.0127267	0.28344	-2.99019	14	63436394	63465498	1	protein_coding
ENSMUSG00000035200	Chrnb4	108015	cholinergic receptor, nicotinic, beta polypeptide 4 [Source:MGI Symbol;Acc:MGI:87892]	0.807534	-1.50265	2.51237	0.0152959	0.303652	-2.9909	9	55028154	55048779	-1	protein_coding
ENSMUSG00000103544	Gm10048		predicted gene 10048 [Source:MGI Symbol;Acc:MGI:3644560]	-1.00475	-1.67646	-2.52607	0.0147787	0.29954	-2.99142	5	48924954	48928740	-1	TEC
ENSMUSG00000055320	Tead1	21676	TEA domain family member 1 [Source:MGI Symbol;Acc:MGI:101876]	0.17923	5.09949	2.77128	0.00784246	0.244007	-2.99299	7	112679318	112906807	1	protein_coding
ENSMUSG00000100108	Gm28100		predicted gene 28100 [Source:MGI Symbol;Acc:MGI:5578806]	0.69147	-3.19012	2.60603	0.0120651	0.280796	-2.9934	1	85972365	85986917	-1	lincRNA
ENSMUSG00000032374	Plod2	26432	procollagen lysine, 2-oxoglutarate 5-dioxygenase 2 [Source:MGI Symbol;Acc:MGI:1347007]	-0.234724	3.85672	-2.71415	0.00911739	0.257981	-2.99554	9	92542223	92608428	1	protein_coding
ENSMUSG00000020562	Efcab10	75040	EF-hand calcium binding domain 10 [Source:MGI Symbol;Acc:MGI:1922290]	-0.407371	0.764792	-2.55824	0.0136264	0.292701	-2.99906	12	33394854	33401267	1	protein_coding
ENSMUSG00000052373	Mpp3	13384	membrane protein, palmitoylated 3 (MAGUK p55 subfamily member 3) [Source:MGI Symbol;Acc:MGI:1328354]	0.153653	5.69651	2.77949	0.00767345	0.241541	-3.00028	11	101999652	102028461	-1	protein_coding
ENSMUSG00000062822	4833420G17Rik	67392	RIKEN cDNA 4833420G17 gene [Source:MGI Symbol;Acc:MGI:1914642]	-0.124964	5.41773	-2.77596	0.00774584	0.242979	-3.00173	13	119462768	119486120	1	protein_coding
ENSMUSG00000110273	Gm41231		predicted gene, 41231 [Source:MGI Symbol;Acc:MGI:5624116]	0.389727	-1.19651	2.5066	0.0155184	0.305318	-3.0025	14	100286165	100292575	1	lincRNA
ENSMUSG00000001016	Ilf2	67781	interleukin enhancer binding factor 2 [Source:MGI Symbol;Acc:MGI:1915031]	-0.0836706	6.77128	-2.79674	0.0073293	0.238946	-3.00315	3	90476126	90488379	1	protein_coding
ENSMUSG00000073565	Prr16	71373	proline rich 16 [Source:MGI Symbol;Acc:MGI:1918623]	-0.221998	2.8708	-2.65021	0.0107686	0.272495	-3.00363	18	51117898	51304641	1	protein_coding
ENSMUSG00000014554	Dguok	27369	deoxyguanosine kinase [Source:MGI Symbol;Acc:MGI:1351602]	0.119391	4.11711	2.72357	0.00889493	0.254857	-3.00683	6	83480217	83506969	-1	protein_coding
ENSMUSG00000074793	Hspa12b	72630	heat shock protein 12B [Source:MGI Symbol;Acc:MGI:1919880]	0.266522	2.37941	2.6309	0.0113188	0.276011	-3.01062	2	131127280	131146321	1	protein_coding
ENSMUSG00000043279	Trim56	384309	tripartite motif-containing 56 [Source:MGI Symbol;Acc:MGI:2685298]	0.155219	3.84317	2.70178	0.00941748	0.263171	-3.01254	5	137105644	137116209	-1	protein_coding
ENSMUSG00000085563	2210411M09Rik		RIKEN cDNA 2210411M09 gene [Source:MGI Symbol;Acc:MGI:1917426]	-0.349605	-1.5129	-2.50071	0.0157488	0.306748	-3.01267	1	180952064	180958149	-1	antisense_RNA
ENSMUSG00000078184	Rbm8a2		RNA binding motif protein 8A2 [Source:MGI Symbol;Acc:MGI:3612447]	0.630464	-2.40874	2.52079	0.0149763	0.302236	-3.01338	1	175977777	175979114	-1	protein_coding
ENSMUSG00000110148	5830408C22Rik		RIKEN cDNA 5830408C22 gene [Source:MGI Symbol;Acc:MGI:1921994]	0.446003	0.196272	2.52682	0.0147509	0.299529	-3.01431	8	25101216	25109986	1	processed_transcript
ENSMUSG00000034957	Cebpa	12606	CCAAT/enhancer binding protein (C/EBP), alpha [Source:MGI Symbol;Acc:MGI:99480]	-0.203094	2.36225	-2.63645	0.011158	0.274854	-3.01477	7	35119293	35121928	1	protein_coding
ENSMUSG00000027947	Il6ra	16194	interleukin 6 receptor, alpha [Source:MGI Symbol;Acc:MGI:105304]	0.212932	2.64368	2.64491	0.010917	0.274342	-3.01703	3	89864059	89913196	-1	protein_coding
ENSMUSG00000045639	Zfp629	320683	zinc finger protein 629 [Source:MGI Symbol;Acc:MGI:2444524]	-0.0912015	5.31914	-2.76689	0.00793441	0.245508	-3.01983	7	127607031	127615797	-1	protein_coding
ENSMUSG00000031711	Zfp330	30932	zinc finger protein 330 [Source:MGI Symbol;Acc:MGI:1353574]	-0.087297	5.283	-2.76368	0.00800216	0.246179	-3.02202	8	82763607	82774160	-1	protein_coding
ENSMUSG00000106369	Gm43355		predicted gene 43355 [Source:MGI Symbol;Acc:MGI:5663492]	-0.746724	-3.1702	-2.54565	0.0140674	0.294645	-3.02207	3	127479435	127481427	-1	transcribed_unprocessed_pseudogene
ENSMUSG00000030102	Itpr1	16438	inositol 1,4,5-trisphosphate receptor 1 [Source:MGI Symbol;Acc:MGI:96623]	0.172962	9.74507	2.8027	0.00721364	0.238437	-3.02445	6	108213096	108551109	1	protein_coding
ENSMUSG00000029088	Kcnip4	80334	Kv channel interacting protein 4 [Source:MGI Symbol;Acc:MGI:1933131]	-0.210678	6.35919	-2.78239	0.00761469	0.241541	-3.02493	5	48389502	49524907	-1	protein_coding
ENSMUSG00000107300	Gm43279		predicted gene 43279 [Source:MGI Symbol;Acc:MGI:5663416]	-0.310459	0.420284	-2.5395	0.0142874	0.294645	-3.02594	5	66688882	66691393	1	TEC
ENSMUSG00000031934	Panx1	55991	pannexin 1 [Source:MGI Symbol;Acc:MGI:1860055]	-0.163119	3.42888	-2.66491	0.0103664	0.271437	-3.02711	9	15002128	15045478	-1	protein_coding
ENSMUSG00000004462	Tbccd1	70573	TBCC domain containing 1 [Source:MGI Symbol;Acc:MGI:1917823]	0.093262	3.83709	2.69866	0.00949452	0.264538	-3.03018	16	22813215	22857569	-1	protein_coding
ENSMUSG00000020059	Sycp3	20962	synaptonemal complex protein 3 [Source:MGI Symbol;Acc:MGI:109542]	-0.305972	0.620074	-2.54163	0.0142108	0.294645	-3.03319	10	88459569	88473236	1	protein_coding
ENSMUSG00000000126	Wnt9a	216795	wingless-type MMTV integration site family, member 9A [Source:MGI Symbol;Acc:MGI:2446084]	-0.48549	1.95303	-2.58365	0.0127746	0.28344	-3.03533	11	59306928	59333552	1	protein_coding
ENSMUSG00000021721	Htr1a	15550	5-hydroxytryptamine (serotonin) receptor 1A [Source:MGI Symbol;Acc:MGI:96273]	-0.313661	2.83805	-2.59629	0.0123694	0.281505	-3.03646	13	105443639	105448122	1	protein_coding
ENSMUSG00000006344	Ggt5	23887	gamma-glutamyltransferase 5 [Source:MGI Symbol;Acc:MGI:1346063]	0.293343	1.00931	2.55963	0.0135785	0.292185	-3.03989	10	75589340	75617200	1	protein_coding
ENSMUSG00000035983	Gm7008		predicted gene 7008 [Source:MGI Symbol;Acc:MGI:3647211]	-0.302452	-0.365593	-2.49691	0.0158992	0.306748	-3.04713	12	40222758	40229184	1	antisense_RNA
ENSMUSG00000068921	Dap3	65111	death associated protein 3 [Source:MGI Symbol;Acc:MGI:1929538]	-0.0693234	5.83779	-2.76595	0.00795422	0.245703	-3.0497	3	88920803	88951181	-1	protein_coding
ENSMUSG00000049872	Fam26e	103511	family with sequence similarity 26, member E [Source:MGI Symbol;Acc:MGI:2143897]	0.217981	2.45053	2.61142	0.0118996	0.280259	-3.05104	10	34087815	34096519	-1	protein_coding
ENSMUSG00000074766	Ism1	319909	isthmin 1, angiogenesis inhibitor [Source:MGI Symbol;Acc:MGI:2442963]	0.167588	2.01838	2.59382	0.0124475	0.282166	-3.05176	2	139678178	139758581	1	protein_coding
ENSMUSG00000000346	Dazap2	23994	DAZ associated protein 2 [Source:MGI Symbol;Acc:MGI:1344344]	-0.0826018	7.22915	-2.78007	0.00766173	0.241541	-3.05301	15	100615628	100620731	1	protein_coding
ENSMUSG00000034192	Lsm3	67678	LSM3 homolog, U6 small nuclear RNA and mRNA degradation associated [Source:MGI Symbol;Acc:MGI:1914928]	-0.116622	3.22693	-2.65325	0.0106842	0.271437	-3.05514	6	91515928	91522625	1	protein_coding
ENSMUSG00000025006	Sorbs1	20411	sorbin and SH3 domain containing 1 [Source:MGI Symbol;Acc:MGI:700014]	0.183959	5.88154	2.761	0.00805913	0.246179	-3.05648	19	40294753	40513779	-1	protein_coding
ENSMUSG00000038525	Armc10	67211	armadillo repeat containing 10 [Source:MGI Symbol;Acc:MGI:1914461]	-0.145277	4.49067	-2.71526	0.0090909	0.257632	-3.05665	5	21645813	21662694	1	protein_coding
ENSMUSG00000066026	Dhrs3	20148	dehydrogenase/reductase (SDR family) member 3 [Source:MGI Symbol;Acc:MGI:1315215]	0.205915	3.59024	2.67151	0.0101903	0.271055	-3.05754	4	144892827	144928209	1	protein_coding
ENSMUSG00000047878	A4galt	239559	alpha 1,4-galactosyltransferase [Source:MGI Symbol;Acc:MGI:3512453]	0.437097	0.645959	2.53439	0.0144727	0.29647	-3.05826	15	83226726	83251774	-1	protein_coding
ENSMUSG00000075334	Rprm	67874	reprimo, TP53 dependent G2 arrest mediator candidate [Source:MGI Symbol;Acc:MGI:1915124]	-0.371479	2.52927	-2.58403	0.0127621	0.28344	-3.0595	2	54084093	54085552	-1	protein_coding
ENSMUSG00000109695	Gm31166		predicted gene, 31166 [Source:MGI Symbol;Acc:MGI:5590325]	-0.188142	1.82647	-2.5853	0.0127211	0.28344	-3.06082	19	5512528	5550368	1	transcribed_processed_pseudogene
ENSMUSG00000044505	Lingo4	320747	leucine rich repeat and Ig domain containing 4 [Source:MGI Symbol;Acc:MGI:2444651]	0.421619	-1.23902	2.4747	0.0168032	0.313045	-3.06134	3	94398517	94404501	1	protein_coding
ENSMUSG00000074357	AA386476		expressed sequence AA386476 [Source:MGI Symbol;Acc:MGI:3034595]	0.3633	-0.661388	2.48075	0.0165527	0.311759	-3.064	8	47675391	47685239	1	bidirectional_promoter_lncRNA
ENSMUSG00000046159	Chrm3	12671	cholinergic receptor, muscarinic 3, cardiac [Source:MGI Symbol;Acc:MGI:88398]	-0.345479	4.43457	-2.66764	0.0102933	0.271437	-3.06484	13	9875486	10360847	-1	protein_coding
ENSMUSG00000033618	Map3k13	71751	mitogen-activated protein kinase kinase kinase 13 [Source:MGI Symbol;Acc:MGI:2444243]	0.241811	4.81118	2.72209	0.00892955	0.254933	-3.06661	16	21891969	21931877	1	protein_coding
ENSMUSG00000066245	Gm10156		predicted gene 10156 [Source:MGI Symbol;Acc:MGI:3642344]	-0.547201	-2.22923	-2.47231	0.0169033	0.313814	-3.06823	7	107863039	107863500	1	processed_pseudogene
ENSMUSG00000042548	Asxl1	228790	additional sex combs like 1 [Source:MGI Symbol;Acc:MGI:2684063]	-0.0804484	6.09907	-2.76012	0.00807787	0.246179	-3.07171	2	153345845	153404007	1	protein_coding
ENSMUSG00000047909	Ankrd16	320816	ankyrin repeat domain 16 [Source:MGI Symbol;Acc:MGI:2444796]	-0.121758	5.75485	-2.7534	0.0082227	0.247103	-3.07313	2	11777876	11790329	1	protein_coding
ENSMUSG00000079343	C1s2		complement component 1, s subcomponent 2 [Source:MGI Symbol;Acc:MGI:3644269]	-0.288124	-0.198277	-2.4926	0.0160709	0.307459	-3.07419	6	124624625	124636085	-1	protein_coding
ENSMUSG00000006906	Stambp	70527	STAM binding protein [Source:MGI Symbol;Acc:MGI:1917777]	-0.0987584	5.45594	-2.74528	0.00840096	0.247957	-3.07774	6	83543211	83572729	-1	protein_coding
ENSMUSG00000047161	Chst9	71367	carbohydrate (N-acetylgalactosamine 4-0) sulfotransferase 9 [Source:MGI Symbol;Acc:MGI:1918617]	-0.427711	0.519952	-2.51877	0.0150522	0.302813	-3.07916	18	15451924	15760157	-1	protein_coding
ENSMUSG00000030423	Pop4	66161	processing of precursor 4, ribonuclease P/MRP family, (S. cerevisiae) [Source:MGI Symbol;Acc:MGI:1913411]	-0.120879	4.7148	-2.71977	0.00898402	0.255399	-3.07939	7	38261996	38271423	-1	protein_coding
ENSMUSG00000029313	Aff1	17355	AF4/FMR2 family, member 1 [Source:MGI Symbol;Acc:MGI:1100819]	0.168756	5.28062	2.7371	0.00858392	0.250684	-3.07941	5	103692374	103855322	1	protein_coding
ENSMUSG00000016495	Plgrkt	67759	plasminogen receptor, C-terminal lysine transmembrane protein [Source:MGI Symbol;Acc:MGI:1915009]	-0.126132	4.81227	-2.72106	0.00895361	0.254933	-3.08147	19	29348599	29367390	-1	protein_coding
ENSMUSG00000070476	Fam217b	71532	family with sequence similarity 217, member B [Source:MGI Symbol;Acc:MGI:1918782]	-0.126859	6.29427	-2.75538	0.00817968	0.246887	-3.08215	2	178414524	178424428	1	protein_coding
ENSMUSG00000060206	Zfp462	242466	zinc finger protein 462 [Source:MGI Symbol;Acc:MGI:107690]	0.166746	5.96558	2.74993	0.00829833	0.247103	-3.08465	4	54945048	55083563	1	protein_coding
ENSMUSG00000104516	Gm9884		predicted gene 9884 [Source:MGI Symbol;Acc:MGI:3642830]	0.308624	-0.00386294	2.49099	0.0161356	0.308373	-3.08514	1	25830657	25831878	1	TEC
ENSMUSG00000039556	Ppp1r3f	54646	protein phosphatase 1, regulatory (inhibitor) subunit 3F [Source:MGI Symbol;Acc:MGI:1859617]	-0.190419	1.101	-2.53874	0.0143147	0.294645	-3.08582	X	7557296	7574283	-1	protein_coding
ENSMUSG00000047246	Hist1h2be	319179	histone cluster 1, H2be [Source:MGI Symbol;Acc:MGI:2448380]	0.25069	3.05612	2.63363	0.0112393	0.275961	-3.08654	13	23583670	23621124	-1	protein_coding
ENSMUSG00000100480	Gm29156		predicted gene 29156 [Source:MGI Symbol;Acc:MGI:5579862]	-0.309282	-0.121681	-2.48743	0.0162797	0.308878	-3.08708	1	43745784	43746282	-1	lincRNA
ENSMUSG00000097558	Gm26902		predicted gene, 26902 [Source:MGI Symbol;Acc:MGI:5477396]	-0.364769	-0.522491	-2.46921	0.0170339	0.314284	-3.08882	19	34474808	34481546	1	lincRNA
ENSMUSG00000047067	Dusp28	67446	dual specificity phosphatase 28 [Source:MGI Symbol;Acc:MGI:1914696]	-0.135971	3.01758	-2.62809	0.0114009	0.27694	-3.08954	1	92906981	92908435	1	protein_coding
ENSMUSG00000100201	Gm29093		predicted gene 29093 [Source:MGI Symbol;Acc:MGI:5579799]	-0.231225	1.39065	-2.55049	0.0138961	0.294645	-3.09411	10	80587965	80589790	-1	sense_intronic
ENSMUSG00000085148	Mir22hg		Mir22 host gene (non-protein coding) [Source:MGI Symbol;Acc:MGI:1914348]	-0.150118	4.36052	-2.68862	0.00974672	0.266366	-3.09506	11	75461539	75466676	1	processed_transcript
ENSMUSG00000107856	Gm7838		predicted gene 7838 [Source:MGI Symbol;Acc:MGI:3644048]	-0.624921	-1.76271	-2.46053	0.0174044	0.315499	-3.09903	6	95925741	95926929	-1	processed_pseudogene
ENSMUSG00000109121	Gm44644		predicted gene 44644 [Source:MGI Symbol;Acc:MGI:5753220]	-0.374432	0.922077	-2.4901	0.0161715	0.308735	-3.09989	7	60915550	60922910	-1	lincRNA
ENSMUSG00000041272	Tox	252838	thymocyte selection-associated high mobility group box [Source:MGI Symbol;Acc:MGI:2181659]	-0.259511	3.05647	-2.59898	0.0122846	0.281213	-3.10353	4	6686353	6991557	-1	protein_coding
ENSMUSG00000040667	Nup88	19069	nucleoporin 88 [Source:MGI Symbol;Acc:MGI:104900]	-0.131265	6.4029	-2.7508	0.00827939	0.247103	-3.10369	11	70943058	70969973	-1	protein_coding
ENSMUSG00000040410	Fbxl4	269514	F-box and leucine-rich repeat protein 4 [Source:MGI Symbol;Acc:MGI:2140367]	-0.154188	4.51685	-2.69613	0.00955762	0.265343	-3.1063	4	22357543	22434091	1	protein_coding
ENSMUSG00000086629	2810403D21Rik		RIKEN cDNA 2810403D21 gene [Source:MGI Symbol;Acc:MGI:1917214]	-0.291044	0.933196	-2.52058	0.0149839	0.302236	-3.1091	X	108833800	108974906	1	processed_transcript
ENSMUSG00000105021	Gm8234		predicted gene 8234 [Source:MGI Symbol;Acc:MGI:3779790]	-0.321349	-0.302837	-2.46873	0.0170541	0.314284	-3.1111	3	58652053	58653159	1	processed_pseudogene
ENSMUSG00000015812	Gnrh1	14714	gonadotropin releasing hormone 1 [Source:MGI Symbol;Acc:MGI:95789]	-0.295971	0.313304	-2.49522	0.0159662	0.306748	-3.11146	14	67745181	67749439	1	protein_coding
ENSMUSG00000009549	Srp14	20813	signal recognition particle 14 [Source:MGI Symbol;Acc:MGI:107169]	-0.128094	5.63179	-2.73552	0.00861975	0.251327	-3.11165	2	118475850	118479711	-1	protein_coding
ENSMUSG00000000811	Txnrd3	232223	thioredoxin reductase 3 [Source:MGI Symbol;Acc:MGI:2386711]	-0.210221	2.04736	-2.56859	0.0132732	0.290257	-3.113	6	89643988	89675529	1	protein_coding
ENSMUSG00000038587	Akap12	83397	A kinase (PRKA) anchor protein (gravin) 12 [Source:MGI Symbol;Acc:MGI:1932576]	0.232835	4.98283	2.70272	0.00939446	0.263166	-3.11361	10	4266380	4359470	1	protein_coding
ENSMUSG00000086938	4930481A15Rik		RIKEN cDNA 4930481A15 gene [Source:MGI Symbol;Acc:MGI:1922181]	0.248319	0.527706	2.50349	0.0156396	0.306293	-3.11643	19	5406740	5422847	1	antisense_RNA
ENSMUSG00000109771	Gm35315	102638847	predicted gene, 35315 [Source:MGI Symbol;Acc:MGI:5594474]	-0.341001	1.58334	-2.5387	0.0143161	0.294645	-3.11945	5	110076136	110094420	-1	protein_coding
ENSMUSG00000046768	Rhoj	80837	ras homolog family member J [Source:MGI Symbol;Acc:MGI:1931551]	0.212741	2.1528	2.57134	0.0131809	0.288932	-3.1202	12	75308322	75401456	1	protein_coding
ENSMUSG00000068154	Insm1	53626	insulinoma-associated 1 [Source:MGI Symbol;Acc:MGI:1859980]	-0.276296	1.62305	-2.51809	0.015078	0.302813	-3.12294	2	146221921	146225020	1	protein_coding
ENSMUSG00000080997	Gm11885		predicted gene 11885 [Source:MGI Symbol;Acc:MGI:3649645]	-0.355104	-1.04421	-2.44153	0.0182406	0.323009	-3.12494	4	22006762	22008189	-1	processed_pseudogene
ENSMUSG00000106469	C030015E24Rik		RIKEN cDNA C030015E24 gene [Source:MGI Symbol;Acc:MGI:1924665]	-1.36667	-4.02044	-2.5972	0.0123404	0.281355	-3.12671	5	48997712	48998539	-1	TEC
ENSMUSG00000060787	Olfr464	258407	olfactory receptor 464 [Source:MGI Symbol;Acc:MGI:3030298]	-0.931127	-3.83533	-2.57672	0.0130019	0.286041	-3.12813	11	87913268	87920967	-1	protein_coding
ENSMUSG00000105514	Gm42913		predicted gene 42913 [Source:MGI Symbol;Acc:MGI:5663050]	0.313226	-0.639905	2.4514	0.0178018	0.319786	-3.13051	5	114115829	114117681	1	TEC
ENSMUSG00000038072	Galnt11	231050	UDP-N-acetyl-alpha-D-galactosamine:polypeptide N-acetylgalactosaminyltransferase 11 [Source:MGI Symbol;Acc:MGI:2444392]	0.0962135	5.41359	2.7215	0.0089433	0.254933	-3.13056	5	25221904	25265918	1	protein_coding
ENSMUSG00000096943	Gm26721		predicted gene, 26721 [Source:MGI Symbol;Acc:MGI:5477215]	-0.181786	2.03448	-2.56064	0.0135439	0.292185	-3.13222	8	83887079	83899501	-1	lincRNA
ENSMUSG00000043004	Gng2	14702	guanine nucleotide binding protein (G protein), gamma 2 [Source:MGI Symbol;Acc:MGI:102705]	-0.209021	7.91548	-2.75123	0.00827006	0.247103	-3.13274	14	19872559	19977627	-1	protein_coding
ENSMUSG00000051295	9630028B13Rik		RIKEN cDNA 9630028B13 gene [Source:MGI Symbol;Acc:MGI:2442281]	0.329261	-0.744384	2.44195	0.0182221	0.323009	-3.13335	1	185429357	185441819	-1	antisense_RNA
ENSMUSG00000043051	Disc1	244667	disrupted in schizophrenia 1 [Source:MGI Symbol;Acc:MGI:2447658]	0.292892	0.0922107	2.47528	0.0167792	0.313045	-3.13592	8	125054195	125261858	1	protein_coding
ENSMUSG00000099413	Gm17767		predicted gene, 17767 [Source:MGI Symbol;Acc:MGI:5009931]	-0.396152	-2.05632	-2.43586	0.0184974	0.324416	-3.13685	1	51507086	51596718	-1	lincRNA
ENSMUSG00000004032	Gstm5	14866	glutathione S-transferase, mu 5 [Source:MGI Symbol;Acc:MGI:1309466]	-0.156443	6.35524	-2.73382	0.00865847	0.252051	-3.13754	3	107895821	107898686	1	protein_coding
ENSMUSG00000028813	CK137956	635169	cDNA sequence CK137956 [Source:MGI Symbol;Acc:MGI:3616080]	-0.447857	-1.42369	-2.43272	0.0186406	0.325358	-3.1378	4	127927592	127970951	-1	protein_coding
ENSMUSG00000036693	Nop14	75416	NOP14 nucleolar protein [Source:MGI Symbol;Acc:MGI:1922666]	-0.0802768	4.37026	-2.67561	0.0100823	0.271055	-3.13959	5	34638536	34660148	-1	protein_coding
ENSMUSG00000030166	Rad52	19365	RAD52 homolog, DNA repair protein [Source:MGI Symbol;Acc:MGI:101949]	-0.123177	4.69267	-2.69116	0.00968223	0.266101	-3.14529	6	119902698	119922828	1	protein_coding
ENSMUSG00000002068	Ccne1	12447	cyclin E1 [Source:MGI Symbol;Acc:MGI:88316]	-0.146176	3.34942	-2.61803	0.0116995	0.27935	-3.14557	7	38097984	38107534	-1	protein_coding
ENSMUSG00000105814	Mir703		microRNA 703 [Source:MGI Symbol;Acc:MGI:3629657]	-0.283386	0.173349	-2.4631	0.0172939	0.315499	-3.14794	5	98475556	98475664	-1	miRNA
ENSMUSG00000091387	Gcnt4	218476	glucosaminyl (N-acetyl) transferase 4, core 2 (beta-1,6-N-acetylglucosaminyltransferase) [Source:MGI Symbol;Acc:MGI:2684919]	-0.30117	3.20123	-2.58731	0.012656	0.283226	-3.14958	13	96924689	96950906	1	protein_coding
ENSMUSG00000020641	Rsad2	58185	radical S-adenosyl methionine domain containing 2 [Source:MGI Symbol;Acc:MGI:1929628]	0.267525	1.27608	2.50966	0.0154	0.30422	-3.15121	12	26442746	26456452	-1	protein_coding
ENSMUSG00000079330	Lemd1	213409	LEM domain containing 1 [Source:MGI Symbol;Acc:MGI:1922403]	-0.288601	2.19967	-2.54133	0.0142214	0.294645	-3.15306	1	132191431	132259227	1	protein_coding
ENSMUSG00000021018	Polr2h	245841	polymerase (RNA) II (DNA directed) polypeptide H [Source:MGI Symbol;Acc:MGI:2384309]	-0.146722	3.68693	-2.63652	0.0111561	0.274854	-3.15453	16	20717665	20722267	1	protein_coding
ENSMUSG00000063049	Ing2	69260	inhibitor of growth family, member 2 [Source:MGI Symbol;Acc:MGI:1916510]	-0.157398	4.51666	-2.67068	0.0102124	0.271074	-3.1553	8	47667178	47675556	-1	protein_coding
ENSMUSG00000083325	Gm14121		predicted gene 14121 [Source:MGI Symbol;Acc:MGI:3651769]	0.362057	-1.16659	2.42926	0.0188001	0.326264	-3.1553	2	150499466	150500845	-1	transcribed_processed_pseudogene
ENSMUSG00000064036	Mro	71263	maestro [Source:MGI Symbol;Acc:MGI:2152817]	0.120981	4.15657	2.65626	0.0106013	0.271437	-3.15616	18	73859385	73881333	1	protein_coding
ENSMUSG00000053192	Mllt11	56772	myeloid/lymphoid or mixed-lineage leukemia; translocated to, 11 [Source:MGI Symbol;Acc:MGI:1929671]	-0.106037	7.42502	-2.73741	0.00857686	0.250684	-3.15776	3	95219135	95232171	-1	protein_coding
ENSMUSG00000041488	Stx3	20908	syntaxin 3 [Source:MGI Symbol;Acc:MGI:103077]	-0.156243	6.3684	-2.72723	0.00880974	0.253402	-3.15902	19	11775118	11819403	-1	protein_coding
ENSMUSG00000078591	Hs3st4	628779	heparan sulfate (glucosamine) 3-O-sulfotransferase 4 [Source:MGI Symbol;Acc:MGI:1333792]	-0.230804	5.20489	-2.63656	0.0111549	0.274854	-3.15967	7	123982869	124398989	1	protein_coding
ENSMUSG00000070871	Ccnyl1	227210	cyclin Y-like 1 [Source:MGI Symbol;Acc:MGI:2138614]	-0.139695	4.3531	-2.65786	0.0105577	0.271437	-3.16462	1	64690455	64725644	1	protein_coding
ENSMUSG00000036698	Ago2	239528	argonaute RISC catalytic subunit 2 [Source:MGI Symbol;Acc:MGI:2446632]	0.147736	6.81468	2.7291	0.00876649	0.253402	-3.16482	15	73095844	73184840	-1	protein_coding
ENSMUSG00000107734	Gm30055		predicted gene, 30055 [Source:MGI Symbol;Acc:MGI:5589214]	-0.381696	-1.79698	-2.41806	0.0193238	0.329884	-3.16531	6	136986596	136987398	1	TEC
ENSMUSG00000107804	Gm44439		predicted gene, 44439 [Source:MGI Symbol;Acc:MGI:5690831]	-0.45981	-0.900359	-2.42673	0.0189174	0.327133	-3.16801	6	103526252	103529843	1	TEC
ENSMUSG00000047844	Bex4	406217	brain expressed X-linked 4 [Source:MGI Symbol;Acc:MGI:3606746]	-0.168451	3.76676	-2.63092	0.0113182	0.276011	-3.16869	X	136138996	136140443	1	protein_coding
ENSMUSG00000055612	Cdca7	66953	cell division cycle associated 7 [Source:MGI Symbol;Acc:MGI:1914203]	-0.205229	1.47832	-2.51237	0.015296	0.303652	-3.16975	2	72476159	72486893	1	protein_coding
ENSMUSG00000025208	Mrpl43	94067	mitochondrial ribosomal protein L43 [Source:MGI Symbol;Acc:MGI:2137229]	-0.140185	3.62909	-2.62444	0.0115084	0.278066	-3.1707	19	45005014	45006442	-1	protein_coding
ENSMUSG00000025128	Bhlhe22	59058	basic helix-loop-helix family, member e22 [Source:MGI Symbol;Acc:MGI:1930001]	-0.312044	5.48206	-2.68057	0.00995316	0.269476	-3.17424	3	18054174	18057517	1	protein_coding
ENSMUSG00000048546	Tob2	57259	transducer of ERBB2, 2 [Source:MGI Symbol;Acc:MGI:1888525]	-0.190027	4.33293	-2.66184	0.0104491	0.271437	-3.17426	15	81848270	81858326	-1	protein_coding
ENSMUSG00000070469	Adamtsl3	269959	ADAMTS-like 3 [Source:MGI Symbol;Acc:MGI:3028499]	0.5214	0.720103	2.46709	0.0171238	0.314381	-3.17607	7	82335694	82614450	1	protein_coding
ENSMUSG00000053297	AI854703		expressed sequence AI854703 [Source:MGI Symbol;Acc:MGI:2141510]	-0.159039	4.79048	-2.68203	0.0099155	0.269028	-3.17802	6	48626764	48633689	1	protein_coding
ENSMUSG00000027367	Stard7	99138	START domain containing 7 [Source:MGI Symbol;Acc:MGI:2139090]	-0.117357	7.32701	-2.72865	0.00877702	0.253402	-3.17825	2	127270218	127298932	1	protein_coding
ENSMUSG00000074280	Gm6166		predicted gene 6166 [Source:MGI Symbol;Acc:MGI:3645893]	-0.368245	-1.46367	-2.41014	0.0197021	0.333141	-3.18068	9	57483963	57484371	1	processed_pseudogene
ENSMUSG00000021815	Mss51	74843	MSS51 mitochondrial translational activator [Source:MGI Symbol;Acc:MGI:1922093]	-0.220244	1.01681	-2.48915	0.0162097	0.30883	-3.18272	14	20482867	20496901	-1	protein_coding
ENSMUSG00000021710	Nln	75805	neurolysin (metallopeptidase M3 family) [Source:MGI Symbol;Acc:MGI:1923055]	-0.0939806	4.74449	-2.67165	0.0101868	0.271055	-3.18497	13	104023057	104109614	-1	protein_coding
ENSMUSG00000038295	Atg9b	213948	autophagy related 9B [Source:MGI Symbol;Acc:MGI:2685420]	-0.314807	1.15335	-2.48872	0.0162274	0.30883	-3.18562	5	24384181	24392143	-1	protein_coding
ENSMUSG00000045010	Gm4779	102634296	predicted gene 4779 [Source:MGI Symbol;Acc:MGI:3646776]	-0.458833	-0.74483	-2.4214	0.0191664	0.328978	-3.18812	X	101790053	101794423	-1	protein_coding
ENSMUSG00000028683	Eif2b3	108067	eukaryotic translation initiation factor 2B, subunit 3 [Source:MGI Symbol;Acc:MGI:1313286]	-0.117847	4.16486	-2.64309	0.0109684	0.274402	-3.1902	4	117019402	117087306	1	protein_coding
ENSMUSG00000031488	Rab11fip1	75767	RAB11 family interacting protein 1 (class I) [Source:MGI Symbol;Acc:MGI:1923017]	0.327324	1.70622	2.51591	0.0151607	0.303112	-3.19039	8	27138773	27174646	-1	protein_coding
ENSMUSG00000085039	Gm15927		predicted gene 15927 [Source:MGI Symbol;Acc:MGI:3801889]	-0.177698	1.00132	-2.48754	0.016275	0.308878	-3.19273	7	3632114	3644887	-1	processed_transcript
ENSMUSG00000104361	Gm38080		predicted gene, 38080 [Source:MGI Symbol;Acc:MGI:5611308]	-0.269568	0.50349	-2.45402	0.0176872	0.31893	-3.19801	3	30828565	30828832	-1	processed_pseudogene
ENSMUSG00000029082	Bst1	12182	bone marrow stromal cell antigen 1 [Source:MGI Symbol;Acc:MGI:105370]	0.587013	-1.7961	2.39996	0.0201981	0.337156	-3.19813	5	43818885	43843986	1	protein_coding
ENSMUSG00000024517	Grp	225642	gastrin releasing peptide [Source:MGI Symbol;Acc:MGI:95833]	-0.655841	0.18502	-2.42492	0.0190014	0.327999	-3.19971	18	65872820	65886579	1	protein_coding
ENSMUSG00000038069	Cdkn2aip	70925	CDKN2A interacting protein [Source:MGI Symbol;Acc:MGI:1918175]	-0.144203	4.55047	-2.65424	0.0106568	0.271437	-3.20138	8	47709344	47713932	-1	protein_coding
ENSMUSG00000039959	Hip1	215114	huntingtin interacting protein 1 [Source:MGI Symbol;Acc:MGI:1099804]	0.121943	6.07227	2.70241	0.00940189	0.263166	-3.20614	5	135406531	135545120	-1	protein_coding
ENSMUSG00000058665	En1	13798	engrailed 1 [Source:MGI Symbol;Acc:MGI:95389]	0.697197	-4.3453	2.49688	0.0159003	0.306748	-3.20779	1	120602418	120607992	1	protein_coding
ENSMUSG00000029066	Mrpl20	66448	mitochondrial ribosomal protein L20 [Source:MGI Symbol;Acc:MGI:2137221]	-0.136366	4.81034	-2.66806	0.010282	0.271437	-3.20888	4	155802878	155809975	1	protein_coding
ENSMUSG00000064105	Cnnm2	94219	cyclin M2 [Source:MGI Symbol;Acc:MGI:2151054]	0.147265	4.17564	2.63685	0.0111465	0.274854	-3.21118	19	46761596	46878795	1	protein_coding
ENSMUSG00000047603	Zfp235	56525	zinc finger protein 235 [Source:MGI Symbol;Acc:MGI:1929117]	-0.0948864	4.62712	-2.65872	0.0105341	0.271437	-3.21494	7	24134169	24143241	1	protein_coding
ENSMUSG00000031871	Cdh5	12562	cadherin 5 [Source:MGI Symbol;Acc:MGI:105057]	0.335575	2.90115	2.56069	0.0135421	0.292185	-3.21641	8	104101625	104144511	1	protein_coding
ENSMUSG00000109780	Gm45447		predicted gene 45447 [Source:MGI Symbol;Acc:MGI:5791283]	-0.202922	0.851634	-2.46013	0.0174216	0.315499	-3.22137	2	161109411	161114858	1	antisense_RNA
ENSMUSG00000074517	Gm10710		predicted gene 10710 [Source:MGI Symbol;Acc:MGI:3642896]	-0.394352	-0.615235	-2.40226	0.0200851	0.337156	-3.22213	3	83125276	83129246	-1	lincRNA
ENSMUSG00000049907	Rasl11b	68939	RAS-like, family 11, member B [Source:MGI Symbol;Acc:MGI:1916189]	-0.199896	4.97772	-2.66757	0.0102951	0.271437	-3.22256	5	74195286	74199481	1	protein_coding
ENSMUSG00000094942	Gm3604	100041979	predicted gene 3604 [Source:MGI Symbol;Acc:MGI:3781781]	-0.293407	1.09347	-2.46543	0.0171946	0.315043	-3.22464	13	62368328	62383177	-1	protein_coding
ENSMUSG00000026659	Dusp12	80915	dual specificity phosphatase 12 [Source:MGI Symbol;Acc:MGI:1890614]	-0.172381	3.82192	-2.60776	0.0120116	0.280796	-3.22598	1	170873498	170885540	-1	protein_coding
ENSMUSG00000079109	Pms2	18861	postmeiotic segregation increased 2 (S. cerevisiae) [Source:MGI Symbol;Acc:MGI:104288]	-0.120553	4.1263	-2.62615	0.0114579	0.277361	-3.22616	5	143909964	143933968	1	protein_coding
ENSMUSG00000034345	Gtf2h5	66467	general transcription factor IIH, polypeptide 5 [Source:MGI Symbol;Acc:MGI:107227]	-0.0862882	6.1773	-2.69553	0.00957262	0.265343	-3.22817	17	6079786	6086517	1	protein_coding
ENSMUSG00000005732	Ranbp1	19385	RAN binding protein 1 [Source:MGI Symbol;Acc:MGI:96269]	-0.0873076	4.79115	-2.65368	0.0106724	0.271437	-3.23044	16	18239784	18248732	-1	protein_coding
ENSMUSG00000103047	Gm37310		predicted gene, 37310 [Source:MGI Symbol;Acc:MGI:5610538]	0.506744	1.14472	2.47103	0.0169571	0.314172	-3.23106	15	8652106	8655073	-1	TEC
ENSMUSG00000046610	Oacyl	319888	O-acyltransferase like [Source:MGI Symbol;Acc:MGI:2442915]	-0.414679	0.726184	-2.43798	0.018401	0.323467	-3.23507	18	65698268	65751601	1	protein_coding
ENSMUSG00000019820	Utrn	22288	utrophin [Source:MGI Symbol;Acc:MGI:104631]	0.152305	6.43891	2.68996	0.00971256	0.266366	-3.23528	10	12382188	12869365	-1	protein_coding
ENSMUSG00000028869	Gnl2	230737	guanine nucleotide binding protein-like 2 (nucleolar) [Source:MGI Symbol;Acc:MGI:2385207]	-0.0819755	6.25932	-2.69322	0.00963035	0.265343	-3.23702	4	125016585	125055380	1	protein_coding
ENSMUSG00000021898	Asb14	142687	ankyrin repeat and SOCS box-containing 14 [Source:MGI Symbol;Acc:MGI:2655107]	-0.322178	0.989986	-2.45999	0.0174275	0.315499	-3.24099	14	26894557	26915258	1	protein_coding
ENSMUSG00000048485	Zbtb8b	215627	zinc finger and BTB domain containing 8b [Source:MGI Symbol;Acc:MGI:2387181]	-0.204985	1.77203	-2.49572	0.0159464	0.306748	-3.24143	4	129425765	129440853	-1	protein_coding
ENSMUSG00000085852	Gm13807		predicted gene 13807 [Source:MGI Symbol;Acc:MGI:3650023]	0.670075	-1.99548	2.37063	0.0216911	0.348967	-3.24843	2	93403547	93417830	1	antisense_RNA
ENSMUSG00000046999	1110032F04Rik	68725	RIKEN cDNA 1110032F04 gene [Source:MGI Symbol;Acc:MGI:1915975]	-0.372238	2.26911	-2.47116	0.0169518	0.314172	-3.25119	3	68869586	68872163	1	protein_coding
ENSMUSG00000074925	Ptar1	72351	protein prenyltransferase alpha subunit repeat containing 1 [Source:MGI Symbol;Acc:MGI:1921875]	0.350512	1.76397	2.48413	0.0164137	0.310427	-3.25316	19	23687400	23721129	1	protein_coding
ENSMUSG00000028936	Rpl22	19934	ribosomal protein L22 [Source:MGI Symbol;Acc:MGI:99262]	-0.0876478	6.53862	-2.6893	0.00972935	0.266366	-3.25478	4	152325742	152334071	1	protein_coding
ENSMUSG00000075511	1700001L05Rik		RIKEN cDNA 1700001L05 gene [Source:MGI Symbol;Acc:MGI:1916541]	-0.291372	0.206456	-2.40521	0.0199411	0.335934	-3.25943	15	83357526	83367282	-1	lincRNA
ENSMUSG00000032584	Mst1r	19882	macrophage stimulating 1 receptor (c-met-related tyrosine kinase) [Source:MGI Symbol;Acc:MGI:99614]	0.355784	-0.413022	2.3936	0.0205138	0.339916	-3.26102	9	107906873	107920383	1	protein_coding
ENSMUSG00000019876	Pkib	18768	protein kinase inhibitor beta, cAMP dependent, testis specific [Source:MGI Symbol;Acc:MGI:101937]	-0.19395	3.85333	-2.58511	0.0127271	0.28344	-3.26208	10	57631981	57741112	1	protein_coding
ENSMUSG00000031302	Nlgn3	245537	neuroligin 3 [Source:MGI Symbol;Acc:MGI:2444609]	-0.148391	6.42352	-2.6831	0.00988775	0.268905	-3.26273	X	101299168	101325963	1	protein_coding
ENSMUSG00000024998	Plce1	74055	phospholipase C, epsilon 1 [Source:MGI Symbol;Acc:MGI:1921305]	0.216684	4.44573	2.62267	0.0115608	0.278351	-3.26293	19	38481109	38785030	1	protein_coding
ENSMUSG00000031364	Grpr	14829	gastrin releasing peptide receptor [Source:MGI Symbol;Acc:MGI:95836]	0.510377	-1.84903	2.36858	0.021799	0.349437	-3.26317	X	163513904	163549677	-1	protein_coding
ENSMUSG00000055116	Arntl	11865	aryl hydrocarbon receptor nuclear translocator-like [Source:MGI Symbol;Acc:MGI:1096381]	0.13075	5.25742	2.65763	0.010564	0.271437	-3.26373	7	113207465	113314126	1	protein_coding
ENSMUSG00000098620	Gm27209		predicted gene 27209 [Source:MGI Symbol;Acc:MGI:5521052]	-0.305177	1.37075	-2.46383	0.0172627	0.315499	-3.26562	15	100595416	100597293	1	antisense_RNA
ENSMUSG00000035831	Krt25	70810	keratin 25 [Source:MGI Symbol;Acc:MGI:1918060]	-0.47834	-1.53745	-2.35913	0.0223025	0.350246	-3.26863	11	99315516	99322951	-1	protein_coding
ENSMUSG00000103313	Gm38357		predicted gene, 38357 [Source:MGI Symbol;Acc:MGI:5611585]	0.851792	-1.68239	2.35822	0.0223517	0.350246	-3.26975	3	51231917	51234380	1	TEC
ENSMUSG00000020460	Rps27a	78294	ribosomal protein S27A [Source:MGI Symbol;Acc:MGI:1925544]	-0.162176	7.84441	-2.6931	0.00963329	0.265343	-3.27193	11	29545846	29548109	-1	protein_coding
ENSMUSG00000005465	Il27ra	50931	interleukin 27 receptor, alpha [Source:MGI Symbol;Acc:MGI:1355318]	0.411873	-1.50688	2.35723	0.0224055	0.350246	-3.27282	8	84030294	84042589	-1	protein_coding
ENSMUSG00000022351	Sqle	20775	squalene epoxidase [Source:MGI Symbol;Acc:MGI:109296]	-0.119613	5.76758	-2.66557	0.0103488	0.271437	-3.27615	15	59315077	59331192	1	protein_coding
ENSMUSG00000036285	Noa1	56412	nitric oxide associated 1 [Source:MGI Symbol;Acc:MGI:1914306]	-0.101539	3.77897	-2.58439	0.0127504	0.28344	-3.27702	5	77294182	77310084	-1	protein_coding
ENSMUSG00000036940	Kdm1a	99982	lysine (K)-specific demethylase 1A [Source:MGI Symbol;Acc:MGI:1196256]	-0.0766298	6.35544	-2.67695	0.0100473	0.271055	-3.27735	4	136550540	136602723	-1	protein_coding
ENSMUSG00000067795	4930444P10Rik	75799	RIKEN cDNA 4930444P10 gene [Source:MGI Symbol;Acc:MGI:1923049]	-0.375357	-0.771694	-2.36371	0.0220571	0.350246	-3.2804	1	16065979	16093325	-1	protein_coding
ENSMUSG00000053110	Yap1	22601	yes-associated protein 1 [Source:MGI Symbol;Acc:MGI:103262]	0.138722	5.09516	2.64434	0.0109332	0.27437	-3.28101	9	7931999	8004596	-1	protein_coding
ENSMUSG00000001569	Nom1	433864	nucleolar protein with MIF4G domain 1 [Source:MGI Symbol;Acc:MGI:1861749]	-0.0829387	5.31747	-2.6527	0.0106994	0.271437	-3.28389	5	29434664	29457843	1	protein_coding
ENSMUSG00000107313	Gm43332		predicted gene 43332 [Source:MGI Symbol;Acc:MGI:5663469]	0.384291	-1.47139	2.34997	0.0228008	0.350246	-3.2839	5	149183183	149184226	1	lincRNA
ENSMUSG00000085261	Gm13814		predicted gene 13814 [Source:MGI Symbol;Acc:MGI:3649319]	0.311774	-1.11779	2.35234	0.022671	0.350246	-3.28486	2	92483926	92529809	1	lincRNA
ENSMUSG00000097093	C330013E15Rik		RIKEN cDNA C330013E15 gene [Source:MGI Symbol;Acc:MGI:1925695]	0.408294	-0.622817	2.3654	0.0219674	0.350246	-3.28503	15	100614140	100615110	-1	lincRNA
ENSMUSG00000058558	Rpl5	100503670	ribosomal protein L5 [Source:MGI Symbol;Acc:MGI:102854]	-0.111775	7.63941	-2.68566	0.00982203	0.267518	-3.28533	5	107900502	107909005	1	protein_coding
ENSMUSG00000026355	Mcm6	17219	minichromosome maintenance complex component 6 [Source:MGI Symbol;Acc:MGI:1298227]	-0.121325	3.20003	-2.56007	0.0135632	0.292185	-3.2854	1	128331590	128359664	-1	protein_coding
ENSMUSG00000058444	Map2k5	23938	mitogen-activated protein kinase kinase 5 [Source:MGI Symbol;Acc:MGI:1346345]	-0.0793605	4.68709	-2.62901	0.0113737	0.276649	-3.28833	9	63163768	63377902	-1	protein_coding
ENSMUSG00000045094	Arhgef37	328967	Rho guanine nucleotide exchange factor (GEF) 37 [Source:MGI Symbol;Acc:MGI:3045339]	0.278038	1.5316	2.46086	0.0173901	0.315499	-3.29212	18	61493794	61536536	-1	protein_coding
ENSMUSG00000097527	1700112J16Rik		RIKEN cDNA 1700112J16 gene [Source:MGI Symbol;Acc:MGI:1923878]	-0.27092	0.466108	-2.40721	0.0198438	0.334605	-3.29524	7	67204082	67222536	-1	lincRNA
ENSMUSG00000085560	C230038L03Rik		RIKEN cDNA C230038L03 gene [Source:MGI Symbol;Acc:MGI:3697433]	-0.537205	-1.36151	-2.34383	0.0231407	0.351731	-3.29596	7	96906826	96951886	-1	processed_transcript
ENSMUSG00000047606	Ankrd34c	330998	ankyrin repeat domain 34C [Source:MGI Symbol;Acc:MGI:2685617]	-0.407612	2.5407	-2.47635	0.0167347	0.312961	-3.29868	9	89725245	89738475	-1	protein_coding
ENSMUSG00000001588	Acap1	216859	ArfGAP with coiled-coil, ankyrin repeat and PH domains 1 [Source:MGI Symbol;Acc:MGI:2388270]	0.583797	-1.79124	2.34117	0.0232891	0.35245	-3.29905	11	69881567	69895539	-1	protein_coding
ENSMUSG00000049800	Sertad2	58172	SERTA domain containing 2 [Source:MGI Symbol;Acc:MGI:1931026]	-0.0994638	5.00481	-2.63222	0.0112802	0.275991	-3.29936	11	20543253	20653021	1	protein_coding
ENSMUSG00000041707	1810011H11Rik	69069	RIKEN cDNA 1810011H11 gene [Source:MGI Symbol;Acc:MGI:1916319]	0.257548	-0.334491	2.36972	0.0217387	0.349085	-3.29953	14	32785963	32817968	1	protein_coding
ENSMUSG00000022696	Sidt1	320007	SID1 transmembrane family, member 1 [Source:MGI Symbol;Acc:MGI:2443155]	-0.270032	5.44723	-2.64119	0.0110226	0.274402	-3.29972	16	44240180	44333196	-1	protein_coding
ENSMUSG00000062376	Borcs7	66439	BLOC-1 related complex subunit 7 [Source:MGI Symbol;Acc:MGI:1913689]	-0.131441	4.65481	-2.6177	0.0117093	0.27935	-3.30027	19	46689906	46703382	1	protein_coding
ENSMUSG00000022685	Parn	74108	poly(A)-specific ribonuclease (deadenylation nuclease) [Source:MGI Symbol;Acc:MGI:1921358]	-0.100298	4.86631	-2.63043	0.0113323	0.276011	-3.30082	16	13537964	13668170	-1	protein_coding
ENSMUSG00000099478	Gm28370		predicted gene 28370 [Source:MGI Symbol;Acc:MGI:5579076]	-0.184176	5.12661	-2.6364	0.0111593	0.274854	-3.30182	12	81492199	81497015	1	antisense_RNA
ENSMUSG00000047155	Cyp4x1	81906	cytochrome P450, family 4, subfamily x, polypeptide 1 [Source:MGI Symbol;Acc:MGI:1932403]	-0.16515	4.49273	-2.60545	0.0120828	0.280796	-3.3027	4	115106323	115134281	-1	protein_coding
ENSMUSG00000042340	Ctf1	13019	cardiotrophin 1 [Source:MGI Symbol;Acc:MGI:105115]	0.2479	0.647476	2.41285	0.0195719	0.332175	-3.30339	7	127712736	127718192	1	protein_coding
ENSMUSG00000032456	Nmnat3	74080	nicotinamide nucleotide adenylyltransferase 3 [Source:MGI Symbol;Acc:MGI:1921330]	-0.206704	1.26635	-2.44027	0.0182975	0.323009	-3.30499	9	98287435	98420438	1	protein_coding
ENSMUSG00000050428	Fbxo46	243867	F-box protein 46 [Source:MGI Symbol;Acc:MGI:2444918]	-0.15149	2.64883	-2.51189	0.0153143	0.303652	-3.306	7	19119859	19140172	1	protein_coding
ENSMUSG00000044461	Shisa2	219134	shisa family member 2 [Source:MGI Symbol;Acc:MGI:2444716]	-0.190295	2.48761	-2.50137	0.015723	0.306748	-3.30646	14	59625308	59631660	1	protein_coding
ENSMUSG00000039670	Oxld1	66431	oxidoreductase like domain containing 1 [Source:MGI Symbol;Acc:MGI:1913681]	0.296456	0.0808885	2.39234	0.0205767	0.340338	-3.30706	11	120456606	120458068	-1	protein_coding
ENSMUSG00000050855	Zfp940	233057	zinc finger protein 940 [Source:MGI Symbol;Acc:MGI:2446235]	-0.127535	4.83126	-2.62356	0.0115343	0.278324	-3.30824	7	29833620	29853669	-1	protein_coding
ENSMUSG00000019795	Pcmt1	18537	protein-L-isoaspartate (D-aspartate) O-methyltransferase 1 [Source:MGI Symbol;Acc:MGI:97502]	-0.129789	7.40986	-2.67254	0.010163	0.271055	-3.31042	10	7629373	7681136	-1	protein_coding
ENSMUSG00000053332	Gas5		growth arrest specific 5 [Source:MGI Symbol;Acc:MGI:95659]	-0.144248	7.12138	-2.67036	0.0102208	0.271074	-3.31064	1	161034422	161038539	1	processed_transcript
ENSMUSG00000025157	Zdhhc16	74168	zinc finger, DHHC domain containing 16 [Source:MGI Symbol;Acc:MGI:1921418]	-0.0950218	3.45737	-2.55404	0.0137721	0.29375	-3.3107	19	41933480	41944104	1	protein_coding
ENSMUSG00000109404	Gm19963		predicted gene, 19963 [Source:MGI Symbol;Acc:MGI:5012148]	0.445781	0.594899	2.40308	0.020045	0.337059	-3.316	7	119742856	119744110	-1	processed_pseudogene
ENSMUSG00000031937	Vstm5	69137	V-set and transmembrane domain containing 5 [Source:MGI Symbol;Acc:MGI:1916387]	-0.169647	3.00223	-2.51466	0.0152084	0.303112	-3.31638	9	15239045	15259416	1	protein_coding
ENSMUSG00000028687	Mutyh	70603	mutY DNA glycosylase [Source:MGI Symbol;Acc:MGI:1917853]	0.232259	1.23863	2.43999	0.0183099	0.323009	-3.31699	4	116807723	116819440	1	protein_coding
ENSMUSG00000048070	Pirt	193003	phosphoinositide-interacting regulator of transient receptor potential channels [Source:MGI Symbol;Acc:MGI:2443635]	-0.601496	-1.51217	-2.33136	0.0238439	0.355504	-3.31998	11	66911981	66929876	1	protein_coding
ENSMUSG00000060579	Fhit	14198	fragile histidine triad gene [Source:MGI Symbol;Acc:MGI:1277947]	-0.157622	1.1996	-2.43122	0.0187097	0.325358	-3.32066	14	9550092	11162035	-1	protein_coding
ENSMUSG00000100600	A230077H06Rik		RIKEN cDNA A230077H06 gene [Source:MGI Symbol;Acc:MGI:2443592]	-0.247237	3.06788	-2.51104	0.0153468	0.303829	-3.32138	7	40818476	40900937	-1	antisense_RNA
ENSMUSG00000103845	Gm19026		predicted gene, 19026 [Source:MGI Symbol;Acc:MGI:5011211]	0.263187	-0.446752	2.35401	0.02258	0.350246	-3.32287	1	6429655	6441296	-1	processed_pseudogene
ENSMUSG00000030737	Slco2b1	101488	solute carrier organic anion transporter family, member 2b1 [Source:MGI Symbol;Acc:MGI:1351872]	0.166875	3.54825	2.55297	0.0138094	0.294202	-3.32353	7	99657804	99711340	-1	protein_coding
ENSMUSG00000040289	Hey1	15213	hairy/enhancer-of-split related with YRPW motif 1 [Source:MGI Symbol;Acc:MGI:1341800]	-0.104619	5.45141	-2.63624	0.0111639	0.274854	-3.32778	3	8663359	8667256	-1	protein_coding
ENSMUSG00000032119	Hinfp	102423	histone H4 transcription factor [Source:MGI Symbol;Acc:MGI:2429620]	-0.133172	5.60753	-2.64194	0.011001	0.274402	-3.3279	9	44292440	44305671	-1	protein_coding
ENSMUSG00000022354	Ndufb9	66218	NADH dehydrogenase (ubiquinone) 1 beta subcomplex, 9 [Source:MGI Symbol;Acc:MGI:1913468]	-0.148784	6.41428	-2.65586	0.0106124	0.271437	-3.32793	15	58933810	58939489	1	protein_coding
ENSMUSG00000023393	Slc17a9	228993	solute carrier family 17, member 9 [Source:MGI Symbol;Acc:MGI:1919107]	-0.372122	-0.53532	-2.34768	0.0229271	0.350246	-3.33053	2	180725263	180742280	1	protein_coding
ENSMUSG00000029337	Fgf5	14176	fibroblast growth factor 5 [Source:MGI Symbol;Acc:MGI:95519]	-0.3411	1.25074	-2.43224	0.0186629	0.325358	-3.33218	5	98254184	98277030	1	protein_coding
ENSMUSG00000108358	Gm44509		predicted gene 44509 [Source:MGI Symbol;Acc:MGI:5753085]	-0.164294	5.65797	-2.63721	0.0111361	0.274854	-3.33241	7	55973519	55974842	-1	TEC
ENSMUSG00000003617	Cp	12870	ceruloplasmin [Source:MGI Symbol;Acc:MGI:88476]	0.341194	4.65551	2.59838	0.0123033	0.281213	-3.33272	3	19957054	20009145	1	protein_coding
ENSMUSG00000028195	Cyr61	16007	cysteine rich protein 61 [Source:MGI Symbol;Acc:MGI:88613]	-0.604006	2.13672	-2.46081	0.0173922	0.315499	-3.33359	3	145646976	145649981	-1	protein_coding
ENSMUSG00000028970	Abcb1b	18669	ATP-binding cassette, sub-family B (MDR/TAP), member 1B [Source:MGI Symbol;Acc:MGI:97568]	-0.20951	2.12409	-2.46747	0.0171075	0.314381	-3.33377	5	8798147	8866315	1	protein_coding
ENSMUSG00000022805	Maats1	320214	MYCBP-associated, testis expressed 1 [Source:MGI Symbol;Acc:MGI:2443598]	0.341296	0.91968	2.41418	0.0195083	0.331404	-3.33383	16	38297754	38342143	-1	protein_coding
ENSMUSG00000030708	Dnajb13	69387	DnaJ heat shock protein family (Hsp40) member B13 [Source:MGI Symbol;Acc:MGI:1916637]	0.534132	-0.305185	2.36331	0.0220785	0.350246	-3.33421	7	100501716	100514960	-1	protein_coding
ENSMUSG00000061353	Cxcl12	20315	chemokine (C-X-C motif) ligand 12 [Source:MGI Symbol;Acc:MGI:103556]	0.235238	5.90134	2.64262	0.0109819	0.274402	-3.33677	6	117168535	117181367	1	protein_coding
ENSMUSG00000017868	Sgk2	27219	serum/glucocorticoid regulated kinase 2 [Source:MGI Symbol;Acc:MGI:1351318]	-0.24055	1.08502	-2.42147	0.019163	0.328978	-3.33761	2	162987330	163014127	1	protein_coding
ENSMUSG00000084843	B230312C02Rik		RIKEN cDNA B230312C02 gene [Source:MGI Symbol;Acc:MGI:2444130]	-0.380284	-0.72065	-2.3355	0.0236083	0.354104	-3.33822	2	180370491	180385885	-1	lincRNA
ENSMUSG00000104117	Gm20743		predicted gene, 20743 [Source:MGI Symbol;Acc:MGI:5434099]	0.215793	1.52881	2.43845	0.0183795	0.323401	-3.33945	1	164863133	164936775	1	processed_transcript
ENSMUSG00000044177	Wfikkn2	278507	WAP, follistatin/kazal, immunoglobulin, kunitz and netrin domain containing 2 [Source:MGI Symbol;Acc:MGI:2669209]	0.679435	0.0983612	2.37477	0.0214741	0.347908	-3.34186	11	94235956	94246005	-1	protein_coding
ENSMUSG00000018900	Slc22a5	20520	solute carrier family 22 (organic cation transporter), member 5 [Source:MGI Symbol;Acc:MGI:1329012]	-0.12077	4.3568	-2.59111	0.012534	0.282717	-3.34206	11	53864542	53891660	-1	protein_coding
ENSMUSG00000002847	Pla1a	85031	phospholipase A1 member A [Source:MGI Symbol;Acc:MGI:1934677]	0.297709	0.210385	2.3738	0.0215248	0.348296	-3.34517	16	38396119	38433145	-1	protein_coding
ENSMUSG00000052085	Dock8	76088	dedicator of cytokinesis 8 [Source:MGI Symbol;Acc:MGI:1921396]	0.185604	1.81552	2.44729	0.0179834	0.322037	-3.34571	19	24999529	25202432	1	protein_coding
ENSMUSG00000110020	Gm45441		predicted gene 45441 [Source:MGI Symbol;Acc:MGI:5791277]	-0.334905	-0.0459181	-2.34853	0.0228804	0.350246	-3.34773	7	45830895	45835249	1	antisense_RNA
ENSMUSG00000022949	Clic6	209195	chloride intracellular channel 6 [Source:MGI Symbol;Acc:MGI:2146607]	0.946675	3.35238	2.54397	0.0141269	0.294645	-3.34975	16	92485736	92541243	1	protein_coding
ENSMUSG00000109574	B230206I08Rik		RIKEN cDNA B230206I08 gene [Source:MGI Symbol;Acc:MGI:1926094]	0.716566	-1.27439	2.31222	0.0249615	0.362607	-3.35186	7	92408184	92411374	1	TEC
ENSMUSG00000005873	Reep5	13476	receptor accessory protein 5 [Source:MGI Symbol;Acc:MGI:1270152]	-0.0868447	8.50838	-2.66165	0.0104545	0.271437	-3.35396	18	34344889	34373415	-1	protein_coding
ENSMUSG00000038459	Abhd17c	70178	abhydrolase domain containing 17C [Source:MGI Symbol;Acc:MGI:1917428]	-0.100617	4.88212	-2.6054	0.0120844	0.280796	-3.35588	7	84109356	84151893	-1	protein_coding
ENSMUSG00000038612	Mcl1	17210	myeloid cell leukemia sequence 1 [Source:MGI Symbol;Acc:MGI:101769]	-0.158873	6.92012	-2.64849	0.0108165	0.272948	-3.35692	3	95658788	95663176	1	protein_coding
ENSMUSG00000067279	Ppp1r3c	53412	protein phosphatase 1, regulatory (inhibitor) subunit 3C [Source:MGI Symbol;Acc:MGI:1858229]	-0.167927	5.88877	-2.63202	0.011286	0.275991	-3.3603	19	36731737	36736653	-1	protein_coding
ENSMUSG00000037705	Tecta	21683	tectorin alpha [Source:MGI Symbol;Acc:MGI:109575]	-0.526999	-1.85968	-2.30516	0.025385	0.364206	-3.36054	9	42329619	42399929	-1	protein_coding
ENSMUSG00000092212	Slc22a13b-ps		solute carrier family 22 (organic cation transporter), member 13b, pseudogene [Source:MGI Symbol;Acc:MGI:1924762]	-0.245403	0.19392	-2.3624	0.0221273	0.350246	-3.36785	9	119220488	119231692	-1	polymorphic_pseudogene
ENSMUSG00000024206	Rfx2	19725	regulatory factor X, 2 (influences HLA class II expression) [Source:MGI Symbol;Acc:MGI:106583]	0.340805	0.531327	2.38481	0.0209572	0.343201	-3.36961	17	56775897	56831008	-1	protein_coding
ENSMUSG00000066595	Mfsd7b	226844	major facilitator superfamily domain containing 7B [Source:MGI Symbol;Acc:MGI:2444881]	-0.171079	4.89477	-2.59953	0.0122673	0.281213	-3.37145	1	191005847	191026158	-1	protein_coding
ENSMUSG00000021932	Rnaseh2b	67153	ribonuclease H2, subunit B [Source:MGI Symbol;Acc:MGI:1914403]	-0.134269	3.20577	-2.5079	0.0154681	0.305235	-3.37347	14	62292589	62372992	1	protein_coding
ENSMUSG00000043333	Rhbdl2	230726	rhomboid, veinlet-like 2 (Drosophila) [Source:MGI Symbol;Acc:MGI:3608413]	0.242374	-0.0360934	2.34623	0.0230075	0.350585	-3.37696	4	123787874	123829904	1	protein_coding
ENSMUSG00000028832	Stmn1	16765	stathmin 1 [Source:MGI Symbol;Acc:MGI:96739]	-0.174408	7.30526	-2.6411	0.011025	0.274402	-3.37933	4	134468320	134473843	1	protein_coding
ENSMUSG00000038048	Cntnap5c	620292	contactin associated protein-like 5C [Source:MGI Symbol;Acc:MGI:3646013]	0.348981	2.70384	2.47883	0.0166319	0.31196	-3.38317	17	57769570	58410355	1	protein_coding
ENSMUSG00000019899	Lama2	16773	laminin, alpha 2 [Source:MGI Symbol;Acc:MGI:99912]	0.142022	4.6388	2.58035	0.0128824	0.284829	-3.38671	10	26980036	27619758	-1	protein_coding
ENSMUSG00000103649	Gm37768		predicted gene, 37768 [Source:MGI Symbol;Acc:MGI:5610996]	-0.248847	1.22855	-2.39995	0.020199	0.337156	-3.38732	1	180743210	180755836	-1	antisense_RNA
ENSMUSG00000081161	Gm12783		predicted gene 12783 [Source:MGI Symbol;Acc:MGI:3649566]	-0.363827	-0.238589	-2.32754	0.0240635	0.357106	-3.38913	7	34176758	34180004	1	unprocessed_pseudogene
ENSMUSG00000099759	1700030C10Rik		RIKEN cDNA 1700030C10 gene [Source:MGI Symbol;Acc:MGI:1916763]	0.504634	-1.09723	2.29738	0.0258593	0.366993	-3.39031	12	20804381	20815779	-1	processed_transcript
ENSMUSG00000097236	4831440E17Rik		RIKEN cDNA 4831440E17 gene [Source:MGI Symbol;Acc:MGI:2445144]	0.308936	1.14513	2.39104	0.0206421	0.340491	-3.39035	5	25499067	25501541	1	lincRNA
ENSMUSG00000034544	Rsrc1	66880	arginine/serine-rich coiled-coil 1 [Source:MGI Symbol;Acc:MGI:1914130]	-0.114352	5.84657	-2.61837	0.0116893	0.27935	-3.39322	3	66981390	67358396	1	protein_coding
ENSMUSG00000022032	Scara5	71145	scavenger receptor class A, member 5 [Source:MGI Symbol;Acc:MGI:1918395]	0.70054	-0.738547	2.31914	0.0245523	0.359955	-3.39474	14	65666403	65764826	1	protein_coding
ENSMUSG00000024530	Prelid3a	225655	PRELI domain containing 3A [Source:MGI Symbol;Acc:MGI:2442865]	-0.121816	5.18762	-2.60174	0.012198	0.281213	-3.39645	18	67464849	67480581	1	protein_coding
ENSMUSG00000046806	3110062M04Rik	78412	RIKEN cDNA 3110062M04 gene [Source:MGI Symbol;Acc:MGI:1925662]	0.208138	0.841403	2.37547	0.021438	0.347908	-3.39745	6	34871771	34878060	-1	protein_coding
ENSMUSG00000055775	Myh8	17885	myosin, heavy polypeptide 8, skeletal muscle, perinatal [Source:MGI Symbol;Acc:MGI:1339712]	-0.529827	-2.72233	-2.29449	0.0260373	0.367512	-3.39757	11	67277124	67308634	1	protein_coding
ENSMUSG00000026429	Ube2t	67196	ubiquitin-conjugating enzyme E2T [Source:MGI Symbol;Acc:MGI:1914446]	-0.207192	0.415809	-2.352	0.0226897	0.350246	-3.40018	1	134962565	134974162	1	protein_coding
ENSMUSG00000090863	A530084C06Rik		RIKEN cDNA A530084C06 gene [Source:MGI Symbol;Acc:MGI:3704402]	-0.355465	-1.36646	-2.29022	0.0263028	0.369255	-3.40102	13	31556134	31559333	-1	protein_coding
ENSMUSG00000021228	Acot3	171281	acyl-CoA thioesterase 3 [Source:MGI Symbol;Acc:MGI:2159619]	-0.237435	0.626807	-2.35515	0.0225182	0.350246	-3.40197	12	84052144	84060402	1	protein_coding
ENSMUSG00000062995	Ica1	15893	islet cell autoantigen 1 [Source:MGI Symbol;Acc:MGI:96391]	-0.102377	5.87076	-2.61382	0.0118266	0.280172	-3.40271	6	8630527	8778488	-1	protein_coding
ENSMUSG00000045201	Lrrc3b	218763	leucine rich repeat containing 3B [Source:MGI Symbol;Acc:MGI:2384996]	-0.154808	3.70578	-2.51789	0.0150857	0.302813	-3.40445	14	15357515	15438987	-1	protein_coding
ENSMUSG00000091318	Gm5415	408191	predicted gene 5415 [Source:MGI Symbol;Acc:MGI:3644687]	-0.441896	0.37203	-2.33688	0.0235302	0.353232	-3.40505	1	32543686	32547294	-1	protein_coding
ENSMUSG00000021423	Ly86	17084	lymphocyte antigen 86 [Source:MGI Symbol;Acc:MGI:1321404]	-0.147752	3.21249	-2.49438	0.016	0.306748	-3.40771	13	37345208	37419036	1	protein_coding
ENSMUSG00000102748	Pcdhgb2	93700	protocadherin gamma subfamily B, 2 [Source:MGI Symbol;Acc:MGI:1935170]	0.223474	2.21872	2.43411	0.0185771	0.324787	-3.4084	18	37689828	37841873	1	protein_coding
ENSMUSG00000023206	Il15ra	16169	interleukin 15 receptor, alpha chain [Source:MGI Symbol;Acc:MGI:104644]	-0.175166	2.63926	-2.46148	0.0173634	0.315499	-3.41018	2	11705290	11734317	1	protein_coding
ENSMUSG00000110441	Gm45790		predicted gene 45790 [Source:MGI Symbol;Acc:MGI:5804905]	-0.367725	-1.11156	-2.28233	0.0267994	0.371655	-3.41311	3	85435187	85466128	-1	lincRNA
ENSMUSG00000042647	Acad12	71985	acyl-Coenzyme A dehydrogenase family, member 12 [Source:MGI Symbol;Acc:MGI:2443320]	0.149809	1.74316	2.41682	0.0193825	0.329884	-3.41388	5	121596775	121618938	-1	protein_coding
ENSMUSG00000031024	St5	76954	suppression of tumorigenicity 5 [Source:MGI Symbol;Acc:MGI:108517]	0.156804	4.48464	2.5668	0.0133338	0.290882	-3.41422	7	109523911	109703605	-1	protein_coding
ENSMUSG00000026579	F5	14067	coagulation factor V [Source:MGI Symbol;Acc:MGI:88382]	1.22735	1.63305	2.43092	0.0187232	0.325358	-3.41627	1	164151838	164220277	1	protein_coding
ENSMUSG00000071064	Zfp827	622675	zinc finger protein 827 [Source:MGI Symbol;Acc:MGI:2444807]	0.10891	5.5324	2.59724	0.0123391	0.281355	-3.41666	8	79028437	79193766	1	protein_coding
ENSMUSG00000051444	Bbs12	241950	Bardet-Biedl syndrome 12 (human) [Source:MGI Symbol;Acc:MGI:2686651]	0.182675	2.86007	2.47038	0.0169845	0.314284	-3.41843	3	37312554	37321453	1	protein_coding
ENSMUSG00000110928				-0.46246	-1.27178	-2.27468	0.0272891	0.373906	-3.41903	9	40363217	40366902	-1	TEC
ENSMUSG00000111291				-0.135139	3.5613	-2.50987	0.015392	0.30422	-3.42132	9	44290044	44292463	-1	lincRNA
ENSMUSG00000038403	Hfe2	69585	hemochromatosis type 2 (juvenile) [Source:MGI Symbol;Acc:MGI:1916835]	-0.493242	-1.76342	-2.26783	0.0277337	0.374841	-3.42302	3	96525172	96529210	1	protein_coding
ENSMUSG00000021135	Slc10a1	20493	solute carrier family 10 (sodium/bile acid cotransporter family), member 1 [Source:MGI Symbol;Acc:MGI:97379]	-0.314119	-0.454219	-2.29532	0.0259861	0.367074	-3.42434	12	80953183	80968705	-1	protein_coding
ENSMUSG00000099767	Gm28884		predicted gene 28884 [Source:MGI Symbol;Acc:MGI:5579590]	0.424183	-0.782415	2.27606	0.0272002	0.373494	-3.42463	1	85933247	85937332	-1	antisense_RNA
ENSMUSG00000108753	Gm45094		predicted gene 45094 [Source:MGI Symbol;Acc:MGI:5753670]	-0.257266	0.180459	-2.32827	0.0240212	0.356769	-3.4252	7	35052975	35053591	-1	TEC
ENSMUSG00000041747	Utp15	105372	UTP15 small subunit processome component [Source:MGI Symbol;Acc:MGI:2145443]	-0.0987819	5.28682	-2.58967	0.01258	0.282717	-3.42757	13	98246845	98263041	-1	protein_coding
ENSMUSG00000086022	Rad51ap2	209550	RAD51 associated protein 2 [Source:MGI Symbol;Acc:MGI:3644580]	-0.359227	0.264075	-2.31294	0.0249185	0.362607	-3.42986	12	11456079	11462928	1	protein_coding
ENSMUSG00000087512	Gm11985		predicted gene 11985 [Source:MGI Symbol;Acc:MGI:3650614]	-0.389536	-1.66528	-2.26619	0.0278417	0.374945	-3.43072	11	7183153	7188569	-1	protein_coding
ENSMUSG00000040713	Creg1	433375	cellular repressor of E1A-stimulated genes 1 [Source:MGI Symbol;Acc:MGI:1344382]	-0.103091	4.79956	-2.56794	0.0132951	0.290386	-3.43104	1	165763746	165775308	1	protein_coding
ENSMUSG00000030722	Nfatc2ip	18020	nuclear factor of activated T cells, cytoplasmic, calcineurin dependent 2 interacting protein [Source:MGI Symbol;Acc:MGI:1329015]	-0.115719	3.32589	-2.48892	0.0162192	0.30883	-3.43161	7	126382854	126396737	-1	protein_coding
ENSMUSG00000048578	Mlec	109154	malectin [Source:MGI Symbol;Acc:MGI:1924015]	0.12645	7.0644	2.61598	0.0117612	0.27935	-3.43655	5	115142981	115158179	-1	protein_coding
ENSMUSG00000036422	Pcdh8	18530	protocadherin 8 [Source:MGI Symbol;Acc:MGI:1306800]	-0.185386	3.26229	-2.46597	0.0171714	0.314937	-3.43661	14	79766775	79771312	-1	protein_coding
ENSMUSG00000078238	Gm12854		predicted gene 12854 [Source:MGI Symbol;Acc:MGI:3650410]	-0.217617	0.67675	-2.34774	0.0229237	0.350246	-3.439	4	116067268	116067564	1	processed_pseudogene
ENSMUSG00000104435	Gm37422		predicted gene, 37422 [Source:MGI Symbol;Acc:MGI:5610650]	-0.219168	1.92339	-2.41874	0.0192915	0.329877	-3.44229	1	189879935	189884652	1	antisense_RNA
ENSMUSG00000000223	Drp2	13497	dystrophin related protein 2 [Source:MGI Symbol;Acc:MGI:107432]	-0.117689	6.79127	-2.60805	0.0120028	0.280796	-3.443	X	134404551	134456573	1	protein_coding
ENSMUSG00000070304	Scn2b	72821	sodium channel, voltage-gated, type II, beta [Source:MGI Symbol;Acc:MGI:106921]	0.113869	8.42208	2.62249	0.0115661	0.278351	-3.44413	9	45117782	45130070	1	protein_coding
ENSMUSG00000027778	Ift80	68259	intraflagellar transport 80 [Source:MGI Symbol;Acc:MGI:1915509]	0.141322	5.77211	2.59363	0.0124535	0.282166	-3.44416	3	68892499	69004570	-1	protein_coding
ENSMUSG00000025083	Afap1l2	226250	actin filament associated protein 1-like 2 [Source:MGI Symbol;Acc:MGI:2147658]	0.161114	3.78715	2.49758	0.0158724	0.306748	-3.44589	19	56912361	57008228	-1	protein_coding
ENSMUSG00000024997	Prdx3	11757	peroxiredoxin 3 [Source:MGI Symbol;Acc:MGI:88034]	-0.105796	6.08075	-2.60017	0.0122471	0.281213	-3.44644	19	60864051	60874556	-1	protein_coding
ENSMUSG00000046794	Ppp1r3b	244416	protein phosphatase 1, regulatory (inhibitor) subunit 3B [Source:MGI Symbol;Acc:MGI:2177268]	0.497951	0.853646	2.35225	0.0226761	0.350246	-3.44693	8	35375739	35388139	1	protein_coding
ENSMUSG00000023791	Pigx	72084	phosphatidylinositol glycan anchor biosynthesis, class X [Source:MGI Symbol;Acc:MGI:1919334]	-0.149014	3.36887	-2.48496	0.01638	0.310239	-3.44743	16	32084418	32099738	-1	protein_coding
ENSMUSG00000016194	Hsd11b1	15483	hydroxysteroid 11-beta dehydrogenase 1 [Source:MGI Symbol;Acc:MGI:103562]	-0.225622	4.42438	-2.54355	0.0141421	0.294645	-3.44751	1	193221634	193264075	-1	protein_coding
ENSMUSG00000018727	Cpsf4l	52670	cleavage and polyadenylation specific factor 4-like [Source:MGI Symbol;Acc:MGI:1277182]	0.266444	1.87579	2.41044	0.0196879	0.333141	-3.44908	11	113698172	113710017	-1	protein_coding
ENSMUSG00000050931	Sgms2	74442	sphingomyelin synthase 2 [Source:MGI Symbol;Acc:MGI:1921692]	0.35596	2.74886	2.45338	0.0177152	0.319119	-3.44947	3	131318985	131491411	-1	protein_coding
ENSMUSG00000071722	Spin4	270624	spindlin family, member 4 [Source:MGI Symbol;Acc:MGI:2444925]	0.33356	0.176133	2.31037	0.025072	0.362607	-3.45076	X	95022510	95026682	-1	protein_coding
ENSMUSG00000030663	1110004F10Rik	56372	RIKEN cDNA 1110004F10 gene [Source:MGI Symbol;Acc:MGI:1929274]	-0.0731274	6.46967	-2.60346	0.0121445	0.280822	-3.45108	7	116039397	116105210	1	protein_coding
ENSMUSG00000005417	Mprip	26936	myosin phosphatase Rho interacting protein [Source:MGI Symbol;Acc:MGI:1349438]	0.135247	8.06456	2.61738	0.011719	0.27935	-3.45154	11	59661305	59780860	1	protein_coding
ENSMUSG00000046287	Pnma3	245468	paraneoplastic antigen MA3 [Source:MGI Symbol;Acc:MGI:2180565]	-0.192207	4.40078	-2.54101	0.0142331	0.294645	-3.45579	X	73064787	73068191	1	protein_coding
ENSMUSG00000024515	Smad4	17128	SMAD family member 4 [Source:MGI Symbol;Acc:MGI:894293]	0.119099	5.44698	2.57921	0.0129197	0.284922	-3.45659	18	73639009	73703780	-1	protein_coding
ENSMUSG00000075020	Mir670hg		MIR670 host gene (non-protein coding) [Source:MGI Symbol;Acc:MGI:3041234]	0.215048	2.85031	2.45243	0.0177566	0.319549	-3.4573	2	94160636	94264918	-1	lincRNA
ENSMUSG00000026077	Npas2	18143	neuronal PAS domain protein 2 [Source:MGI Symbol;Acc:MGI:109232]	0.175982	4.2204	2.50237	0.0156837	0.306719	-3.45867	1	39193731	39363236	1	protein_coding
ENSMUSG00000033278	Ptprm	19274	protein tyrosine phosphatase, receptor type, M [Source:MGI Symbol;Acc:MGI:102694]	0.121	5.11865	2.55677	0.0136771	0.292782	-3.459	17	66666947	67354457	-1	protein_coding
ENSMUSG00000024479	Mal2	105853	mal, T cell differentiation protein 2 [Source:MGI Symbol;Acc:MGI:2146021]	-0.232179	6.7738	-2.55199	0.0138437	0.294587	-3.45968	15	54571366	54602846	1	protein_coding
ENSMUSG00000061535	C1qtnf7	109323	C1q and tumor necrosis factor related protein 7 [Source:MGI Symbol;Acc:MGI:1925911]	0.383834	-0.167489	2.28753	0.0264716	0.37048	-3.46088	5	43515538	43618803	1	protein_coding
ENSMUSG00000102202	Gm33280		predicted gene, 33280 [Source:MGI Symbol;Acc:MGI:5592439]	0.291699	-0.809498	2.2682	0.0277097	0.374841	-3.46123	1	36132042	36138746	1	lincRNA
ENSMUSG00000022262	Dnah5	110082	dynein, axonemal, heavy chain 5 [Source:MGI Symbol;Acc:MGI:107718]	0.232818	2.86603	2.4433	0.0181612	0.323009	-3.46206	15	28203752	28472045	1	protein_coding
ENSMUSG00000086638	4930405A21Rik		RIKEN cDNA 4930405A21 gene [Source:MGI Symbol;Acc:MGI:1922096]	0.286323	-0.724122	2.26784	0.0277332	0.374841	-3.46325	2	156714540	156720909	-1	processed_transcript
ENSMUSG00000037815	Ctnna1	12385	catenin (cadherin associated protein), alpha 1 [Source:MGI Symbol;Acc:MGI:88274]	0.111627	6.1854	2.59313	0.0124694	0.282174	-3.46339	18	35118888	35254773	1	protein_coding
ENSMUSG00000026875	Traf1	22029	TNF receptor-associated factor 1 [Source:MGI Symbol;Acc:MGI:101836]	0.311674	0.439808	2.32516	0.0242008	0.357196	-3.464	2	34941750	34961772	-1	protein_coding
ENSMUSG00000026646	Suv39h2	64707	suppressor of variegation 3-9 homolog 2 (Drosophila) [Source:MGI Symbol;Acc:MGI:1890396]	-0.172158	2.51176	-2.42638	0.0189332	0.327133	-3.46429	2	3455815	3475031	-1	protein_coding
ENSMUSG00000024002	Brd4	57261	bromodomain containing 4 [Source:MGI Symbol;Acc:MGI:1888520]	0.102092	5.94545	2.58948	0.0125862	0.282717	-3.46507	17	32196274	32284722	-1	protein_coding
ENSMUSG00000036615	Rfxap	170767	regulatory factor X-associated protein [Source:MGI Symbol;Acc:MGI:2180854]	-0.098057	4.5159	-2.54121	0.0142259	0.294645	-3.46826	3	54803115	54807791	-1	protein_coding
ENSMUSG00000030512	Snrpa1	68981	small nuclear ribonucleoprotein polypeptide A' [Source:MGI Symbol;Acc:MGI:1916231]	-0.136016	3.89774	-2.50558	0.0155583	0.305318	-3.46835	7	66059003	66074587	1	protein_coding
ENSMUSG00000022009	Nufip1	27275	nuclear fragile X mental retardation protein interacting protein 1 [Source:MGI Symbol;Acc:MGI:1351474]	-0.123764	4.30426	-2.52742	0.0147286	0.299411	-3.46846	14	76110891	76137379	1	protein_coding
ENSMUSG00000029530	Ccr9	12769	chemokine (C-C motif) receptor 9 [Source:MGI Symbol;Acc:MGI:1341902]	0.337023	-0.872082	2.25528	0.0285662	0.3778	-3.47128	9	123678439	123784330	1	protein_coding
ENSMUSG00000018858	Mrpl58	68572	mitochondrial ribosomal protein L58 [Source:MGI Symbol;Acc:MGI:1915822]	-0.114441	4.60527	-2.54294	0.0141637	0.294645	-3.47147	11	115403752	115412674	1	protein_coding
ENSMUSG00000107043	Gm42849		predicted gene 42849 [Source:MGI Symbol;Acc:MGI:5662986]	-0.250006	-0.74707	-2.26491	0.0279253	0.375516	-3.47291	5	33947026	33948832	1	lincRNA
ENSMUSG00000104671	Gm43062		predicted gene 43062 [Source:MGI Symbol;Acc:MGI:5663199]	-0.247716	0.628399	-2.32497	0.0242119	0.357196	-3.4737	3	103071174	103072492	1	lincRNA
ENSMUSG00000018656	Tcaf3	403088	TRPM8 channel-associated factor 3 [Source:MGI Symbol;Acc:MGI:3042585]	-0.65173	-3.12425	-2.25706	0.0284464	0.377675	-3.47373	6	42584866	42597692	-1	protein_coding
ENSMUSG00000020513	Tubd1	56427	tubulin, delta 1 [Source:MGI Symbol;Acc:MGI:1891826]	0.157476	2.93503	2.44789	0.0179566	0.321875	-3.4739	11	86544991	86567360	1	protein_coding
ENSMUSG00000053600	Zfp472	224691	zinc finger protein 472 [Source:MGI Symbol;Acc:MGI:2385049]	-0.174789	3.27212	-2.46762	0.0171014	0.314381	-3.47449	17	32965814	32979233	1	protein_coding
ENSMUSG00000047361	Gm973	381260	predicted gene 973 [Source:MGI Symbol;Acc:MGI:2685819]	0.184197	2.82324	2.44022	0.0182997	0.323009	-3.47476	1	59516264	59636417	1	protein_coding
ENSMUSG00000015405	Ace2	70008	angiotensin I converting enzyme (peptidyl-dipeptidase A) 2 [Source:MGI Symbol;Acc:MGI:1917258]	0.221468	1.16892	2.34916	0.0228455	0.350246	-3.47537	X	164139332	164188420	1	protein_coding
ENSMUSG00000070390	Nlrp1b	637515	NLR family, pyrin domain containing 1B [Source:MGI Symbol;Acc:MGI:3582959]	-0.228044	0.160776	-2.29782	0.0258321	0.366892	-3.47543	11	71153102	71230733	-1	protein_coding
ENSMUSG00000030674	Qprt	67375	quinolinate phosphoribosyltransferase [Source:MGI Symbol;Acc:MGI:1914625]	0.454987	-1.63373	2.23904	0.0296755	0.383453	-3.47604	7	127107114	127122226	-1	protein_coding
ENSMUSG00000043648	Pld6	194908	phospholipase D family, member 6 [Source:MGI Symbol;Acc:MGI:2687283]	-0.371442	-1.64195	-2.23589	0.0298946	0.383741	-3.47631	11	59783897	59787645	-1	protein_coding
ENSMUSG00000031320	Rps4x	20102	ribosomal protein S4, X-linked [Source:MGI Symbol;Acc:MGI:98158]	-0.144268	8.24537	-2.60693	0.0120373	0.280796	-3.4777	X	102184941	102189394	-1	protein_coding
ENSMUSG00000110341	Gm45424		predicted gene 45424 [Source:MGI Symbol;Acc:MGI:5791260]	0.248159	-0.778767	2.25744	0.0284208	0.377675	-3.4783	8	85599832	85603131	1	TEC
ENSMUSG00000037111	Setd7	73251	SET domain containing (lysine methyltransferase) 7 [Source:MGI Symbol;Acc:MGI:1920501]	0.146119	7.99242	2.60436	0.0121166	0.280822	-3.47842	3	51515319	51560879	-1	protein_coding
ENSMUSG00000053228	Ceacam3	384557	carcinoembryonic antigen-related cell adhesion molecule 3 [Source:MGI Symbol;Acc:MGI:3646296]	-0.581518	-2.81693	-2.24407	0.029328	0.381683	-3.47855	7	17150282	17164253	1	protein_coding
ENSMUSG00000032446	Eomes	13813	eomesodermin [Source:MGI Symbol;Acc:MGI:1201683]	1.00605	-1.35142	2.239	0.0296783	0.383453	-3.47895	9	118478212	118486132	1	protein_coding
ENSMUSG00000022389	Tef	21685	thyrotroph embryonic factor [Source:MGI Symbol;Acc:MGI:98663]	-0.101662	8.62631	-2.60869	0.0119831	0.280796	-3.47919	15	81802421	81826861	1	protein_coding
ENSMUSG00000030606	Hapln3	67666	hyaluronan and proteoglycan link protein 3 [Source:MGI Symbol;Acc:MGI:1914916]	-0.275272	-0.215016	-2.27758	0.0271026	0.373344	-3.48075	7	79115102	79131018	-1	protein_coding
ENSMUSG00000061024	Rrs1	59014	ribosome biogenesis regulator 1 [Source:MGI Symbol;Acc:MGI:1929721]	-0.103271	4.01071	-2.50567	0.0155547	0.305318	-3.48228	1	9545408	9547455	1	protein_coding
ENSMUSG00000104901	Gm42692		predicted gene 42692 [Source:MGI Symbol;Acc:MGI:5662829]	-0.288452	0.181761	-2.30023	0.0256846	0.366346	-3.4826	3	34643264	34646096	1	TEC
ENSMUSG00000042800	Spata46	76925	spermatogenesis associated 46 [Source:MGI Symbol;Acc:MGI:1924175]	0.326101	-1.1219	2.24599	0.0291956	0.381051	-3.48281	1	170308803	170312125	1	protein_coding
ENSMUSG00000104145	D130019J16Rik		RIKEN cDNA D130019J16 gene [Source:MGI Symbol;Acc:MGI:2443523]	-0.506861	-2.12089	-2.23149	0.0302041	0.385443	-3.48301	1	137935189	137937346	1	TEC
ENSMUSG00000103445	Gm36948		predicted gene, 36948 [Source:MGI Symbol;Acc:MGI:5610176]	0.613573	-1.78947	2.23066	0.0302622	0.385567	-3.4843	9	72440760	72444006	1	TEC
ENSMUSG00000043659	Npsr1	319239	neuropeptide S receptor 1 [Source:MGI Symbol;Acc:MGI:2441738]	-0.627126	0.157809	-2.2577	0.0284037	0.377675	-3.4845	9	24097996	24316398	1	protein_coding
ENSMUSG00000086896	Cyp4x1os		cytochrome P450, family 4, subfamily x, polypeptide 1, opposite strand [Source:MGI Symbol;Acc:MGI:3649427]	-0.286126	-0.108655	-2.2809	0.0268904	0.372332	-3.48495	4	115133832	115137864	1	antisense_RNA
ENSMUSG00000097572	Gm26797		predicted gene, 26797 [Source:MGI Symbol;Acc:MGI:5477291]	-0.313559	-0.0332946	-2.28143	0.0268569	0.372152	-3.485	9	122295869	122310928	-1	lincRNA
ENSMUSG00000028111	Ctsk	13038	cathepsin K [Source:MGI Symbol;Acc:MGI:107823]	-0.165373	1.93189	-2.38529	0.0209327	0.343201	-3.48538	3	95499256	95509362	1	protein_coding
ENSMUSG00000045467	Ttll13	269954	tubulin tyrosine ligase-like family, member 13 [Source:MGI Symbol;Acc:MGI:1920845]	-0.217621	-0.0204137	-2.28333	0.0267363	0.371655	-3.49032	7	80246376	80260821	1	protein_coding
ENSMUSG00000048000	Gigyf2	227331	GRB10 interacting GYF protein 2 [Source:MGI Symbol;Acc:MGI:2138584]	0.0830698	6.64151	2.58774	0.0126423	0.283226	-3.49057	1	87326998	87450796	1	protein_coding
ENSMUSG00000008683	Rps15a	267019	ribosomal protein S15A [Source:MGI Symbol;Acc:MGI:2389091]	-0.082701	7.59209	-2.59601	0.0123779	0.281505	-3.49265	7	118104372	118116188	-1	protein_coding
ENSMUSG00000023755	Rhebl1	69159	Ras homolog enriched in brain like 1 [Source:MGI Symbol;Acc:MGI:1916409]	-0.157866	3.34709	-2.46142	0.0173662	0.315499	-3.49304	15	98877778	98881404	-1	protein_coding
ENSMUSG00000070780	Rbm47	245945	RNA binding motif protein 47 [Source:MGI Symbol;Acc:MGI:2384294]	0.876256	-0.384343	2.26934	0.0276353	0.374774	-3.49431	5	66016549	66173118	-1	protein_coding
ENSMUSG00000020422	Tns3	319939	tensin 3 [Source:MGI Symbol;Acc:MGI:2443012]	0.141038	6.47916	2.58451	0.0127467	0.28344	-3.49493	11	8431652	8664535	-1	protein_coding
ENSMUSG00000032024	Clmp	71566	CXADR-like membrane protein [Source:MGI Symbol;Acc:MGI:1918816]	0.192807	4.74087	2.53401	0.0144862	0.29647	-3.49898	9	40685962	40785319	1	protein_coding
ENSMUSG00000087082	Gm15423		predicted gene 15423 [Source:MGI Symbol;Acc:MGI:3705184]	-0.384499	-0.741997	-2.24489	0.0292712	0.381217	-3.49944	1	176927999	176932711	-1	antisense_RNA
ENSMUSG00000039914	Coq10a	210582	coenzyme Q10A [Source:MGI Symbol;Acc:MGI:2684847]	-0.116519	5.13363	-2.55419	0.0137667	0.29375	-3.50018	10	128363100	128368997	-1	protein_coding
ENSMUSG00000036890	Gtdc1	227835	glycosyltransferase-like domain containing 1 [Source:MGI Symbol;Acc:MGI:2444269]	-0.157281	5.44072	-2.55673	0.0136784	0.292782	-3.5002	2	44564412	44927657	-1	protein_coding
ENSMUSG00000029155	Spata18	73472	spermatogenesis associated 18 [Source:MGI Symbol;Acc:MGI:1920722]	0.501866	-1.13922	2.24276	0.0294181	0.382309	-3.50166	5	73651379	73679512	1	protein_coding
ENSMUSG00000032818	Loxhd1	240411	lipoxygenase homology domains 1 [Source:MGI Symbol;Acc:MGI:1914609]	-0.427914	-1.79022	-2.21984	0.0310359	0.38585	-3.50316	18	77281958	77442341	1	protein_coding
ENSMUSG00000097000	Gm17435		predicted gene, 17435 [Source:MGI Symbol;Acc:MGI:4937069]	-0.190556	0.633901	-2.3149	0.0248023	0.362577	-3.50408	8	72492934	72505499	1	antisense_RNA
ENSMUSG00000059406	Tmprss9	432478	transmembrane protease, serine 9 [Source:MGI Symbol;Acc:MGI:3612246]	0.457147	-1.74784	2.22623	0.0305774	0.38585	-3.50443	10	80871848	80899492	1	protein_coding
ENSMUSG00000087541	Hopxos		HOP homeobox, opposite strand [Source:MGI Symbol;Acc:MGI:3801917]	-0.49631	-2.42839	-2.2179	0.0311764	0.38585	-3.50564	5	77094532	77102303	1	antisense_RNA
ENSMUSG00000096936	Gm3510		predicted gene 3510 [Source:MGI Symbol;Acc:MGI:3781687]	-0.250267	2.66511	-2.40479	0.0199615	0.335967	-3.50633	5	15923755	15933406	-1	lincRNA
ENSMUSG00000086382	Chrna1os		cholinergic receptor, nicotinic, alpha polypeptide 1 (muscle), opposite strand [Source:MGI Symbol;Acc:MGI:3651120]	-0.264958	-0.43765	-2.25268	0.028741	0.378586	-3.50643	2	73584850	73589208	1	antisense_RNA
ENSMUSG00000097697	4833412C05Rik		RIKEN cDNA 4833412C05 gene [Source:MGI Symbol;Acc:MGI:1921154]	-0.52879	-1.63404	-2.21586	0.0313247	0.386126	-3.50826	7	67784538	67804139	-1	lincRNA
ENSMUSG00000098086	1700120C18Rik		RIKEN cDNA 1700120C18 gene [Source:MGI Symbol;Acc:MGI:1923912]	-0.472792	-4.65558	-2.31073	0.0250504	0.362607	-3.51177	8	87500049	87501231	-1	lincRNA
ENSMUSG00000111602				-0.362144	0.282437	-2.26725	0.0277721	0.374841	-3.5131	9	8644073	8740988	-1	lincRNA
ENSMUSG00000089924	Gm15689		predicted gene 15689 [Source:MGI Symbol;Acc:MGI:3783130]	-0.458845	-1.71355	-2.2168	0.0312566	0.386126	-3.5135	3	141662889	141682900	-1	antisense_RNA
ENSMUSG00000031130	Brs3	12209	bombesin-like receptor 3 [Source:MGI Symbol;Acc:MGI:1100501]	-0.766844	-3.00138	-2.22492	0.0306705	0.38585	-3.5145	X	57043074	57048758	1	protein_coding
ENSMUSG00000024529	Lox	16948	lysyl oxidase [Source:MGI Symbol;Acc:MGI:96817]	0.478566	-0.0641491	2.26204	0.0281152	0.377233	-3.51503	18	52516069	52529867	-1	protein_coding
ENSMUSG00000025762	Larp1b	214048	La ribonucleoprotein domain family, member 1B [Source:MGI Symbol;Acc:MGI:1914604]	-0.147297	4.38425	-2.50622	0.0155331	0.305318	-3.51602	3	40950354	41040234	1	protein_coding
ENSMUSG00000020912	Krt12	268482	keratin 12 [Source:MGI Symbol;Acc:MGI:96687]	-0.416088	0.151347	-2.23157	0.0301982	0.385443	-3.51813	11	99415666	99422259	-1	protein_coding
ENSMUSG00000107306	Gm42577		predicted gene 42577 [Source:MGI Symbol;Acc:MGI:5662714]	-0.309212	-0.542548	-2.24975	0.0289391	0.379884	-3.51958	5	74985856	74989066	-1	TEC
ENSMUSG00000097098	9330111N05Rik		RIKEN cDNA 9330111N05 gene [Source:MGI Symbol;Acc:MGI:2443112]	-0.300626	1.28282	-2.33756	0.0234922	0.353232	-3.52007	13	80962888	81128864	1	antisense_RNA
ENSMUSG00000097684	Gm26645		predicted gene, 26645 [Source:MGI Symbol;Acc:MGI:5477139]	-0.309727	0.937299	-2.30004	0.0256962	0.366346	-3.5205	13	15459980	15461295	-1	lincRNA
ENSMUSG00000027074	Slc43a3	58207	solute carrier family 43, member 3 [Source:MGI Symbol;Acc:MGI:1931054]	0.325527	-0.0840003	2.27897	0.0270133	0.373344	-3.52136	2	84936579	84958509	1	protein_coding
ENSMUSG00000026283	Ing5	66262	inhibitor of growth family, member 5 [Source:MGI Symbol;Acc:MGI:1922816]	-0.0977166	4.52367	-2.51469	0.0152073	0.303112	-3.52154	1	93803965	93822101	1	protein_coding
ENSMUSG00000029073	Cptp	79554	ceramide-1-phosphate transfer protein [Source:MGI Symbol;Acc:MGI:1933107]	-0.131139	3.72788	-2.47526	0.0167799	0.313045	-3.52209	4	155864723	155869440	-1	protein_coding
ENSMUSG00000045657	Pcdhb10	93881	protocadherin beta 10 [Source:MGI Symbol;Acc:MGI:2136745]	0.165112	1.84943	2.36327	0.0220808	0.350246	-3.52299	18	37411664	37414514	1	protein_coding
ENSMUSG00000036181	Hist1h1c	50708	histone cluster 1, H1c [Source:MGI Symbol;Acc:MGI:1931526]	0.238367	3.10907	2.43987	0.0183155	0.323009	-3.52685	13	23738808	23740367	1	protein_coding
ENSMUSG00000080850	Gm12439		predicted gene 12439 [Source:MGI Symbol;Acc:MGI:3651708]	-0.343791	-0.874474	-2.22675	0.0305402	0.38585	-3.52709	4	48675156	48675520	1	processed_pseudogene
ENSMUSG00000085382	Gm13861		predicted gene 13861 [Source:MGI Symbol;Acc:MGI:3649466]	0.335224	-1.09748	2.21596	0.0313179	0.386126	-3.52845	6	34651354	34653894	-1	lincRNA
ENSMUSG00000033282	Rpgrip1l	244585	Rpgrip1-like [Source:MGI Symbol;Acc:MGI:1920563]	0.165575	5.41045	2.54468	0.0141016	0.294645	-3.52867	8	91217030	91313262	-1	protein_coding
ENSMUSG00000034731	Dgkh	380921	diacylglycerol kinase, eta [Source:MGI Symbol;Acc:MGI:2444188]	0.412198	3.22208	2.43628	0.0184782	0.324416	-3.52895	14	78569609	78725089	-1	protein_coding
ENSMUSG00000049744	Arhgap15	76117	Rho GTPase activating protein 15 [Source:MGI Symbol;Acc:MGI:1923367]	-0.29881	3.86099	-2.46862	0.0170588	0.314284	-3.53049	2	43748824	44395953	1	protein_coding
ENSMUSG00000028013	Ppa2	74776	pyrophosphatase (inorganic) 2 [Source:MGI Symbol;Acc:MGI:1922026]	-0.128342	5.50882	-2.54974	0.0139227	0.294645	-3.53097	3	133310110	133378235	1	protein_coding
ENSMUSG00000034826	Nup54	269113	nucleoporin 54 [Source:MGI Symbol;Acc:MGI:1920460]	-0.107618	4.56816	-2.51416	0.0152272	0.303112	-3.53218	5	92415540	92435219	-1	protein_coding
ENSMUSG00000039096	Rsad1	237926	radical S-adenosyl methionine domain containing 1 [Source:MGI Symbol;Acc:MGI:3039628]	-0.140793	4.00384	-2.479	0.0166247	0.31196	-3.53274	11	94539798	94549255	-1	protein_coding
ENSMUSG00000022677	Fopnl	66086	Fgfr1op N-terminal like [Source:MGI Symbol;Acc:MGI:1913336]	-0.104855	5.20262	-2.53907	0.0143028	0.294645	-3.53599	16	14299244	14317375	-1	protein_coding
ENSMUSG00000085980	Gm12408		predicted gene 12408 [Source:MGI Symbol;Acc:MGI:3649921]	-0.530096	-2.33613	-2.20001	0.0324992	0.394895	-3.53603	4	45639744	45646111	1	lincRNA
ENSMUSG00000035189	Ano4	320091	anoctamin 4 [Source:MGI Symbol;Acc:MGI:2443344]	-0.14736	4.76861	-2.51718	0.0151124	0.302813	-3.53742	10	88948994	89344762	-1	protein_coding
ENSMUSG00000084960	B430010I23Rik		RIKEN cDNA B430010I23 gene [Source:MGI Symbol;Acc:MGI:1926099]	0.522995	-2.63943	2.20614	0.0320401	0.391233	-3.53954	8	41017468	41024216	1	antisense_RNA
ENSMUSG00000024084	Qpct	70536	glutaminyl-peptide cyclotransferase (glutaminyl cyclase) [Source:MGI Symbol;Acc:MGI:1917786]	-0.175681	3.51534	-2.44364	0.0181459	0.323009	-3.53968	17	79051906	79090243	1	protein_coding
ENSMUSG00000047379	B4gat1	108902	beta-1,4-glucuronyltransferase 1 [Source:MGI Symbol;Acc:MGI:1919680]	-0.111016	6.16767	-2.55969	0.0135765	0.292185	-3.54018	19	5038826	5041134	1	protein_coding
ENSMUSG00000035456	Prdm8	77630	PR domain containing 8 [Source:MGI Symbol;Acc:MGI:1924880]	-0.260903	3.36518	-2.43397	0.0185833	0.324787	-3.54342	5	98167198	98188991	1	protein_coding
ENSMUSG00000024403	Atp6v1g2	66237	ATPase, H+ transporting, lysosomal V1 subunit G2 [Source:MGI Symbol;Acc:MGI:1913487]	-0.119204	8.35067	-2.5785	0.0129433	0.285097	-3.54382	17	35233660	35238767	1	protein_coding
ENSMUSG00000085604	Dhx58os		DEAH (Asp-Glu-Ala-His) box polypeptide 58, opposite strand [Source:MGI Symbol;Acc:MGI:3705104]	0.565729	-2.2957	2.19376	0.032973	0.397818	-3.544	11	100687417	100697520	1	antisense_RNA
ENSMUSG00000054150	Syne3	212073	spectrin repeat containing, nuclear envelope family member 3 [Source:MGI Symbol;Acc:MGI:2442408]	0.264121	1.11518	2.31475	0.0248108	0.362577	-3.54624	12	104929933	105009809	-1	protein_coding
ENSMUSG00000107927	Gm44090		predicted gene, 44090 [Source:MGI Symbol;Acc:MGI:5690482]	-0.37107	0.488036	-2.27825	0.0270597	0.373344	-3.54635	6	86039934	86041767	1	TEC
ENSMUSG00000026779	Mastl	67121	microtubule associated serine/threonine kinase-like [Source:MGI Symbol;Acc:MGI:1914371]	-0.250902	0.887036	-2.30024	0.0256844	0.366346	-3.54702	2	23115606	23156024	-1	protein_coding
ENSMUSG00000096169	Olfr1564	100043474	olfactory receptor 1564 [Source:MGI Symbol;Acc:MGI:3782645]	-0.301082	0.398552	-2.2725	0.02743	0.374774	-3.5481	17	33211206	33221690	-1	protein_coding
ENSMUSG00000018543	1700001P01Rik	72215	RIKEN cDNA 1700001P01 gene [Source:MGI Symbol;Acc:MGI:1919465]	-0.33872	-0.9076	-2.21595	0.0313183	0.386126	-3.54961	11	97771481	97775918	-1	protein_coding
ENSMUSG00000024454	Hdac3	15183	histone deacetylase 3 [Source:MGI Symbol;Acc:MGI:1343091]	-0.0868846	6.64614	-2.56241	0.0134831	0.292185	-3.54977	18	37935844	37954988	-1	protein_coding
ENSMUSG00000030966	Trim21	20821	tripartite motif-containing 21 [Source:MGI Symbol;Acc:MGI:106657]	0.158381	1.81987	2.35175	0.0227032	0.350246	-3.55096	7	102557921	102565486	-1	protein_coding
ENSMUSG00000043807	Ly6g5b	266614	lymphocyte antigen 6 complex, locus G5B [Source:MGI Symbol;Acc:MGI:2385809]	-0.274048	-1.30245	-2.20118	0.0324111	0.394285	-3.55147	17	35113948	35115428	-1	protein_coding
ENSMUSG00000026620	Mark1	226778	MAP/microtubule affinity regulating kinase 1 [Source:MGI Symbol;Acc:MGI:2664902]	0.099059	5.89688	2.5453	0.0140798	0.294645	-3.55298	1	184896789	184999570	-1	protein_coding
ENSMUSG00000032215	Rsl24d1	225215	ribosomal L24 domain containing 1 [Source:MGI Symbol;Acc:MGI:2681840]	-0.0904205	4.56662	-2.49987	0.0157821	0.306748	-3.55445	9	73113426	73123333	1	protein_coding
ENSMUSG00000085154	C130046K22Rik		RIKEN cDNA C130046K22 gene [Source:MGI Symbol;Acc:MGI:3026935]	0.265309	-0.63194	2.22755	0.0304829	0.38585	-3.55523	11	103697724	103722832	1	processed_transcript
ENSMUSG00000032494	Tdgf1	21667	teratocarcinoma-derived growth factor 1 [Source:MGI Symbol;Acc:MGI:98658]	-0.279473	0.147914	-2.26127	0.0281661	0.377637	-3.55785	9	110939603	110946158	-1	protein_coding
ENSMUSG00000048424	Ranbp3l	223332	RAN binding protein 3-like [Source:MGI Symbol;Acc:MGI:2444654]	0.28771	2.96137	2.39857	0.020267	0.337982	-3.56053	15	8968426	9066551	1	protein_coding
ENSMUSG00000105748	Gm43088		predicted gene 43088 [Source:MGI Symbol;Acc:MGI:5663225]	0.378997	-0.787184	2.21046	0.0317205	0.388373	-3.56311	3	137897144	137899490	1	TEC
ENSMUSG00000039058	Ak5	229949	adenylate kinase 5 [Source:MGI Symbol;Acc:MGI:2677491]	-0.169981	6.14957	-2.5192	0.015036	0.302813	-3.56386	3	152462815	152668360	-1	protein_coding
ENSMUSG00000097622	A330033J07Rik		RIKEN cDNA A330033J07 gene [Source:MGI Symbol;Acc:MGI:2444369]	-0.268388	0.287953	-2.25519	0.0285721	0.3778	-3.56699	13	48044231	48262623	-1	antisense_RNA
ENSMUSG00000048696	Mex3d	237400	mex3 RNA binding family member D [Source:MGI Symbol;Acc:MGI:2681847]	-0.148645	2.33181	-2.37059	0.0216929	0.348967	-3.56728	10	80380355	80387659	-1	protein_coding
ENSMUSG00000001785	Pwp1	103136	PWP1 homolog, endonuclein [Source:MGI Symbol;Acc:MGI:1914735]	-0.0984928	4.71172	-2.5052	0.015573	0.305318	-3.56801	10	85829494	85889096	1	protein_coding
ENSMUSG00000007080	Pole	18973	polymerase (DNA directed), epsilon [Source:MGI Symbol;Acc:MGI:1196391]	-0.199808	1.15218	-2.30949	0.0251241	0.362784	-3.56801	5	110286306	110337474	1	protein_coding
ENSMUSG00000028988	Ctnnbip1	67087	catenin beta interacting protein 1 [Source:MGI Symbol;Acc:MGI:1915756]	-0.121429	3.5823	-2.43973	0.0183217	0.323009	-3.56995	4	149518236	149566437	1	protein_coding
ENSMUSG00000042354	Gnl3	30877	guanine nucleotide binding protein-like 3 (nucleolar) [Source:MGI Symbol;Acc:MGI:1353651]	-0.140022	5.35964	-2.52754	0.0147243	0.299411	-3.57153	14	31012434	31019089	-1	protein_coding
ENSMUSG00000089979	Gm15954		predicted gene 15954 [Source:MGI Symbol;Acc:MGI:3833685]	-0.27841	-0.940282	-2.20274	0.0322944	0.393546	-3.57176	16	18069214	18070362	1	processed_transcript
ENSMUSG00000040138	Ndp	17986	Norrie disease (pseudoglioma) (human) [Source:MGI Symbol;Acc:MGI:102570]	-0.162832	3.25457	-2.41909	0.0192752	0.329877	-3.57178	X	16885521	16911774	-1	protein_coding
ENSMUSG00000034607	Pof1b	69693	premature ovarian failure 1B [Source:MGI Symbol;Acc:MGI:1916943]	-0.286785	-0.0187584	-2.2314	0.0302101	0.385443	-3.57289	X	112638431	112698651	-1	protein_coding
ENSMUSG00000056144	Trim34a	94094	tripartite motif-containing 34A [Source:MGI Symbol;Acc:MGI:2137359]	0.244666	1.10459	2.29878	0.0257735	0.366346	-3.57329	7	104244457	104262234	1	protein_coding
ENSMUSG00000020850	Prpf8	192159	pre-mRNA processing factor 8 [Source:MGI Symbol;Acc:MGI:2179381]	0.117598	7.86289	2.56228	0.0134877	0.292185	-3.57331	11	75486816	75509449	1	protein_coding
ENSMUSG00000030786	Itgam	16409	integrin alpha M [Source:MGI Symbol;Acc:MGI:96607]	-0.136894	2.89413	-2.39513	0.0204376	0.338963	-3.57534	7	128062640	128118491	1	protein_coding
ENSMUSG00000015697	Setdb1	84505	SET domain, bifurcated 1 [Source:MGI Symbol;Acc:MGI:1934229]	-0.0978313	6.51958	-2.54864	0.0139615	0.294645	-3.57791	3	95323525	95357202	-1	protein_coding
ENSMUSG00000048677	Tpcn2	233979	two pore segment channel 2 [Source:MGI Symbol;Acc:MGI:2385297]	0.190507	2.871	2.40179	0.0201083	0.337156	-3.57837	7	145186524	145284011	-1	protein_coding
ENSMUSG00000097616	1110019D14Rik		RIKEN cDNA 1110019D14 gene [Source:MGI Symbol;Acc:MGI:1923561]	0.175938	1.95816	2.33708	0.0235191	0.353232	-3.57898	6	13871526	14044385	1	lincRNA
ENSMUSG00000026664	Phyh	16922	phytanoyl-CoA hydroxylase [Source:MGI Symbol;Acc:MGI:891978]	-0.12782	6.55825	-2.54774	0.0139933	0.294645	-3.57902	2	4919019	4938730	1	protein_coding
ENSMUSG00000046186	Cd109	235505	CD109 antigen [Source:MGI Symbol;Acc:MGI:2445221]	0.274	1.42438	2.32513	0.0242029	0.357196	-3.58052	9	78615546	78716253	1	protein_coding
ENSMUSG00000086075	Gm15728		predicted gene 15728 [Source:MGI Symbol;Acc:MGI:3783171]	-0.16962	2.0485	-2.34067	0.0233169	0.35245	-3.58084	5	117389139	117393498	1	lincRNA
ENSMUSG00000110830				0.275997	0.461985	2.25655	0.0284808	0.377675	-3.58207	10	29297934	29313825	-1	antisense_RNA
ENSMUSG00000100596	Gm29502		predicted gene 29502 [Source:MGI Symbol;Acc:MGI:5580208]	-0.374574	-0.925088	-2.18396	0.0337274	0.401332	-3.58246	13	100847433	100977915	1	lincRNA
ENSMUSG00000043639	Rbm20	73713	RNA binding motif protein 20 [Source:MGI Symbol;Acc:MGI:1920963]	-0.266495	2.142	-2.34917	0.0228447	0.350246	-3.58285	19	53677306	53867080	1	protein_coding
ENSMUSG00000048794	Cfap100	243538	cilia and flagella associated protein 100 [Source:MGI Symbol;Acc:MGI:2141635]	0.224402	2.6683	2.3956	0.0204141	0.338882	-3.58323	6	90403479	90428797	-1	protein_coding
ENSMUSG00000022651	Retnlg	245195	resistin like gamma [Source:MGI Symbol;Acc:MGI:2667763]	1.24052	-4.35015	2.25927	0.0282986	0.377675	-3.58565	16	48872608	48874498	1	protein_coding
ENSMUSG00000066306	Numa1	101706	nuclear mitotic apparatus protein 1 [Source:MGI Symbol;Acc:MGI:2443665]	0.197339	6.18805	2.53973	0.0142789	0.294645	-3.58567	7	101934111	102014964	1	protein_coding
ENSMUSG00000022358	Fbxo32	67731	F-box protein 32 [Source:MGI Symbol;Acc:MGI:1914981]	-0.212618	5.16258	-2.50208	0.0156951	0.306719	-3.58705	15	58175879	58214892	-1	protein_coding
ENSMUSG00000035953	Tmem55b	219024	transmembrane protein 55b [Source:MGI Symbol;Acc:MGI:2448501]	-0.0901526	6.02435	-2.53743	0.014362	0.294923	-3.58781	14	50926070	50930856	-1	protein_coding
ENSMUSG00000051984	Sec31b	240667	Sec31 homolog B (S. cerevisiae) [Source:MGI Symbol;Acc:MGI:2685187]	0.35295	-1.49787	2.17442	0.0344765	0.405563	-3.59065	19	44516957	44545864	-1	protein_coding
ENSMUSG00000110540	Gm45743		predicted gene 45743 [Source:MGI Symbol;Acc:MGI:5804858]	0.24814	1.29032	2.30863	0.0251758	0.363242	-3.59138	8	122826086	122828880	1	TEC
ENSMUSG00000039770	Ypel5	383295	yippee-like 5 (Drosophila) [Source:MGI Symbol;Acc:MGI:1916937]	-0.155623	7.01071	-2.5457	0.0140656	0.294645	-3.59289	17	72836704	72851195	1	protein_coding
ENSMUSG00000108935	4930588G17Rik		RIKEN cDNA 4930588G17 gene [Source:MGI Symbol;Acc:MGI:1923170]	0.278601	-0.624903	2.1939	0.0329617	0.397818	-3.5935	7	120670296	120675902	1	antisense_RNA
ENSMUSG00000045725	Prr15	78004	proline rich 15 [Source:MGI Symbol;Acc:MGI:1925254]	-0.318163	-0.766951	-2.1864	0.033538	0.400112	-3.59468	6	54325835	54330201	1	protein_coding
ENSMUSG00000097767	Miat		myocardial infarction associated transcript (non-protein coding) [Source:MGI Symbol;Acc:MGI:2444886]	-0.324887	7.45834	-2.53007	0.0146307	0.298436	-3.59626	5	112213228	112229395	-1	lincRNA
ENSMUSG00000083700	Gm2986		predicted gene 2986 [Source:MGI Symbol;Acc:MGI:3781164]	-0.246434	-0.581188	-2.19656	0.0327599	0.396827	-3.60091	5	93195798	93196179	1	processed_pseudogene
ENSMUSG00000022263	Trio	223435	triple functional domain (PTPRF interacting) [Source:MGI Symbol;Acc:MGI:1927230]	0.131811	7.21827	2.54436	0.0141133	0.294645	-3.60255	15	27730652	28025848	-1	protein_coding
ENSMUSG00000036473	Tbc1d24	18209	TBC1 domain family, member 24 [Source:MGI Symbol;Acc:MGI:2443456]	-0.116932	6.80554	-2.53958	0.0142846	0.294645	-3.60315	17	24175431	24209387	-1	protein_coding
ENSMUSG00000069910	Spdl1	70385	spindle apparatus coiled-coil protein 1 [Source:MGI Symbol;Acc:MGI:1917635]	0.293143	-0.969797	2.17714	0.0342618	0.405305	-3.60508	11	34809190	34833641	-1	protein_coding
ENSMUSG00000022479	Vdr	22337	vitamin D (1,25-dihydroxyvitamin D3) receptor [Source:MGI Symbol;Acc:MGI:103076]	0.360658	-0.693937	2.17815	0.0341824	0.404892	-3.60551	15	97854425	97910630	-1	protein_coding
ENSMUSG00000037578	Pkd2l1	329064	polycystic kidney disease 2-like 1 [Source:MGI Symbol;Acc:MGI:1352448]	-0.275834	1.72348	-2.32974	0.0239368	0.355806	-3.60581	19	44147637	44192442	-1	protein_coding
ENSMUSG00000096957	E230013L22Rik		RIKEN cDNA E230013L22 gene [Source:MGI Symbol;Acc:MGI:2142601]	1.02612	-3.59816	2.16492	0.0352373	0.40864	-3.60602	8	11477929	11480241	1	bidirectional_promoter_lncRNA
ENSMUSG00000087574	C030037D09Rik		RIKEN cDNA C030037D09 gene [Source:MGI Symbol;Acc:MGI:1924865]	0.127942	2.26452	2.34216	0.0232337	0.35245	-3.60632	11	88718645	88728893	1	lincRNA
ENSMUSG00000042632	Pla2g6	53357	phospholipase A2, group VI [Source:MGI Symbol;Acc:MGI:1859152]	0.374732	2.63073	2.38121	0.0211414	0.344974	-3.60685	15	79286228	79328390	-1	protein_coding
ENSMUSG00000040269	Mrps28	66230	mitochondrial ribosomal protein S28 [Source:MGI Symbol;Acc:MGI:1913480]	-0.183958	1.74404	-2.32146	0.0244166	0.358254	-3.60739	3	8802146	8923918	-1	protein_coding
ENSMUSG00000055782	Abcd2	26874	ATP-binding cassette, sub-family D (ALD), member 2 [Source:MGI Symbol;Acc:MGI:1349467]	-0.178466	5.83662	-2.51744	0.0151025	0.302813	-3.60965	15	91145884	91191807	-1	protein_coding
ENSMUSG00000021252	Erg28	58520	ergosterol biosynthesis 28 [Source:MGI Symbol;Acc:MGI:1915571]	-0.0841795	5.41226	-2.51171	0.0153211	0.303652	-3.61196	12	85815448	85824550	-1	protein_coding
ENSMUSG00000036928	Stag3	50878	stromal antigen 3 [Source:MGI Symbol;Acc:MGI:1355311]	-0.266892	1.19815	-2.29309	0.0261245	0.36796	-3.61411	5	138280240	138312393	1	protein_coding
ENSMUSG00000025271	Pfkfb1	18639	6-phosphofructo-2-kinase/fructose-2,6-biphosphatase 1 [Source:MGI Symbol;Acc:MGI:107816]	-0.247521	-0.124407	-2.21173	0.0316273	0.388015	-3.61424	X	150588229	150643878	1	protein_coding
ENSMUSG00000085433	Gm16001		predicted gene 16001 [Source:MGI Symbol;Acc:MGI:3802119]	0.305213	-0.0930156	2.21825	0.0311513	0.38585	-3.61473	5	124111109	124112264	-1	lincRNA
ENSMUSG00000050777	Tmem37	170706	transmembrane protein 37 [Source:MGI Symbol;Acc:MGI:2157899]	0.401189	-1.68676	2.15356	0.0361665	0.412548	-3.61768	1	120067377	120074074	-1	protein_coding
ENSMUSG00000038497	Tmco3	234076	transmembrane and coiled-coil domains 3 [Source:MGI Symbol;Acc:MGI:2444946]	0.149054	4.56689	2.47415	0.0168263	0.313045	-3.61858	8	13288190	13322924	1	protein_coding
ENSMUSG00000107529	Gm44291		predicted gene, 44291 [Source:MGI Symbol;Acc:MGI:5690683]	-0.548529	-2.51629	-2.14652	0.036753	0.414241	-3.61869	2	38104432	38107296	-1	TEC
ENSMUSG00000052014	A330070K13Rik	381673	RIKEN cDNA A330070K13 gene [Source:MGI Symbol;Acc:MGI:2685897]	-0.380064	-1.83186	-2.15509	0.0360403	0.412401	-3.62017	5	130378778	130384631	-1	protein_coding
ENSMUSG00000027937	Jtb	23922	jumping translocation breakpoint [Source:MGI Symbol;Acc:MGI:1346082]	-0.14437	4.75989	-2.48197	0.0165026	0.311137	-3.62192	3	90231597	90235838	1	protein_coding
ENSMUSG00000032324	Tspan3	56434	tetraspanin 3 [Source:MGI Symbol;Acc:MGI:1928098]	-0.0721506	7.92939	-2.54105	0.0142315	0.294645	-3.62362	9	56131725	56165477	-1	protein_coding
ENSMUSG00000105152	Gm42864		predicted gene 42864 [Source:MGI Symbol;Acc:MGI:5663001]	-0.504998	-0.71048	-2.14901	0.0365449	0.413948	-3.62411	5	112649367	112652112	1	lincRNA
ENSMUSG00000072620	Slfn2	20556	schlafen 2 [Source:MGI Symbol;Acc:MGI:1313258]	0.299183	1.31676	2.28505	0.0266275	0.371655	-3.62772	11	83065112	83070678	1	protein_coding
ENSMUSG00000030534	Vps33b	233405	vacuolar protein sorting 33B [Source:MGI Symbol;Acc:MGI:2446237]	-0.102754	4.77003	-2.48258	0.0164774	0.311039	-3.62792	7	80269649	80291754	1	protein_coding
ENSMUSG00000026511	Srp9	27058	signal recognition particle 9 [Source:MGI Symbol;Acc:MGI:1350930]	-0.130244	5.85494	-2.51448	0.0152151	0.303112	-3.62807	1	182124737	182132407	1	protein_coding
ENSMUSG00000042198	Chchd7	66433	coiled-coil-helix-coiled-coil-helix domain containing 7 [Source:MGI Symbol;Acc:MGI:1913683]	-0.175071	5.35525	-2.49844	0.0158385	0.306748	-3.62943	4	3938888	3951046	1	protein_coding
ENSMUSG00000085782	Gm15624		predicted gene 15624 [Source:MGI Symbol;Acc:MGI:3783068]	0.195686	1.72023	2.3059	0.0253405	0.364174	-3.62945	6	83166152	83172755	-1	antisense_RNA
ENSMUSG00000059887	Olfr1507	57269	olfactory receptor 1507 [Source:MGI Symbol;Acc:MGI:3031341]	1.36968	-3.33442	2.14365	0.0369947	0.415747	-3.63129	14	52488791	52495749	-1	protein_coding
ENSMUSG00000047824	Pygo2	68911	pygopus 2 [Source:MGI Symbol;Acc:MGI:1916161]	-0.101804	5.11808	-2.49477	0.0159841	0.306748	-3.63264	3	89430214	89435128	1	protein_coding
ENSMUSG00000110814				-0.546183	-1.71729	-2.13886	0.0374009	0.416956	-3.63269	9	121523575	121530805	1	lincRNA
ENSMUSG00000068547	Clca4a	99663	chloride channel accessory 4A [Source:MGI Symbol;Acc:MGI:2139744]	-0.442139	-0.694049	-2.16627	0.0351287	0.40813	-3.6345	3	144952480	144975045	-1	protein_coding
ENSMUSG00000027806	Tsc22d2	72033	TSC22 domain family, member 2 [Source:MGI Symbol;Acc:MGI:1919283]	-0.181826	6.0697	-2.51569	0.0151691	0.303112	-3.63463	3	58414715	58466783	1	protein_coding
ENSMUSG00000104454	Gm37827		predicted gene, 37827 [Source:MGI Symbol;Acc:MGI:5611055]	-0.428631	-0.877095	-2.15714	0.0358715	0.412024	-3.63485	7	36733017	36734558	1	TEC
ENSMUSG00000050854	Tmem125	230678	transmembrane protein 125 [Source:MGI Symbol;Acc:MGI:1923409]	-0.214585	2.63001	-2.3596	0.0222772	0.350246	-3.63689	4	118540941	118544044	-1	protein_coding
ENSMUSG00000061759	Armt1	73419	acidic residue methyltransferase 1 [Source:MGI Symbol;Acc:MGI:1920669]	0.0719105	4.78158	2.47413	0.0168274	0.313045	-3.64088	10	4432467	4455141	1	protein_coding
ENSMUSG00000039512	Uhrf1bp1	224648	UHRF1 (ICBP90) binding protein 1 [Source:MGI Symbol;Acc:MGI:3041238]	-0.0980064	4.86677	-2.4763	0.0167369	0.312961	-3.64237	17	27856490	27900040	1	protein_coding
ENSMUSG00000042045	Sln	66402	sarcolipin [Source:MGI Symbol;Acc:MGI:1913652]	0.617675	-1.88925	2.13583	0.0376597	0.417821	-3.64249	9	53850164	53854560	1	protein_coding
ENSMUSG00000057280	Musk	18198	muscle, skeletal, receptor tyrosine kinase [Source:MGI Symbol;Acc:MGI:103581]	0.522944	-0.424275	2.16709	0.0350628	0.407885	-3.64291	4	58285960	58374303	1	protein_coding
ENSMUSG00000024430	Cabyr	71132	calcium-binding tyrosine-(Y)-phosphorylation regulated (fibrousheathin 2) [Source:MGI Symbol;Acc:MGI:1918382]	-0.226678	3.65855	-2.4008	0.0201569	0.337156	-3.64406	18	12741324	12755146	1	protein_coding
ENSMUSG00000034918	Cdhr2	268663	cadherin-related family member 2 [Source:MGI Symbol;Acc:MGI:2687323]	-0.33978	-1.39514	-2.14364	0.0369954	0.415747	-3.64493	13	54701461	54736662	1	protein_coding
ENSMUSG00000042286	Stab1	192187	stabilin 1 [Source:MGI Symbol;Acc:MGI:2178742]	0.345128	2.4993	2.3488	0.0228653	0.350246	-3.64612	14	31139013	31168641	-1	protein_coding
ENSMUSG00000104148	Pcdha2	353234	protocadherin alpha 2 [Source:MGI Symbol;Acc:MGI:2681880]	0.269304	0.127916	2.1967	0.032749	0.396827	-3.64644	18	36939205	37187657	1	protein_coding
ENSMUSG00000001383	Zmat2	66492	zinc finger, matrin type 2 [Source:MGI Symbol;Acc:MGI:1913742]	-0.119533	8.00307	-2.53082	0.0146032	0.298436	-3.64712	18	36793923	36799660	1	protein_coding
ENSMUSG00000098021	Gm9522		predicted gene 9522 [Source:MGI Symbol;Acc:MGI:3779931]	0.616195	-2.82654	2.12759	0.038372	0.422156	-3.64958	15	39180511	39181441	1	processed_pseudogene
ENSMUSG00000091625	Lsm5	66373	LSM5 homolog, U6 small nuclear RNA and mRNA degradation associated [Source:MGI Symbol;Acc:MGI:1913623]	-0.159673	2.65666	-2.34796	0.0229116	0.350246	-3.65156	6	56701063	56704710	-1	protein_coding
ENSMUSG00000024659	Anxa1	16952	annexin A1 [Source:MGI Symbol;Acc:MGI:96819]	0.428259	1.04623	2.25244	0.0287571	0.378586	-3.6523	19	20373428	20390944	-1	protein_coding
ENSMUSG00000041736	Tspo	12257	translocator protein [Source:MGI Symbol;Acc:MGI:88222]	0.469986	-0.402286	2.1934	0.0330001	0.397882	-3.65241	15	83563592	83574203	1	protein_coding
ENSMUSG00000042942	Greb1l	381157	growth regulation by estrogen in breast cancer-like [Source:MGI Symbol;Acc:MGI:3576497]	-0.213249	3.86819	-2.41551	0.019445	0.330638	-3.65246	18	10325177	10562934	1	protein_coding
ENSMUSG00000004341	Gpx6	75512	glutathione peroxidase 6 [Source:MGI Symbol;Acc:MGI:1922762]	-0.770729	-2.54313	-2.12334	0.0387436	0.423873	-3.65429	13	21312125	21319624	1	protein_coding
ENSMUSG00000021660	Btf3	218490	basic transcription factor 3 [Source:MGI Symbol;Acc:MGI:1202875]	-0.132343	6.14617	-2.50736	0.0154889	0.305315	-3.65819	13	98309896	98317006	-1	protein_coding
ENSMUSG00000019087	Atp6ap1	54411	ATPase, H+ transporting, lysosomal accessory protein 1 [Source:MGI Symbol;Acc:MGI:109629]	-0.0827929	8.63463	-2.52961	0.0146479	0.298436	-3.65861	X	74297097	74304721	1	protein_coding
ENSMUSG00000111254				-0.371014	-1.5148	-2.12516	0.0385836	0.422605	-3.6597	9	37138553	37139624	-1	TEC
ENSMUSG00000031758	Cdyl2	75796	chromodomain protein, Y chromosome-like 2 [Source:MGI Symbol;Acc:MGI:1923046]	0.383331	0.688127	2.2184	0.0311404	0.38585	-3.66094	8	116574400	116732991	-1	protein_coding
ENSMUSG00000003812	Dnase2a	13423	deoxyribonuclease II alpha [Source:MGI Symbol;Acc:MGI:1329019]	-0.146998	2.51916	-2.34147	0.023272	0.35245	-3.66139	8	84908560	84922915	1	protein_coding
ENSMUSG00000019947	Arid5b	71371	AT rich interactive domain 5B (MRF1-like) [Source:MGI Symbol;Acc:MGI:2175912]	0.274431	3.63926	2.39787	0.0203012	0.338242	-3.66149	10	68092520	68278740	-1	protein_coding
ENSMUSG00000015947	Fcgr1	14129	Fc receptor, IgG, high affinity I [Source:MGI Symbol;Acc:MGI:95498]	0.135974	1.73042	2.28929	0.0263607	0.369782	-3.66154	3	96282909	96293969	-1	protein_coding
ENSMUSG00000059796	Eif4a1	13681	eukaryotic translation initiation factor 4A1 [Source:MGI Symbol;Acc:MGI:95303]	-0.0860039	8.21718	-2.52592	0.0147844	0.29954	-3.66169	11	69666936	69672423	-1	protein_coding
ENSMUSG00000031207	Msn	17698	moesin [Source:MGI Symbol;Acc:MGI:97167]	0.131236	5.37738	2.4848	0.0163867	0.310239	-3.66264	X	96096042	96168552	1	protein_coding
ENSMUSG00000099760	Gm28800		predicted gene 28800 [Source:MGI Symbol;Acc:MGI:5579506]	-0.253665	0.213278	-2.18652	0.0335287	0.400112	-3.66335	1	127959516	127967452	1	antisense_RNA
ENSMUSG00000002885	Adgre5	26364	adhesion G protein-coupled receptor E5 [Source:MGI Symbol;Acc:MGI:1347095]	0.266693	2.18505	2.31303	0.0249131	0.362607	-3.66501	8	83723251	83741326	-1	protein_coding
ENSMUSG00000057895	Zfp105	22646	zinc finger protein 105 [Source:MGI Symbol;Acc:MGI:1277119]	-0.145293	2.64485	-2.33775	0.0234813	0.353232	-3.66567	9	122923072	122931028	1	protein_coding
ENSMUSG00000099875	Rbm3-ps		RNA binding motif (RNP1, RRM) protein 3 [Source:MGI Symbol;Acc:MGI:3642874]	-0.362457	-0.785651	-2.17016	0.0348161	0.406699	-3.66568	1	150265535	150265999	-1	processed_pseudogene
ENSMUSG00000004665	Cnn2	12798	calponin 2 [Source:MGI Symbol;Acc:MGI:105093]	0.325128	1.32517	2.26927	0.02764	0.374774	-3.66602	10	79988584	79996062	1	protein_coding
ENSMUSG00000028868	Wasf2	242687	WAS protein family, member 2 [Source:MGI Symbol;Acc:MGI:1098641]	0.148635	4.07642	2.42394	0.0190473	0.328169	-3.6714	4	133130505	133199756	1	protein_coding
ENSMUSG00000101621	Gm28905		predicted gene 28905 [Source:MGI Symbol;Acc:MGI:5579611]	-0.49504	-1.83405	-2.10843	0.0400733	0.42775	-3.67476	10	9976627	10207981	1	lincRNA
ENSMUSG00000071662	Polr2g	67710	polymerase (RNA) II (DNA directed) polypeptide G [Source:MGI Symbol;Acc:MGI:1914960]	-0.0981935	5.97134	-2.49662	0.0159108	0.306748	-3.67593	19	8793129	8798557	-1	protein_coding
ENSMUSG00000049969	Plekhf2	71801	pleckstrin homology domain containing, family F (with FYVE domain) member 2 [Source:MGI Symbol;Acc:MGI:1919051]	-0.148342	3.30216	-2.36619	0.0219254	0.350229	-3.67853	4	10988662	11007927	-1	protein_coding
ENSMUSG00000082100	Glns-ps1		glutamine synthetase pseudogene 1 [Source:MGI Symbol;Acc:MGI:95740]	0.332594	-0.745513	2.15725	0.0358621	0.412024	-3.6803	11	19720355	19721472	1	processed_pseudogene
ENSMUSG00000015790	Surf1	20930	surfeit gene 1 [Source:MGI Symbol;Acc:MGI:98443]	-0.105037	5.4278	-2.48251	0.0164803	0.311039	-3.68152	2	26913381	26916530	-1	protein_coding
ENSMUSG00000038843	Gcnt1	14537	glucosaminyl (N-acetyl) transferase 1, core 2 [Source:MGI Symbol;Acc:MGI:95676]	0.323203	2.6097	2.32565	0.0241728	0.357196	-3.68159	19	17326141	17356667	-1	protein_coding
ENSMUSG00000021807	2700060E02Rik	68045	RIKEN cDNA 2700060E02 gene [Source:MGI Symbol;Acc:MGI:1915295]	-0.165543	6.36941	-2.49918	0.0158092	0.306748	-3.68263	14	19811351	19823824	-1	protein_coding
ENSMUSG00000001380	Hars	15115	histidyl-tRNA synthetase [Source:MGI Symbol;Acc:MGI:108087]	-0.0783724	5.92952	-2.49285	0.0160609	0.307459	-3.68288	18	36766530	36783205	-1	protein_coding
ENSMUSG00000005267	Zfp287	170740	zinc finger protein 287 [Source:MGI Symbol;Acc:MGI:2176561]	-0.121063	4.57124	-2.44253	0.0181959	0.323009	-3.68589	11	62700356	62731905	-1	protein_coding
ENSMUSG00000032777	Gtf3c1	233863	general transcription factor III C 1 [Source:MGI Symbol;Acc:MGI:107887]	0.208064	6.38827	2.49772	0.0158668	0.306748	-3.6865	7	125640954	125707780	-1	protein_coding
ENSMUSG00000051351	Zfp46	22704	zinc finger protein 46 [Source:MGI Symbol;Acc:MGI:99192]	-0.187008	5.07833	-2.46275	0.0173091	0.315499	-3.68848	4	136284683	136293942	1	protein_coding
ENSMUSG00000073437	D330041H03Rik		RIKEN cDNA D330041H03 gene [Source:MGI Symbol;Acc:MGI:3603827]	0.152396	1.84662	2.28236	0.0267975	0.371655	-3.69042	17	24404649	24414542	-1	processed_transcript
ENSMUSG00000067700	Gm5862	545739	predicted gene 5862 [Source:MGI Symbol;Acc:MGI:3645135]	0.445805	-1.57575	2.10615	0.0402799	0.427977	-3.69051	5	26017278	26022916	-1	protein_coding
ENSMUSG00000072707	Olfr31	18330	olfactory receptor 31 [Source:MGI Symbol;Acc:MGI:109304]	-0.278151	-0.672712	-2.145	0.0368809	0.414972	-3.69137	14	14322828	14331791	1	protein_coding
ENSMUSG00000017716	Birc5	11799	baculoviral IAP repeat-containing 5 [Source:MGI Symbol;Acc:MGI:1203517]	-0.254773	-0.806571	-2.1358	0.0376623	0.417821	-3.69145	11	117849251	117855743	1	protein_coding
ENSMUSG00000037112	Sik2	235344	salt inducible kinase 2 [Source:MGI Symbol;Acc:MGI:2445031]	0.289509	3.84706	2.39246	0.0205707	0.340338	-3.69194	9	50892801	51009073	-1	protein_coding
ENSMUSG00000106304	Gm42518		predicted gene 42518 [Source:MGI Symbol;Acc:MGI:5662655]	0.216187	0.047978	2.16477	0.0352498	0.40864	-3.69237	5	108364037	108364974	-1	lincRNA
ENSMUSG00000109205	Gm44954		predicted gene 44954 [Source:MGI Symbol;Acc:MGI:5753530]	0.233343	0.721105	2.21504	0.0313849	0.386516	-3.69299	7	29764437	29764663	-1	processed_pseudogene
ENSMUSG00000020884	Asgr1	11889	asialoglycoprotein receptor 1 [Source:MGI Symbol;Acc:MGI:88081]	0.542099	-0.598782	2.12166	0.0388917	0.424781	-3.69385	11	70054085	70057894	1	protein_coding
ENSMUSG00000033177	Tmprss7	208171	transmembrane serine protease 7 [Source:MGI Symbol;Acc:MGI:2686594]	-0.206686	1.19065	-2.23864	0.0297033	0.383453	-3.69457	16	45656315	45693658	-1	protein_coding
ENSMUSG00000054509	Parp4	328417	poly (ADP-ribose) polymerase family, member 4 [Source:MGI Symbol;Acc:MGI:2685589]	0.166185	3.82977	2.38752	0.0208195	0.342176	-3.6952	14	56575619	56659794	1	protein_coding
ENSMUSG00000033792	Atp7a	11977	ATPase, Cu++ transporting, alpha polypeptide [Source:MGI Symbol;Acc:MGI:99400]	0.302395	3.08147	2.34508	0.0230709	0.350963	-3.69566	X	106027276	106124926	1	protein_coding
ENSMUSG00000059149	Mfsd4a	213006	major facilitator superfamily domain containing 4A [Source:MGI Symbol;Acc:MGI:2442786]	-0.142745	5.01819	-2.45658	0.0175756	0.317547	-3.69586	1	132022806	132068062	-1	protein_coding
ENSMUSG00000020544	Cox11	69802	cytochrome c oxidase assembly protein 11 [Source:MGI Symbol;Acc:MGI:1917052]	0.232541	-0.653349	2.13716	0.0375458	0.417589	-3.69762	11	90638173	90644931	1	protein_coding
ENSMUSG00000103482	Gm37999		predicted gene, 37999 [Source:MGI Symbol;Acc:MGI:5611227]	-0.515009	-0.809903	-2.12653	0.0384644	0.422156	-3.69876	1	32473757	32475565	1	TEC
ENSMUSG00000096929	A330023F24Rik		RIKEN cDNA A330023F24 gene [Source:MGI Symbol;Acc:MGI:2443958]	0.26159	7.11348	2.49793	0.0158587	0.306748	-3.70142	1	194976375	195037904	1	processed_transcript
ENSMUSG00000069835	Sat2	69215	spermidine/spermine N1-acetyl transferase 2 [Source:MGI Symbol;Acc:MGI:1916465]	-0.142094	3.54985	-2.38512	0.0209414	0.343201	-3.70266	11	69622024	69623870	1	protein_coding
ENSMUSG00000074361	C5ar2	319430	complement component 5a receptor 2 [Source:MGI Symbol;Acc:MGI:2442013]	0.272096	-0.326058	2.14298	0.0370513	0.415921	-3.70574	7	16234585	16244154	-1	protein_coding
ENSMUSG00000036196	Slc26a8	224661	solute carrier family 26, member 8 [Source:MGI Symbol;Acc:MGI:2385046]	-0.210816	2.41789	-2.30954	0.0251216	0.362784	-3.70582	17	28637783	28689987	-1	protein_coding
ENSMUSG00000097353	A430046D13Rik		Riken cDNA A430046D13 gene [Source:MGI Symbol;Acc:MGI:3609643]	-0.0934571	4.33667	-2.42139	0.0191666	0.328978	-3.7063	10	128499364	128504242	1	lincRNA
ENSMUSG00000092260	Zfp963	620419	zinc finger protein 963 [Source:MGI Symbol;Acc:MGI:4867078]	-0.204794	2.05604	-2.28599	0.026568	0.371374	-3.7068	8	69741639	69749970	-1	protein_coding
ENSMUSG00000097777	Gm16794		predicted gene, 16794 [Source:MGI Symbol;Acc:MGI:4439718]	0.26792	1.43175	2.24294	0.0294053	0.382309	-3.7072	9	95942045	95959393	-1	antisense_RNA
ENSMUSG00000023031	Cela1	109901	chymotrypsin-like elastase family, member 1 [Source:MGI Symbol;Acc:MGI:95314]	-0.470257	-0.768509	-2.13613	0.0376342	0.417821	-3.70772	15	100674425	100687920	-1	protein_coding
ENSMUSG00000024426	Atat1	73242	alpha tubulin acetyltransferase 1 [Source:MGI Symbol;Acc:MGI:1913869]	-0.100798	5.24079	-2.46129	0.0173717	0.315499	-3.71191	17	35897595	35910075	-1	protein_coding
ENSMUSG00000105620	Gm43047		predicted gene 43047 [Source:MGI Symbol;Acc:MGI:5663184]	-0.971217	-2.82358	-2.09655	0.0411611	0.430017	-3.71264	5	49070003	49073462	1	TEC
ENSMUSG00000056602	Fry	320365	FRY microtubule binding protein [Source:MGI Symbol;Acc:MGI:2443895]	0.0957173	7.26091	2.49482	0.0159822	0.306748	-3.71315	5	150118645	150497753	1	protein_coding
ENSMUSG00000073775	Kti12	100087	KTI12 homolog, chromatin associated [Source:MGI Symbol;Acc:MGI:1923547]	-0.142419	2.57427	-2.31233	0.024955	0.362607	-3.71355	4	108847785	108849413	1	protein_coding
ENSMUSG00000104850	Gm42901		predicted gene 42901 [Source:MGI Symbol;Acc:MGI:5663038]	-0.333558	-0.0728049	-2.14793	0.0366352	0.413948	-3.71466	3	53038585	53041755	-1	antisense_RNA
ENSMUSG00000048497	Mmgt2	216829	membrane magnesium transporter 2 [Source:MGI Symbol;Acc:MGI:2448491]	-0.120319	3.17026	-2.33952	0.0233817	0.35245	-3.71765	11	62648664	62666354	1	protein_coding
ENSMUSG00000051359	Ncald	52589	neurocalcin delta [Source:MGI Symbol;Acc:MGI:1196326]	-0.234836	8.16622	-2.49931	0.0158041	0.306748	-3.71811	15	37366175	37792570	-1	protein_coding
ENSMUSG00000044317	Gpr4	319197	G protein-coupled receptor 4 [Source:MGI Symbol;Acc:MGI:2441992]	0.250156	1.16771	2.22416	0.0307253	0.38585	-3.72136	7	19212538	19224174	1	protein_coding
ENSMUSG00000032340	Neo1	18007	neogenin [Source:MGI Symbol;Acc:MGI:1097159]	0.0832842	6.91771	2.4874	0.0162809	0.308878	-3.72194	9	58874687	59036441	-1	protein_coding
ENSMUSG00000068854	Hist2h2be	319190	histone cluster 2, H2be [Source:MGI Symbol;Acc:MGI:2448415]	0.155259	3.8097	2.3838	0.0210088	0.343427	-3.72211	3	96221119	96223738	1	protein_coding
ENSMUSG00000107909	2610017A05Rik		RIKEN cDNA 2610017A05 gene [Source:MGI Symbol;Acc:MGI:1919056]	0.327452	-0.880063	2.11332	0.0396332	0.427243	-3.72216	6	148831452	148833112	1	TEC
ENSMUSG00000090667	Gm765	330390	predicted gene 765 [Source:MGI Symbol;Acc:MGI:2685611]	-0.981242	-0.496117	-2.09507	0.041298	0.430017	-3.72344	6	98235708	98342754	-1	protein_coding
ENSMUSG00000020525	Ppm1d	53892	protein phosphatase 1D magnesium-dependent, delta isoform [Source:MGI Symbol;Acc:MGI:1858214]	-0.121676	4.81718	-2.43201	0.0186731	0.325358	-3.72377	11	85311244	85347066	1	protein_coding
ENSMUSG00000014763	Fam120b	67544	family with sequence similarity 120, member B [Source:MGI Symbol;Acc:MGI:1914794]	0.0610245	6.28507	2.47914	0.0166191	0.31196	-3.72471	17	15396246	15433580	1	protein_coding
ENSMUSG00000040584	Abcb1a	18671	ATP-binding cassette, sub-family B (MDR/TAP), member 1A [Source:MGI Symbol;Acc:MGI:97570]	0.238518	4.72785	2.42046	0.0192104	0.329109	-3.72675	5	8660077	8748575	1	protein_coding
ENSMUSG00000050666	Vstm4	320736	V-set and transmembrane domain containing 4 [Source:MGI Symbol;Acc:MGI:2444633]	0.25545	2.12278	2.27806	0.0270714	0.373344	-3.72856	14	32856756	32939487	1	protein_coding
ENSMUSG00000055538	Zcchc24	71918	zinc finger, CCHC domain containing 24 [Source:MGI Symbol;Acc:MGI:1919168]	0.113844	6.3546	2.47745	0.0166888	0.312704	-3.72994	14	25711642	25769039	-1	protein_coding
ENSMUSG00000039114	Nrn1	68404	neuritin 1 [Source:MGI Symbol;Acc:MGI:1915654]	-0.330216	6.85205	-2.47897	0.0166259	0.31196	-3.73104	13	36725361	36735131	-1	protein_coding
ENSMUSG00000003279	Dlgap1	224997	discs, large (Drosophila) homolog-associated protein 1 [Source:MGI Symbol;Acc:MGI:1346065]	-0.15366	8.60016	-2.4951	0.015971	0.306748	-3.73318	17	69969073	70821413	1	protein_coding
ENSMUSG00000102649	Gm38021		predicted gene, 38021 [Source:MGI Symbol;Acc:MGI:5611249]	-0.431291	-1.04095	-2.10819	0.0400946	0.42775	-3.73322	1	86893573	86895132	1	TEC
				-0.180649	2.07257	-2.27118	0.0275155	0.374774	-3.73641
ENSMUSG00000032942	Ucp3	22229	uncoupling protein 3 (mitochondrial, proton carrier) [Source:MGI Symbol;Acc:MGI:1099787]	-0.215733	1.19365	-2.22109	0.0309455	0.38585	-3.73668	7	100472990	100486432	1	protein_coding
ENSMUSG00000051721	Wdcp	238037	WD repeat and coiled coil containing [Source:MGI Symbol;Acc:MGI:3040699]	0.1986	3.09614	2.33184	0.0238169	0.355475	-3.73675	12	4843303	4860043	1	protein_coding
ENSMUSG00000027667	Zfp639	67778	zinc finger protein 639 [Source:MGI Symbol;Acc:MGI:1915028]	-0.116805	5.62678	-2.46029	0.0174147	0.315499	-3.7378	3	32510259	32520833	1	protein_coding
ENSMUSG00000040848	Sft2d2	108735	SFT2 domain containing 2 [Source:MGI Symbol;Acc:MGI:1917362]	0.115048	5.37389	2.44901	0.0179073	0.321308	-3.73909	1	165174337	165194438	-1	protein_coding
ENSMUSG00000020799	Tekt1	21689	tektin 1 [Source:MGI Symbol;Acc:MGI:1333819]	0.358762	1.05034	2.22156	0.0309122	0.38585	-3.74156	11	72344722	72362442	-1	protein_coding
ENSMUSG00000059183	Mtfmt	69606	mitochondrial methionyl-tRNA formyltransferase [Source:MGI Symbol;Acc:MGI:1916856]	-0.0997385	3.84695	-2.37708	0.0213542	0.346891	-3.74189	9	65435782	65453054	1	protein_coding
ENSMUSG00000030669	Calca	12310	calcitonin/calcitonin-related polypeptide, alpha [Source:MGI Symbol;Acc:MGI:2151253]	-0.409743	-0.762453	-2.12037	0.0390056	0.424781	-3.74307	7	114631478	114636357	-1	protein_coding
ENSMUSG00000093085	Gm24325		predicted gene, 24325 [Source:MGI Symbol;Acc:MGI:5454102]	-0.368215	-2.34863	-2.06511	0.0441653	0.441921	-3.74309	6	48420769	48420842	1	miRNA
ENSMUSG00000021553	Slc28a3	114304	solute carrier family 28 (sodium-coupled nucleoside transporter), member 3 [Source:MGI Symbol;Acc:MGI:2137361]	0.742463	-1.77318	2.08144	0.0425822	0.435003	-3.7435	13	58545399	58610877	-1	protein_coding
ENSMUSG00000091514	Gm17484		predicted gene, 17484 [Source:MGI Symbol;Acc:MGI:4937118]	0.21335	0.367058	2.16433	0.0352849	0.40864	-3.74459	8	25754480	25769704	1	lincRNA
ENSMUSG00000023977	Ubr2	224826	ubiquitin protein ligase E3 component n-recognin 2 [Source:MGI Symbol;Acc:MGI:1861099]	0.0828544	6.59952	2.47294	0.0168772	0.31365	-3.74777	17	46928295	47010556	-1	protein_coding
ENSMUSG00000027750	Postn	50706	periostin, osteoblast specific factor [Source:MGI Symbol;Acc:MGI:1926321]	0.359941	1.96036	2.24803	0.0290564	0.380326	-3.74909	3	54361109	54391037	1	protein_coding
ENSMUSG00000021751	Acox2	93732	acyl-Coenzyme A oxidase 2, branched chain [Source:MGI Symbol;Acc:MGI:1934852]	0.695846	-2.69186	2.05816	0.0448544	0.443763	-3.74918	14	8225511	8259353	-1	protein_coding
ENSMUSG00000021624	Cd180	17079	CD180 antigen [Source:MGI Symbol;Acc:MGI:1194924]	-0.275008	1.36075	-2.21767	0.0311933	0.38585	-3.74985	13	102693558	102739629	1	protein_coding
ENSMUSG00000097330	Gm26672		predicted gene, 26672 [Source:MGI Symbol;Acc:MGI:5477166]	0.327046	-0.446154	2.11278	0.0396813	0.42745	-3.75067	18	37746559	37768242	-1	processed_transcript
ENSMUSG00000098164	Gm5493		predicted gene 5493 [Source:MGI Symbol;Acc:MGI:3644511]	0.37957	-1.1886	2.07491	0.0432088	0.436745	-3.75109	17	22739944	22751509	1	protein_coding
ENSMUSG00000110790				-0.357824	-1.36417	-2.0634	0.0443338	0.442267	-3.75173	9	21028307	21032357	-1	antisense_RNA
ENSMUSG00000032641	Gpr19	14760	G protein-coupled receptor 19 [Source:MGI Symbol;Acc:MGI:892973]	-0.12735	3.43333	-2.34862	0.0228751	0.350246	-3.7535	6	134869093	134898578	-1	protein_coding
ENSMUSG00000041926	Rnpep	215615	arginyl aminopeptidase (aminopeptidase B) [Source:MGI Symbol;Acc:MGI:2384902]	0.116277	4.72798	2.42069	0.0191996	0.329109	-3.75604	1	135262712	135284084	-1	protein_coding
ENSMUSG00000045078	Rnf216	108086	ring finger protein 216 [Source:MGI Symbol;Acc:MGI:1344349]	0.124018	5.2466	2.44059	0.0182831	0.323009	-3.75611	5	142990893	143112994	-1	protein_coding
ENSMUSG00000025586	Cpeb1	12877	cytoplasmic polyadenylation element binding protein 1 [Source:MGI Symbol;Acc:MGI:108442]	-0.126946	6.68646	-2.46943	0.0170249	0.314284	-3.7562	7	81347026	81455465	-1	protein_coding
ENSMUSG00000037339	Fam53a	74504	family with sequence similarity 53, member A [Source:MGI Symbol;Acc:MGI:1919225]	-0.10684	4.24631	-2.39662	0.0203632	0.338345	-3.75764	5	33600347	33629635	-1	protein_coding
ENSMUSG00000061816	Myl1	17901	myosin, light polypeptide 1 [Source:MGI Symbol;Acc:MGI:97269]	-0.245499	0.0470157	-2.14272	0.0370731	0.415921	-3.75774	1	66924295	66945404	-1	protein_coding
ENSMUSG00000021975	Ints9	210925	integrator complex subunit 9 [Source:MGI Symbol;Acc:MGI:1098533]	0.0968793	3.85339	2.36632	0.0219182	0.350229	-3.76182	14	64950045	65039832	1	protein_coding
ENSMUSG00000086236	5830418P13Rik		RIKEN cDNA 5830418P13 gene [Source:MGI Symbol;Acc:MGI:3604110]	-0.358372	-0.732285	-2.08599	0.0421493	0.432524	-3.76204	9	103423578	103461260	1	antisense_RNA
ENSMUSG00000108824	A230057D06Rik		RIKEN cDNA A230057D06 gene [Source:MGI Symbol;Acc:MGI:2442922]	-0.271971	0.148471	-2.14264	0.0370795	0.415921	-3.7628	7	61707739	61727752	-1	lincRNA
ENSMUSG00000085663	Gm15718		predicted gene 15718 [Source:MGI Symbol;Acc:MGI:3783160]	-0.322066	-0.687573	-2.09497	0.0413075	0.430017	-3.76372	7	132979582	132983552	-1	antisense_RNA
ENSMUSG00000103507	Gm38375		predicted gene, 38375 [Source:MGI Symbol;Acc:MGI:5611603]	0.450601	-0.846762	2.08278	0.0424537	0.434178	-3.7653	9	96028624	96030850	1	TEC
ENSMUSG00000025504	Eps8l2	98845	EPS8-like 2 [Source:MGI Symbol;Acc:MGI:2138828]	0.451093	0.378246	2.17348	0.0345511	0.405563	-3.76666	7	141338880	141363020	1	protein_coding
ENSMUSG00000090939	Gm17147		predicted gene 17147 [Source:MGI Symbol;Acc:MGI:4937974]	-0.266784	-0.671796	-2.09581	0.0412297	0.430017	-3.76679	6	65128571	65129002	1	processed_pseudogene
ENSMUSG00000021990	Spata13	219140	spermatogenesis associated 13 [Source:MGI Symbol;Acc:MGI:104838]	0.19055	3.9281	2.37004	0.0217222	0.349085	-3.76823	14	60634001	60764556	1	protein_coding
ENSMUSG00000110070	Gm45619		predicted gene 45619 [Source:MGI Symbol;Acc:MGI:5791455]	-0.239285	0.960133	-2.18691	0.0334984	0.400112	-3.76863	7	45368177	45368704	1	lincRNA
ENSMUSG00000046008	Pnlip	69060	pancreatic lipase [Source:MGI Symbol;Acc:MGI:97722]	-0.393292	-1.30673	-2.05907	0.0447637	0.443374	-3.76869	19	58670365	58681786	1	protein_coding
ENSMUSG00000085527	Gm15535		predicted gene 15535 [Source:MGI Symbol;Acc:MGI:3782983]	0.214158	1.83864	2.23658	0.0298469	0.383741	-3.76954	3	85556046	85573945	-1	sense_intronic
ENSMUSG00000050201	Otop2	237987	otopetrin 2 [Source:MGI Symbol;Acc:MGI:2388365]	-0.529159	-2.04083	-2.0467	0.0460108	0.448138	-3.76971	11	115307163	115332303	1	protein_coding
ENSMUSG00000029513	Prkab1	19079	protein kinase, AMP-activated, beta 1 non-catalytic subunit [Source:MGI Symbol;Acc:MGI:1336167]	-0.155756	3.34518	-2.33197	0.0238096	0.355475	-3.7735	5	116013586	116024508	-1	protein_coding
ENSMUSG00000090626	Tex9	21778	testis expressed gene 9 [Source:MGI Symbol;Acc:MGI:1201610]	0.15851	2.56513	2.27165	0.0274852	0.374774	-3.77465	9	72450394	72492212	-1	protein_coding
ENSMUSG00000085767	Gm13563		predicted gene 13563 [Source:MGI Symbol;Acc:MGI:3652052]	0.157124	1.2085	2.20889	0.0318369	0.389274	-3.77613	2	26381526	26389018	1	antisense_RNA
ENSMUSG00000041096	Tspyl2	52808	TSPY-like 2 [Source:MGI Symbol;Acc:MGI:106244]	-0.0937944	7.439	-2.46843	0.0170668	0.314284	-3.77657	X	152336852	152342425	-1	protein_coding
ENSMUSG00000085181	Gm12709		predicted gene 12709 [Source:MGI Symbol;Acc:MGI:3651946]	-0.164519	1.6095	-2.22688	0.0305309	0.38585	-3.77787	4	102967266	102989755	-1	antisense_RNA
ENSMUSG00000082132	Gm13541		predicted gene 13541 [Source:MGI Symbol;Acc:MGI:3651925]	-0.388523	-0.327154	-2.108	0.0401118	0.42775	-3.77797	2	52551969	52552251	1	processed_pseudogene
ENSMUSG00000024420	Zfp521	225207	zinc finger protein 521 [Source:MGI Symbol;Acc:MGI:95459]	0.144406	4.12289	2.35748	0.0223916	0.350246	-3.77917	18	13687013	13972733	-1	protein_coding
ENSMUSG00000031101	Sash3	74131	SAM and SH3 domain containing 3 [Source:MGI Symbol;Acc:MGI:1921381]	-0.177208	0.403282	-2.14929	0.0365212	0.413948	-3.78059	X	48146436	48161565	1	protein_coding
ENSMUSG00000038563	Efl1	101592	elongation factor like GPTase 1 [Source:MGI Symbol;Acc:MGI:2141969]	0.0674598	3.77773	2.35347	0.0226096	0.350246	-3.78403	7	82648614	82777852	1	protein_coding
ENSMUSG00000039089	L3mbtl3	237339	l(3)mbt-like 3 (Drosophila) [Source:MGI Symbol;Acc:MGI:2143628]	0.139352	4.79207	2.40064	0.0201648	0.337156	-3.78537	10	26274468	26375971	-1	protein_coding
ENSMUSG00000074580	4931440P22Rik		RIKEN cDNA 4931440P22 gene [Source:MGI Symbol;Acc:MGI:1918254]	0.243684	-0.70504	2.08245	0.0424856	0.434261	-3.7856	3	65507257	65529379	-1	transcribed_processed_pseudogene
ENSMUSG00000027998	Plrg1	53317	pleiotropic regulator 1 [Source:MGI Symbol;Acc:MGI:1858197]	-0.0716791	5.44462	-2.43522	0.0185263	0.324416	-3.78608	3	83055522	83072355	1	protein_coding
ENSMUSG00000087526	Gm15738		predicted gene 15738 [Source:MGI Symbol;Acc:MGI:3783180]	0.337844	-1.00351	2.06158	0.0445137	0.442288	-3.78608	16	13354374	13468755	-1	antisense_RNA
ENSMUSG00000040795	Iqcc	230767	IQ motif containing C [Source:MGI Symbol;Acc:MGI:2446212]	0.108907	3.80053	2.35627	0.0224573	0.350246	-3.78611	4	129615126	129619099	-1	protein_coding
ENSMUSG00000058704	Memo1	76890	mediator of cell motility 1 [Source:MGI Symbol;Acc:MGI:1924140]	-0.114904	4.61082	-2.39691	0.0203489	0.338345	-3.78758	17	74200706	74294883	-1	protein_coding
ENSMUSG00000023336	Wfdc1	67866	WAP four-disulfide core domain 1 [Source:MGI Symbol;Acc:MGI:1915116]	0.273629	1.1749	2.19931	0.0325516	0.394895	-3.78806	8	119666365	119688222	1	protein_coding
ENSMUSG00000031534	Smim19	102032	small integral membrane protein 19 [Source:MGI Symbol;Acc:MGI:2142501]	-0.160775	4.52916	-2.39174	0.020607	0.340491	-3.78913	8	22462614	22476882	-1	protein_coding
ENSMUSG00000025608	Podxl	27205	podocalyxin-like [Source:MGI Symbol;Acc:MGI:1351317]	0.269085	5.26613	2.42196	0.0191401	0.328978	-3.78947	6	31519488	31563981	-1	protein_coding
ENSMUSG00000029648	Flt1	14254	FMS-like tyrosine kinase 1 [Source:MGI Symbol;Acc:MGI:95558]	0.25787	6.02774	2.44108	0.018261	0.323009	-3.78969	5	147561604	147726011	-1	protein_coding
ENSMUSG00000000759	Tubgcp3	259279	tubulin, gamma complex associated protein 3 [Source:MGI Symbol;Acc:MGI:2183752]	0.0592307	5.54763	2.43524	0.0185256	0.324416	-3.78993	8	12614277	12672248	-1	protein_coding
ENSMUSG00000022070	Bora	77744	bora, aurora kinase A activator [Source:MGI Symbol;Acc:MGI:1924994]	-0.129499	3.06258	-2.30434	0.0254345	0.364374	-3.79	14	99046427	99074537	1	protein_coding
ENSMUSG00000024913	Lrp5	16973	low density lipoprotein receptor-related protein 5 [Source:MGI Symbol;Acc:MGI:1278315]	0.357602	1.54347	2.22289	0.0308161	0.38585	-3.79009	19	3584828	3686564	-1	protein_coding
ENSMUSG00000034135	Sik3	70661	SIK family kinase 3 [Source:MGI Symbol;Acc:MGI:2446296]	0.171278	6.77092	2.45587	0.0176062	0.317786	-3.79038	9	46012820	46224194	1	protein_coding
ENSMUSG00000064294	Aox3	71724	aldehyde oxidase 3 [Source:MGI Symbol;Acc:MGI:1918974]	0.372544	1.33386	2.19958	0.0325313	0.394895	-3.79056	1	58113130	58200698	1	protein_coding
ENSMUSG00000029777	Gars	353172	glycyl-tRNA synthetase [Source:MGI Symbol;Acc:MGI:2449057]	-0.0874713	7.01509	-2.45715	0.0175507	0.317413	-3.79189	6	55038007	55079500	1	protein_coding
ENSMUSG00000089889	0610040B10Rik		RIKEN cDNA 0610040B10 gene [Source:MGI Symbol;Acc:MGI:1914922]	-0.242916	1.48155	-2.20493	0.0321307	0.391813	-3.79281	5	143329247	143332704	1	antisense_RNA
ENSMUSG00000021852	Slc35f4	75288	solute carrier family 35, member F4 [Source:MGI Symbol;Acc:MGI:1922538]	-0.174057	3.10362	-2.29545	0.0259785	0.367074	-3.79503	14	49298519	49526046	-1	protein_coding
ENSMUSG00000003038	Hmgn2	15331	high mobility group nucleosomal binding domain 2 [Source:MGI Symbol;Acc:MGI:96136]	-0.151079	5.88951	-2.43887	0.0183609	0.323386	-3.79534	4	133964738	133968650	-1	protein_coding
ENSMUSG00000057054	Inca1	103844	inhibitor of CDK, cyclin A1 interacting protein 1 [Source:MGI Symbol;Acc:MGI:2144284]	-0.145463	1.65549	-2.22413	0.0307274	0.38585	-3.7957	11	70688361	70700155	-1	protein_coding
ENSMUSG00000033949	Trim36	28105	tripartite motif-containing 36 [Source:MGI Symbol;Acc:MGI:106264]	-0.21331	3.57433	-2.33218	0.0237975	0.355475	-3.79599	18	46165302	46212607	-1	protein_coding
ENSMUSG00000085779	Atcayos		ataxia, cerebellar, Cayman type, opposite strand [Source:MGI Symbol;Acc:MGI:1916928]	-0.177375	1.8593	-2.22317	0.0307958	0.38585	-3.79717	10	81194609	81210877	1	antisense_RNA
ENSMUSG00000057594	Arl16	70317	ADP-ribosylation factor-like 16 [Source:MGI Symbol;Acc:MGI:1917567]	-0.0877673	3.97966	-2.3584	0.0223422	0.350246	-3.79842	11	120464866	120467607	-1	protein_coding
ENSMUSG00000103189	Gm37092		predicted gene, 37092 [Source:MGI Symbol;Acc:MGI:5610320]	0.9949	-2.78164	2.02414	0.0483651	0.450914	-3.79846	6	83074599	83076116	-1	TEC
ENSMUSG00000022112	Gpc5	103978	glypican 5 [Source:MGI Symbol;Acc:MGI:1194894]	-0.152691	4.82473	-2.39122	0.0206329	0.340491	-3.79888	14	115092215	116525179	1	protein_coding
ENSMUSG00000014329	Bicc1	83675	BicC family RNA binding protein 1 [Source:MGI Symbol;Acc:MGI:1933388]	0.198968	3.20643	2.30328	0.0254993	0.364728	-3.79951	10	70922832	71159700	-1	protein_coding
ENSMUSG00000037601	Nme1	18102	NME/NM23 nucleoside diphosphate kinase 1 [Source:MGI Symbol;Acc:MGI:97355]	-0.163207	5.14926	-2.41097	0.0196622	0.333141	-3.80147	11	93956979	93968521	-1	protein_coding
ENSMUSG00000020973	Dnaaf2	109065	dynein, axonemal assembly factor 2 [Source:MGI Symbol;Acc:MGI:1923566]	-0.121103	2.42652	-2.26061	0.02821	0.377669	-3.80197	12	69189087	69198429	-1	protein_coding
ENSMUSG00000022837	Iqcb1	320299	IQ calmodulin-binding motif containing 1 [Source:MGI Symbol;Acc:MGI:2443764]	-0.160307	5.68918	-2.4315	0.0186969	0.325358	-3.80293	16	36828385	36872721	1	protein_coding
ENSMUSG00000060843	Ctnna3	216033	catenin (cadherin associated protein), alpha 3 [Source:MGI Symbol;Acc:MGI:2661445]	0.196229	1.43977	2.19405	0.0329504	0.397818	-3.80406	10	63430098	65003667	1	protein_coding
ENSMUSG00000035594	Chrna5	110835	cholinergic receptor, nicotinic, alpha polypeptide 5 [Source:MGI Symbol;Acc:MGI:87889]	-0.481002	0.418186	-2.07756	0.0429538	0.43629	-3.80552	9	54980880	55007779	1	protein_coding
ENSMUSG00000048218	Amigo2	105827	adhesion molecule with Ig like domain 2 [Source:MGI Symbol;Acc:MGI:2145995]	0.167227	4.14077	2.37109	0.0216667	0.348967	-3.80573	15	97244074	97247287	-1	protein_coding
ENSMUSG00000038683	Pak1ip1	68083	PAK1 interacting protein 1 [Source:MGI Symbol;Acc:MGI:1915333]	-0.0959689	5.50493	-2.42649	0.0189284	0.327133	-3.80585	13	41001023	41013015	1	protein_coding
ENSMUSG00000098682	Otx2os1		orthodenticle homeobox 2 opposite strand 1 [Source:MGI Symbol;Acc:MGI:3583292]	1.08392	-3.57576	2.01998	0.0488097	0.452119	-3.80683	14	48669288	48793348	1	lincRNA
ENSMUSG00000047798	Cd300lf	246746	CD300 molecule like family member F [Source:MGI Symbol;Acc:MGI:2442359]	0.31118	-0.828286	2.06566	0.0441105	0.441687	-3.8084	11	115116214	115133992	-1	protein_coding
ENSMUSG00000054065	Pkp3	56460	plakophilin 3 [Source:MGI Symbol;Acc:MGI:1891830]	0.58803	-3.04959	2.01722	0.0491066	0.452119	-3.8089	7	141078218	141090510	1	protein_coding
ENSMUSG00000041377	Ninj2	29862	ninjurin 2 [Source:MGI Symbol;Acc:MGI:1352751]	-0.375325	0.481785	-2.15134	0.0363509	0.413614	-3.80967	6	120093350	120200339	1	protein_coding
ENSMUSG00000091844	Gm8251		predicted gene 8251 [Source:MGI Symbol;Acc:MGI:3647616]	0.641783	-3.51143	2.02924	0.0478236	0.450131	-3.80988	1	44055952	44061936	-1	protein_coding
ENSMUSG00000097189	Gm26594		predicted gene, 26594 [Source:MGI Symbol;Acc:MGI:5477088]	0.161266	0.196389	2.1172	0.0392861	0.425096	-3.81037	3	95855966	95861485	1	lincRNA
ENSMUSG00000073413	Ly6g6d	114654	lymphocyte antigen 6 complex, locus G6D [Source:MGI Symbol;Acc:MGI:2148931]	0.403709	-2.60933	2.01499	0.0493484	0.452119	-3.81144	17	35071443	35078065	-1	protein_coding
ENSMUSG00000044689	Gm13749		predicted gene 13749 [Source:MGI Symbol;Acc:MGI:3649721]	-0.75862	-3.1308	-2.02472	0.0483023	0.450821	-3.81158	1	63964727	63968999	1	lincRNA
ENSMUSG00000024979	Tectb	21684	tectorin beta [Source:MGI Symbol;Acc:MGI:109574]	-0.372558	-1.20234	-2.02789	0.0479667	0.450457	-3.81198	19	55180733	55196313	1	protein_coding
ENSMUSG00000032239	Rp9	55934	retinitis pigmentosa 9 (human) [Source:MGI Symbol;Acc:MGI:2157166]	-0.111206	3.94094	-2.34731	0.0229476	0.350259	-3.81204	9	22411047	22469743	-1	protein_coding
ENSMUSG00000021432	Slc35b3	108652	solute carrier family 35, member B3 [Source:MGI Symbol;Acc:MGI:1913978]	-0.120136	3.75376	-2.33461	0.0236589	0.354521	-3.81235	13	38932136	38960875	-1	protein_coding
ENSMUSG00000025602	Zfp202	80902	zinc finger protein 202 [Source:MGI Symbol;Acc:MGI:1933401]	-0.139929	3.04256	-2.29268	0.0261499	0.36796	-3.81255	9	40192316	40213604	1	protein_coding
ENSMUSG00000034190	Chmp7	105513	charged multivesicular body protein 7 [Source:MGI Symbol;Acc:MGI:1913922]	-0.0673876	6.43388	-2.44116	0.0182574	0.323009	-3.81288	14	69717000	69732541	-1	protein_coding
ENSMUSG00000082016	Pgam1-ps2		phosphoglycerate mutase 1, pseudogene 2 [Source:MGI Symbol;Acc:MGI:3645709]	0.387971	-1.77286	2.03792	0.0469147	0.448991	-3.81378	7	27469771	27470535	-1	processed_pseudogene
ENSMUSG00000036442	Thap11	59016	THAP domain containing 11 [Source:MGI Symbol;Acc:MGI:1930964]	-0.116278	4.34131	-2.37358	0.0215364	0.348296	-3.81401	8	105855132	105856950	1	protein_coding
ENSMUSG00000035295	Wdr38	76646	WD repeat domain 38 [Source:MGI Symbol;Acc:MGI:1923896]	0.270685	-0.880005	2.06061	0.0446101	0.44263	-3.815	2	38997476	39006168	1	protein_coding
ENSMUSG00000039878	Slc39a5	72002	solute carrier family 39 (metal ion transporter), member 5 [Source:MGI Symbol;Acc:MGI:1919336]	-0.373968	-1.66055	-2.03191	0.0475421	0.450042	-3.81716	10	128395931	128401229	-1	protein_coding
ENSMUSG00000032469	Dbr1	83703	debranching RNA lariats 1 [Source:MGI Symbol;Acc:MGI:1931520]	-0.0938921	4.0908	-2.35616	0.0224633	0.350246	-3.81754	9	99575799	99584501	1	protein_coding
ENSMUSG00000096975	Gm16386		predicted gene 16386 [Source:MGI Symbol;Acc:MGI:3646848]	0.234992	0.188791	2.1073	0.0401756	0.42775	-3.82111	17	22784798	22817741	-1	lincRNA
ENSMUSG00000106683	Gm43263		predicted gene 43263 [Source:MGI Symbol;Acc:MGI:5663400]	-0.44984	-1.68769	-2.03619	0.0470948	0.449228	-3.82163	8	69473492	69474842	-1	lincRNA
ENSMUSG00000110296	Gm45533		predicted gene 45533 [Source:MGI Symbol;Acc:MGI:5791369]	0.237976	-0.175748	2.05246	0.0454264	0.445546	-3.82307	4	139075824	139076208	1	antisense_RNA
ENSMUSG00000106888	Gm42848		predicted gene 42848 [Source:MGI Symbol;Acc:MGI:5662985]	0.35681	-1.79469	2.01508	0.049339	0.452119	-3.82394	5	34221162	34225984	1	antisense_RNA
ENSMUSG00000044952	Kctd21	622320	potassium channel tetramerisation domain containing 21 [Source:MGI Symbol;Acc:MGI:3643121]	0.115341	4.04236	2.35075	0.0227579	0.350246	-3.824	7	97332327	97350213	1	protein_coding
ENSMUSG00000058600	Rpl30	19946	ribosomal protein L30 [Source:MGI Symbol;Acc:MGI:98037]	-0.132588	7.36649	-2.44575	0.0180517	0.322943	-3.82427	15	34440505	34443640	-1	protein_coding
ENSMUSG00000071001	Hrct1	100039781	histidine rich carboxyl terminus 1 [Source:MGI Symbol;Acc:MGI:1917945]	0.417168	-1.38071	2.0361	0.0471039	0.449228	-3.82612	4	43727188	43728639	1	protein_coding
ENSMUSG00000032289	Thsd4	207596	thrombospondin, type I, domain containing 4 [Source:MGI Symbol;Acc:MGI:2672033]	0.206184	3.69084	2.32989	0.0239281	0.355806	-3.82747	9	59966931	60522046	-1	protein_coding
ENSMUSG00000075514	Gm13375		predicted gene 13375 [Source:MGI Symbol;Acc:MGI:3649913]	-0.150946	1.92521	-2.21785	0.0311802	0.38585	-3.82755	2	20969054	20969997	1	antisense_RNA
ENSMUSG00000009670	Tex11	83558	testis expressed gene 11 [Source:MGI Symbol;Acc:MGI:1933237]	-0.33437	-1.07489	-2.04294	0.0463965	0.44848	-3.829	X	100838648	101059667	-1	protein_coding
ENSMUSG00000097166	9330179D12Rik		RIKEN cDNA 9330179D12 gene [Source:MGI Symbol;Acc:MGI:1924808]	-0.303828	0.996608	-2.14009	0.0372964	0.416556	-3.82948	6	127149389	127212411	1	antisense_RNA
ENSMUSG00000053604	Rpia	19895	ribose 5-phosphate isomerase A [Source:MGI Symbol;Acc:MGI:103254]	-0.122457	3.4102	-2.31159	0.0249991	0.362607	-3.82985	6	70765720	70792232	-1	protein_coding
ENSMUSG00000049313	Sorl1	20660	sortilin-related receptor, LDLR class A repeats-containing [Source:MGI Symbol;Acc:MGI:1202296]	0.128831	8.62821	2.45133	0.017805	0.319786	-3.82997	9	41964720	42124297	-1	protein_coding
ENSMUSG00000022768	Ccdc116	76872	coiled-coil domain containing 116 [Source:MGI Symbol;Acc:MGI:1924122]	-0.311206	0.13674	-2.10358	0.0405141	0.428804	-3.83004	16	17139064	17147229	-1	protein_coding
ENSMUSG00000107352	Gm43660		predicted gene 43660 [Source:MGI Symbol;Acc:MGI:5663797]	-0.157913	3.20954	-2.29661	0.0259069	0.367074	-3.83014	5	31560812	31569072	-1	lincRNA
ENSMUSG00000059901	Adamts14	237360	a disintegrin-like and metallopeptidase (reprolysin type) with thrombospondin type 1 motif, 14 [Source:MGI Symbol;Acc:MGI:2179942]	0.480325	-1.65674	2.03368	0.0473573	0.449228	-3.83132	10	61197112	61273438	-1	protein_coding
ENSMUSG00000044795	Cyb5d1	327951	cytochrome b5 domain containing 1 [Source:MGI Symbol;Acc:MGI:2685586]	0.127508	4.28287	2.35801	0.0223631	0.350246	-3.83159	11	69391925	69395631	-1	protein_coding
ENSMUSG00000027875	Hmgcs2	15360	3-hydroxy-3-methylglutaryl-Coenzyme A synthase 2 [Source:MGI Symbol;Acc:MGI:101939]	0.245284	2.89207	2.27028	0.027574	0.374774	-3.83197	3	98280435	98310738	1	protein_coding
ENSMUSG00000030706	Mrpl48	52443	mitochondrial ribosomal protein L48 [Source:MGI Symbol;Acc:MGI:1289321]	-0.0836543	6.17541	-2.42708	0.0189009	0.327133	-3.83509	7	100545751	100608301	-1	protein_coding
ENSMUSG00000092540	Gm8738		predicted gene 8738 [Source:MGI Symbol;Acc:MGI:3644778]	-0.437155	-2.07293	-2.01092	0.0497915	0.452119	-3.83623	11	103879915	103880243	-1	processed_pseudogene
ENSMUSG00000035455	Fignl1	60530	fidgetin-like 1 [Source:MGI Symbol;Acc:MGI:1890648]	-0.219973	0.364849	-2.11774	0.0392384	0.425096	-3.83639	11	11787431	11808962	-1	protein_coding
ENSMUSG00000042828	Trim72	434246	tripartite motif-containing 72 [Source:MGI Symbol;Acc:MGI:3612190]	-0.27334	-0.316603	-2.07765	0.0429449	0.43629	-3.83724	7	128003949	128011033	1	protein_coding
ENSMUSG00000043940	Wdfy3	72145	WD repeat and FYVE domain containing 3 [Source:MGI Symbol;Acc:MGI:1096875]	0.0873649	7.67133	2.44166	0.018235	0.323009	-3.83783	5	101832956	102069921	-1	protein_coding
ENSMUSG00000029790	Cep41	83922	centrosomal protein 41 [Source:MGI Symbol;Acc:MGI:1891414]	0.123364	2.99388	2.27181	0.0274744	0.374774	-3.83977	6	30653457	30693749	-1	protein_coding
ENSMUSG00000069833	Ahnak	66395	AHNAK nucleoprotein (desmoyokin) [Source:MGI Symbol;Acc:MGI:1316648]	0.228042	5.89302	2.41701	0.0193734	0.329884	-3.84118	19	8989284	9076919	1	protein_coding
ENSMUSG00000020420	Zfp607a	545938	zinc finger protein 607A [Source:MGI Symbol;Acc:MGI:3584526]	-0.216649	1.02071	-2.15615	0.0359531	0.412401	-3.84121	7	27857527	27880825	1	protein_coding
ENSMUSG00000097840	Gm26756		predicted gene, 26756 [Source:MGI Symbol;Acc:MGI:5477250]	-0.206752	0.271526	-2.10504	0.0403806	0.427977	-3.8414	5	67427680	67437990	1	antisense_RNA
ENSMUSG00000028741	Mrto4	69902	mRNA turnover 4, ribosome maturation factor [Source:MGI Symbol;Acc:MGI:1917152]	-0.104217	4.30433	-2.35772	0.0223789	0.350246	-3.84394	4	139347435	139352576	-1	protein_coding
ENSMUSG00000100967	Gm29666		predicted gene 29666 [Source:MGI Symbol;Acc:MGI:5580372]	-0.17873	3.07931	-2.27773	0.027093	0.373344	-3.84438	15	84910438	84920038	-1	protein_coding
ENSMUSG00000030994	D7Ertd443e	71007	DNA segment, Chr 7, ERATO Doi 443, expressed [Source:MGI Symbol;Acc:MGI:1196431]	-0.18344	2.68186	-2.25738	0.0284252	0.377675	-3.84494	7	134265779	134385661	-1	protein_coding
ENSMUSG00000020673	Tpo	22018	thyroid peroxidase [Source:MGI Symbol;Acc:MGI:98813]	0.314339	-0.880757	2.03314	0.0474136	0.449348	-3.84655	12	30054659	30132624	-1	protein_coding
ENSMUSG00000051232	Tmem199	195040	transmembrane protein 199 [Source:MGI Symbol;Acc:MGI:2144113]	-0.088583	5.30657	-2.40102	0.020146	0.337156	-3.84745	11	78507055	78512172	-1	protein_coding
ENSMUSG00000061411	Nol4l	329540	nucleolar protein 4-like [Source:MGI Symbol;Acc:MGI:1918765]	-0.125495	5.62509	-2.40956	0.0197301	0.333305	-3.84803	2	153407462	153529971	-1	protein_coding
ENSMUSG00000007035	Msh5	17687	mutS homolog 5 [Source:MGI Symbol;Acc:MGI:1329021]	0.252038	-0.090242	2.07635	0.0430697	0.43629	-3.84829	17	35028605	35046745	-1	protein_coding
ENSMUSG00000109228	Fam81b	238726	family with sequence similarity 81, member B [Source:MGI Symbol;Acc:MGI:2685122]	0.521062	-1.23683	2.0303	0.0477123	0.450131	-3.84917	13	76201708	76305072	-1	protein_coding
ENSMUSG00000046275	Tusc5	237858	tumor suppressor candidate 5 [Source:MGI Symbol;Acc:MGI:3029307]	-0.320287	-1.35003	-2.01829	0.0489915	0.452119	-3.85076	11	76679808	76698664	1	protein_coding
ENSMUSG00000011154	Cfap161	75556	cilia and flagella associated protein 161 [Source:MGI Symbol;Acc:MGI:1922806]	0.333785	0.371696	2.12493	0.0386045	0.422605	-3.85077	7	83774101	83794880	-1	protein_coding
ENSMUSG00000086454	Platr14		pluripotency associated transcript 14 [Source:MGI Symbol;Acc:MGI:1922209]	-0.463289	-1.60765	-1.99628	0.0514143	0.4572	-3.85103	2	104559163	104571429	1	processed_transcript
ENSMUSG00000026839	Upp2	76654	uridine phosphorylase 2 [Source:MGI Symbol;Acc:MGI:1923904]	-0.107362	4.54167	-2.3598	0.0222666	0.350246	-3.85412	2	58567298	58792971	1	protein_coding
ENSMUSG00000069171	Nr2f1	13865	nuclear receptor subfamily 2, group F, member 1 [Source:MGI Symbol;Acc:MGI:1352451]	-0.189954	4.9781	-2.38072	0.0211667	0.345077	-3.85438	13	78188973	78199757	-1	protein_coding
ENSMUSG00000046618	Olfml2a	241327	olfactomedin-like 2A [Source:MGI Symbol;Acc:MGI:2444741]	0.295139	1.87781	2.1901	0.0332527	0.39969	-3.85662	2	38931978	38963753	1	protein_coding
ENSMUSG00000026833	Olfm1	56177	olfactomedin 1 [Source:MGI Symbol;Acc:MGI:1860437]	-0.191258	8.88006	-2.44019	0.0183013	0.323009	-3.85703	2	28192992	28230736	1	protein_coding
ENSMUSG00000022678	Nde1	67203	nudE neurodevelopment protein 1 [Source:MGI Symbol;Acc:MGI:1914453]	0.149508	4.40931	2.36125	0.022189	0.350246	-3.85706	16	14163275	14192928	1	protein_coding
ENSMUSG00000031880	Rrad	56437	Ras-related associated with diabetes [Source:MGI Symbol;Acc:MGI:1930943]	-0.420924	-1.41034	-2.00533	0.0504054	0.454673	-3.86258	8	104628070	104631327	-1	protein_coding
ENSMUSG00000049516	Spty2d1	101685	SPT2, Suppressor of Ty, domain containing 1 (S. cerevisiae) [Source:MGI Symbol;Acc:MGI:2142062]	-0.160235	5.30071	-2.39052	0.0206682	0.340613	-3.86332	7	46990396	47008411	-1	protein_coding
ENSMUSG00000102704	Gm38309		predicted gene, 38309 [Source:MGI Symbol;Acc:MGI:5611537]	-0.258211	1.13449	-2.15165	0.0363246	0.413614	-3.86334	2	23492931	23494448	1	TEC
ENSMUSG00000033107	Rnf125	67664	ring finger protein 125 [Source:MGI Symbol;Acc:MGI:1914914]	0.286691	0.423266	2.09953	0.0408856	0.429723	-3.86386	18	20944625	20983848	1	protein_coding
ENSMUSG00000022801	Lrch3	70144	leucine-rich repeats and calponin homology (CH) domain containing 3 [Source:MGI Symbol;Acc:MGI:1917394]	0.114365	5.93919	2.40877	0.0197684	0.333642	-3.86562	16	32914100	33015647	1	protein_coding
ENSMUSG00000031805	Jak3	16453	Janus kinase 3 [Source:MGI Symbol;Acc:MGI:99928]	0.316509	0.772991	2.1338	0.0378342	0.419218	-3.86694	8	71676296	71690575	1	protein_coding
ENSMUSG00000029632	Ndufa4		NADH dehydrogenase (ubiquinone) 1 alpha subcomplex, 4 [Source:MGI Symbol;Acc:MGI:107686]	-0.127376	7.67392	-2.42902	0.0188112	0.326264	-3.86712	6	11900292	11907497	-1	protein_coding
ENSMUSG00000089685	Gm9017		predicted gene 9017 [Source:MGI Symbol;Acc:MGI:3646937]	0.329528	-0.663325	2.02458	0.0483181	0.450821	-3.86934	16	60604766	60611236	1	antisense_RNA
ENSMUSG00000086918	4930429F24Rik		RIKEN cDNA 4930429F24 gene [Source:MGI Symbol;Acc:MGI:1921883]	-0.297421	1.73646	-2.17432	0.0344845	0.405563	-3.86967	9	79793641	79803235	1	lincRNA
ENSMUSG00000085743	8430419K02Rik		RIKEN cDNA 8430419K02 gene [Source:MGI Symbol;Acc:MGI:1921768]	-0.511417	-3.18973	-1.97224	0.0541769	0.468317	-3.87015	11	18845851	18874309	-1	processed_transcript
ENSMUSG00000106224	Gm43823		predicted gene 43823 [Source:MGI Symbol;Acc:MGI:5663960]	0.305686	-0.864086	2.03032	0.0477103	0.450131	-3.87055	3	121721595	121723402	-1	TEC
ENSMUSG00000086389	Gm15998		predicted gene 15998 [Source:MGI Symbol;Acc:MGI:3802094]	-0.247655	0.0315882	-2.07793	0.0429174	0.43629	-3.87103	3	89315439	89318907	1	antisense_RNA
ENSMUSG00000061039	Olfr920	258783	olfactory receptor 920 [Source:MGI Symbol;Acc:MGI:3030754]	-0.412664	-1.25106	-2.00186	0.0507904	0.455661	-3.87119	9	38752299	38760117	1	protein_coding
ENSMUSG00000030751	Psma1	26440	proteasome (prosome, macropain) subunit, alpha type 1 [Source:MGI Symbol;Acc:MGI:1347005]	-0.122684	6.69439	-2.41701	0.0193737	0.329884	-3.87196	7	114264606	114276118	-1	protein_coding
ENSMUSG00000024335	Brd2	14312	bromodomain containing 2 [Source:MGI Symbol;Acc:MGI:99495]	-0.0746433	7.37166	-2.42426	0.0190323	0.328169	-3.8723	17	34112023	34122634	-1	protein_coding
ENSMUSG00000053861	Gm9925		predicted gene 9925 [Source:MGI Symbol;Acc:MGI:3641738]	0.212214	-0.477217	2.042	0.0464933	0.448515	-3.87272	18	74065102	74065584	1	protein_coding
ENSMUSG00000037759	Ptger2	19217	prostaglandin E receptor 2 (subtype EP2) [Source:MGI Symbol;Acc:MGI:97794]	-0.271513	-0.987467	-2.01797	0.049026	0.452119	-3.87303	14	44988195	45003820	1	protein_coding
ENSMUSG00000033970	Rfc3	69263	replication factor C (activator 1) 3 [Source:MGI Symbol;Acc:MGI:1916513]	-0.141512	2.60571	-2.23577	0.0299032	0.383741	-3.87565	5	151642756	151651242	-1	protein_coding
ENSMUSG00000103442	Pcdha1	116731	protocadherin alpha 1 [Source:MGI Symbol;Acc:MGI:2150982]	0.335866	-1.26332	1.99516	0.0515404	0.457721	-3.87621	18	36930184	37187661	1	protein_coding
ENSMUSG00000029123	Stk32b	64293	serine/threonine kinase 32B [Source:MGI Symbol;Acc:MGI:1927552]	-0.353129	0.820396	-2.107	0.0402029	0.42775	-3.87631	5	37446825	37717171	-1	protein_coding
ENSMUSG00000056737	Capg	12332	capping protein (actin filament), gelsolin-like [Source:MGI Symbol;Acc:MGI:1098259]	0.33574	0.0845374	2.0934	0.0414536	0.430729	-3.8767	6	72544391	72562983	1	protein_coding
ENSMUSG00000031609	Sap30	60406	sin3 associated polypeptide [Source:MGI Symbol;Acc:MGI:1929129]	-0.197123	2.46674	-2.22804	0.0304484	0.38585	-3.87694	8	57482707	57487860	-1	protein_coding
ENSMUSG00000067578	Cbln4	228942	cerebellin 4 precursor protein [Source:MGI Symbol;Acc:MGI:2154433]	-0.399708	2.84022	-2.22872	0.0304003	0.38585	-3.87829	2	172036233	172043466	-1	protein_coding
ENSMUSG00000026224	4933407L21Rik		RIKEN cDNA 4933407L21 gene [Source:MGI Symbol;Acc:MGI:1918391]	0.15289	1.78402	2.17979	0.0340532	0.403948	-3.8785	1	85928483	85940624	1	protein_coding
ENSMUSG00000030249	Abcc9	20928	ATP-binding cassette, sub-family C (CFTR/MRP), member 9 [Source:MGI Symbol;Acc:MGI:1352630]	0.157058	3.69384	2.29268	0.02615	0.36796	-3.87941	6	142587862	142702315	-1	protein_coding
ENSMUSG00000078451	Ppil6	73075	peptidylprolyl isomerase (cyclophilin)-like 6 [Source:MGI Symbol;Acc:MGI:1920325]	0.162277	2.32546	2.21112	0.0316723	0.3882	-3.88154	10	41490439	41514286	1	protein_coding
ENSMUSG00000062960	Kdr	16542	kinase insert domain protein receptor [Source:MGI Symbol;Acc:MGI:96683]	0.301826	3.70669	2.29096	0.0262569	0.369048	-3.88155	5	75932827	75978458	-1	protein_coding
ENSMUSG00000020717	Pecam1	18613	platelet/endothelial cell adhesion molecule 1 [Source:MGI Symbol;Acc:MGI:97537]	0.245168	4.18166	2.32679	0.024107	0.357168	-3.88203	11	106654217	106750628	-1	protein_coding
ENSMUSG00000035572	Dcaf10	242418	DDB1 and CUL4 associated factor 10 [Source:MGI Symbol;Acc:MGI:2140179]	-0.131455	5.01568	-2.36915	0.0217687	0.349259	-3.88351	4	45342101	45379759	1	protein_coding
ENSMUSG00000025701	Alox5	11689	arachidonate 5-lipoxygenase [Source:MGI Symbol;Acc:MGI:87999]	0.359492	-1.30116	1.99082	0.0520306	0.459982	-3.88387	6	116410077	116461178	-1	protein_coding
ENSMUSG00000102555	6430511E19Rik		RIKEN cDNA 6430511E19 gene [Source:MGI Symbol;Acc:MGI:2443259]	0.30543	2.6752	2.2297	0.0303304	0.38585	-3.88459	7	92639949	92643783	1	TEC
ENSMUSG00000104324	Gm37320		predicted gene, 37320 [Source:MGI Symbol;Acc:MGI:5610548]	-0.35039	-0.750047	-2.01686	0.0491463	0.452119	-3.88489	15	68321381	68326333	-1	TEC
ENSMUSG00000045259	Klhdc9	68874	kelch domain containing 9 [Source:MGI Symbol;Acc:MGI:1916124]	0.322541	-0.965987	2.0125	0.0496192	0.452119	-3.88583	1	171358446	171360798	-1	protein_coding
ENSMUSG00000026174	Cnot9	58184	CCR4-NOT transcription complex, subunit 9 [Source:MGI Symbol;Acc:MGI:1928902]	-0.0817596	5.22262	-2.3797	0.021219	0.345311	-3.88615	1	74506058	74530842	1	protein_coding
ENSMUSG00000096210	H1f0	14958	H1 histone family, member 0 [Source:MGI Symbol;Acc:MGI:95893]	-0.0941084	6.67229	-2.41028	0.0196954	0.333141	-3.88638	15	79028212	79030498	1	protein_coding
ENSMUSG00000088769	Gm22637		predicted gene, 22637 [Source:MGI Symbol;Acc:MGI:5452414]	-0.374424	-0.678114	-2.02727	0.048032	0.450457	-3.88748	14	45461363	45461645	-1	misc_RNA
ENSMUSG00000020546	Stxbp4	20913	syntaxin binding protein 4 [Source:MGI Symbol;Acc:MGI:1342296]	0.120045	4.98416	2.36545	0.0219647	0.350246	-3.88836	11	90476492	90638084	-1	protein_coding
ENSMUSG00000022711	Pmm2	54128	phosphomannomutase 2 [Source:MGI Symbol;Acc:MGI:1859214]	0.0888686	4.69992	2.35592	0.0224762	0.350246	-3.88891	16	8637674	8657531	1	protein_coding
ENSMUSG00000030583	Sipa1l3	74206	signal-induced proliferation-associated 1 like 3 [Source:MGI Symbol;Acc:MGI:1921456]	0.230203	4.85777	2.3674	0.0218611	0.35007	-3.88892	7	29320372	29518641	-1	protein_coding
ENSMUSG00000065499	Mir384		microRNA 384 [Source:MGI Symbol;Acc:MGI:3619394]	0.506823	-1.411	1.9826	0.0529707	0.463118	-3.88909	X	105344282	105344369	-1	miRNA
ENSMUSG00000057036	Gm7536		predicted gene 7536 [Source:MGI Symbol;Acc:MGI:3645137]	-0.227077	0.259857	-2.08531	0.0422135	0.432699	-3.88928	3	24333068	24333511	1	processed_pseudogene
ENSMUSG00000005687	Bcas2	68183	breast carcinoma amplified sequence 2 [Source:MGI Symbol;Acc:MGI:1915433]	-0.0889157	6.1711	-2.4019	0.0201029	0.337156	-3.88941	3	103171655	103179166	1	protein_coding
ENSMUSG00000002831	Plin4	57435	perilipin 4 [Source:MGI Symbol;Acc:MGI:1929709]	0.661693	2.20576	2.22059	0.0309815	0.38585	-3.89116	17	56100591	56109803	-1	protein_coding
ENSMUSG00000073676	Hspe1	15528	heat shock protein 1 (chaperonin 10) [Source:MGI Symbol;Acc:MGI:104680]	-0.104568	5.60262	-2.39	0.0206943	0.340736	-3.89164	1	55088132	55091307	1	protein_coding
ENSMUSG00000027824	Vmn2r1	56544	vomeronasal 2, receptor 1 [Source:MGI Symbol;Acc:MGI:3645892]	-0.271943	0.266616	-2.07975	0.0427434	0.436161	-3.89285	3	64081642	64105458	1	protein_coding
ENSMUSG00000036304	Zdhhc23	332175	zinc finger, DHHC domain containing 23 [Source:MGI Symbol;Acc:MGI:2685625]	0.181957	1.98689	2.17123	0.0347309	0.406624	-3.89405	16	43969078	43979093	-1	protein_coding
ENSMUSG00000025781	Atp5c1	11949	ATP synthase, H+ transporting, mitochondrial F1 complex, gamma polypeptide 1 [Source:MGI Symbol;Acc:MGI:1261437]	-0.0844428	7.75575	-2.4169	0.0193789	0.329884	-3.89472	2	10056016	10080510	-1	protein_coding
ENSMUSG00000055413	H2-Q5		histocompatibility 2, Q region locus 5 [Source:MGI Symbol;Acc:MGI:95934]	-0.582252	-2.09338	-1.96206	0.0553857	0.471567	-3.89638	17	35394126	35397800	1	polymorphic_pseudogene
ENSMUSG00000100799	1700027H10Rik		RIKEN cDNA 1700027H10 gene [Source:MGI Symbol;Acc:MGI:1919524]	-0.385424	-1.589	-1.96215	0.0553746	0.471567	-3.89649	3	45416584	45439310	-1	antisense_RNA
ENSMUSG00000079491	H2-T10	15024	histocompatibility 2, T region locus 10 [Source:MGI Symbol;Acc:MGI:95942]	0.179866	0.456587	2.09653	0.0411625	0.430017	-3.89672	17	36115876	36121465	-1	polymorphic_pseudogene
ENSMUSG00000029245	Epha5	13839	Eph receptor A5 [Source:MGI Symbol;Acc:MGI:99654]	-0.201458	6.55123	-2.3851	0.0209425	0.343201	-3.89782	5	84054761	84417382	-1	protein_coding
ENSMUSG00000099950	9130227L01Rik		RIKEN cDNA 9130227L01 gene [Source:MGI Symbol;Acc:MGI:2445084]	-0.73854	-3.32473	-1.96116	0.0554931	0.471567	-3.89856	1	55931241	55972328	1	lincRNA
ENSMUSG00000029414	Kntc1	208628	kinetochore associated 1 [Source:MGI Symbol;Acc:MGI:2673709]	0.177674	-0.368898	2.03109	0.0476284	0.450131	-3.90071	5	123749716	123821593	1	protein_coding
ENSMUSG00000085145	Gm11614		predicted gene 11614 [Source:MGI Symbol;Acc:MGI:3651813]	-0.290857	-1.35648	-1.97863	0.0534302	0.464679	-3.90376	11	97723651	97725711	1	antisense_RNA
ENSMUSG00000038806	Sde2	208768	SDE2 telomere maintenance homolog (S. pombe) [Source:MGI Symbol;Acc:MGI:2384788]	-0.0824088	4.8182	-2.35367	0.0225983	0.350246	-3.90478	1	180851127	180868113	1	protein_coding
ENSMUSG00000026556	Vangl2	93840	vang-like 2 (van gogh, Drosophila) [Source:MGI Symbol;Acc:MGI:2135272]	-0.161649	3.26081	-2.26083	0.028195	0.377669	-3.90551	1	172000960	172028444	-1	protein_coding
ENSMUSG00000042213	Zfand4	67492	zinc finger, AN1-type domain 4 [Source:MGI Symbol;Acc:MGI:1914742]	-0.168862	3.16992	-2.25189	0.0287945	0.378626	-3.9068	6	116264222	116330302	1	protein_coding
ENSMUSG00000039982	Dtx4	207521	deltex 4, E3 ubiquitin ligase [Source:MGI Symbol;Acc:MGI:2672905]	-0.132592	5.72528	-2.38135	0.0211341	0.344974	-3.90709	19	12466341	12501996	-1	protein_coding
ENSMUSG00000091405	Hist2h4	97122	histone cluster 2, H4 [Source:MGI Symbol;Acc:MGI:2140113]	0.275002	0.569724	2.0876	0.0419977	0.431827	-3.90826	3	96261682	96263311	-1	protein_coding
ENSMUSG00000032343	Impg1	63859	interphotoreceptor matrix proteoglycan 1 [Source:MGI Symbol;Acc:MGI:1926876]	0.667479	-0.878951	1.98975	0.0521518	0.460205	-3.90851	9	80313330	80465481	-1	protein_coding
ENSMUSG00000038665	Dgki	320127	diacylglycerol kinase, iota [Source:MGI Symbol;Acc:MGI:2443430]	0.198969	4.49778	2.32354	0.024295	0.357913	-3.90851	6	36846022	37300184	-1	protein_coding
ENSMUSG00000100303	2600014E21Rik		RIKEN cDNA 2600014E21 gene [Source:MGI Symbol;Acc:MGI:1919384]	-0.383816	1.20652	-2.12133	0.0389206	0.424781	-3.90863	2	75138842	75322897	1	antisense_RNA
ENSMUSG00000079467	Gm14966		predicted gene 14966 [Source:MGI Symbol;Acc:MGI:3705223]	0.218268	-0.225594	2.03952	0.0467498	0.448847	-3.90915	19	6355522	6363759	-1	antisense_RNA
ENSMUSG00000006574	Slc4a1	20533	solute carrier family 4 (anion exchanger), member 1 [Source:MGI Symbol;Acc:MGI:109393]	0.489684	-3.09579	1.94231	0.0577947	0.476146	-3.9096	11	102348824	102366203	-1	protein_coding
ENSMUSG00000028333	Anp32b	67628	acidic (leucine-rich) nuclear phosphoprotein 32 family, member B [Source:MGI Symbol;Acc:MGI:1914878]	-0.105625	6.53661	-2.39694	0.0203477	0.338345	-3.91099	4	46450902	46472657	1	protein_coding
ENSMUSG00000010066	Cacna2d2	56808	calcium channel, voltage-dependent, alpha 2/delta subunit 2 [Source:MGI Symbol;Acc:MGI:1929813]	0.199969	5.87023	2.37216	0.0216107	0.348878	-3.91262	9	107399612	107529343	1	protein_coding
ENSMUSG00000092495	Gm20405		predicted gene 20405 [Source:MGI Symbol;Acc:MGI:5141870]	0.504224	-1.63422	1.9567	0.0560302	0.472607	-3.91505	15	65857869	65858356	1	processed_transcript
ENSMUSG00000084159	Gm12696		predicted gene 12696 [Source:MGI Symbol;Acc:MGI:3649288]	0.172195	-0.287579	2.04492	0.0461937	0.44848	-3.91683	4	97521428	97522332	-1	processed_pseudogene
ENSMUSG00000074211	Sdhaf1	68332	succinate dehydrogenase complex assembly factor 1 [Source:MGI Symbol;Acc:MGI:1915582]	-0.191917	1.09294	-2.12009	0.0390304	0.424781	-3.91812	7	30321406	30323895	-1	protein_coding
ENSMUSG00000102591	Gm38383		predicted gene, 38383 [Source:MGI Symbol;Acc:MGI:5611611]	-0.206243	0.641861	-2.08703	0.0420512	0.432004	-3.91966	2	24588566	24591225	1	TEC
ENSMUSG00000032334	Loxl1	16949	lysyl oxidase-like 1 [Source:MGI Symbol;Acc:MGI:106096]	0.348501	-0.607692	2.02146	0.0486511	0.451842	-3.92032	9	58287738	58313186	-1	protein_coding
ENSMUSG00000107779	Gm43874		predicted gene, 43874 [Source:MGI Symbol;Acc:MGI:5690266]	-0.715983	-2.94327	-1.93536	0.0586643	0.479819	-3.92141	6	45245637	45248434	1	TEC
ENSMUSG00000091971	Hspa1a	193740	heat shock protein 1A [Source:MGI Symbol;Acc:MGI:96244]	-0.365497	1.01104	-2.10745	0.0401618	0.42775	-3.92206	17	34969190	34972156	-1	protein_coding
ENSMUSG00000065564	Mirlet7b		microRNA let7b [Source:MGI Symbol;Acc:MGI:2676794]	0.443971	-2.36337	1.94277	0.0577377	0.476146	-3.92321	15	85707319	85707403	1	miRNA
ENSMUSG00000110308	Gm45516		predicted gene 45516 [Source:MGI Symbol;Acc:MGI:5791352]	0.314121	-1.33945	1.96276	0.0553015	0.471567	-3.92533	8	63020866	63025047	1	TEC
ENSMUSG00000031074	Fgf3	14174	fibroblast growth factor 3 [Source:MGI Symbol;Acc:MGI:95517]	-0.546882	-2.40606	-1.93321	0.0589352	0.479977	-3.92624	7	144838083	144844436	1	protein_coding
ENSMUSG00000008333	Snrpb2	20639	U2 small nuclear ribonucleoprotein B [Source:MGI Symbol;Acc:MGI:104805]	-0.152443	5.20374	-2.35668	0.0224352	0.350246	-3.92761	2	143063039	143072853	1	protein_coding
ENSMUSG00000071176	Arhgef10	234094	Rho guanine nucleotide exchange factor (GEF) 10 [Source:MGI Symbol;Acc:MGI:2444453]	0.20069	4.85884	2.34818	0.0228994	0.350246	-3.92869	8	14911663	15001085	1	protein_coding
ENSMUSG00000071341	Egr4	13656	early growth response 4 [Source:MGI Symbol;Acc:MGI:99252]	-0.299088	1.87457	-2.14126	0.037197	0.416446	-3.93041	6	85511121	85513589	-1	protein_coding
ENSMUSG00000086841	2410006H16Rik		RIKEN cDNA 2410006H16 gene [Source:MGI Symbol;Acc:MGI:1916471]	-0.150835	2.12418	-2.17764	0.0342225	0.405103	-3.93307	11	62602877	62604807	1	processed_transcript
ENSMUSG00000033701	Acbd6	72482	acyl-Coenzyme A binding domain containing 6 [Source:MGI Symbol;Acc:MGI:1919732]	-0.105781	4.89773	-2.34104	0.0232963	0.35245	-3.9341	1	155558120	155691330	1	protein_coding
ENSMUSG00000105868	Gm43766		predicted gene 43766 [Source:MGI Symbol;Acc:MGI:5663903]	-0.236384	0.480502	-2.06137	0.0445351	0.442288	-3.93553	14	52258811	52264227	1	TEC
ENSMUSG00000010538	Tsacc	76927	TSSK6 activating co-chaperone [Source:MGI Symbol;Acc:MGI:1924177]	0.275729	-0.798678	1.98286	0.0529409	0.46308	-3.9366	3	88282757	88296999	-1	protein_coding
ENSMUSG00000081058	Hist2h3c2	97114	histone cluster 2, H3c2 [Source:MGI Symbol;Acc:MGI:2448357]	0.242502	0.413148	2.06473	0.0442026	0.441921	-3.93755	3	96238108	96239127	-1	protein_coding
ENSMUSG00000027611	Procr	19124	protein C receptor, endothelial [Source:MGI Symbol;Acc:MGI:104596]	0.276578	-0.758454	1.99186	0.0519122	0.459382	-3.94094	2	155751117	155755471	1	protein_coding
ENSMUSG00000026740	Dnajc1	13418	DnaJ heat shock protein family (Hsp40) member C1 [Source:MGI Symbol;Acc:MGI:103268]	0.146544	5.30719	2.35672	0.0224327	0.350246	-3.94129	2	18195654	18392830	-1	protein_coding
ENSMUSG00000068859	Sp9	381373	trans-acting transcription factor 9 [Source:MGI Symbol;Acc:MGI:3574660]	0.450487	0.62241	1.97264	0.0541306	0.468308	-3.9418	2	73271925	73284706	1	protein_coding
ENSMUSG00000074252	Gm10654		predicted gene 10654 [Source:MGI Symbol;Acc:MGI:3643366]	-0.221695	0.818673	-2.09948	0.04089	0.429723	-3.94305	8	70931405	70933037	1	TEC
ENSMUSG00000096917	2500002B13Rik		RIKEN cDNA 2500002B13 gene [Source:MGI Symbol;Acc:MGI:1925603]	0.178787	1.00561	2.10237	0.0406246	0.429474	-3.94368	8	57488054	57508877	1	processed_transcript
ENSMUSG00000001829	Clpb	20480	ClpB caseinolytic peptidase B [Source:MGI Symbol;Acc:MGI:1100517]	0.0973265	5.44676	2.36063	0.0222219	0.350246	-3.94371	7	101663633	101795506	1	protein_coding
ENSMUSG00000026824	Kcnj3	16519	potassium inwardly-rectifying channel, subfamily J, member 3 [Source:MGI Symbol;Acc:MGI:104742]	-0.226984	7.31299	-2.38871	0.0207595	0.3415	-3.94427	2	55435970	55598145	1	protein_coding
ENSMUSG00000092486	2610524H06Rik	330173	RIKEN cDNA 2610524H06 gene [Source:MGI Symbol;Acc:MGI:2447819]	-0.174261	3.49233	-2.25367	0.0286743	0.378554	-3.9444	5	114821935	114823468	-1	protein_coding
ENSMUSG00000044600	Smim7	66818	small integral membrane protein 7 [Source:MGI Symbol;Acc:MGI:1914068]	-0.0793198	6.80069	-2.3842	0.0209885	0.343403	-3.94478	8	72565188	72571088	-1	protein_coding
ENSMUSG00000042487	Leo1	235497	Leo1, Paf1/RNA polymerase II complex component [Source:MGI Symbol;Acc:MGI:2685031]	0.0938712	4.75251	2.32472	0.0242267	0.357196	-3.94517	9	75441524	75466432	1	protein_coding
ENSMUSG00000042712	Tceal9	22381	transcription elongation factor A like 9 [Source:MGI Symbol;Acc:MGI:109567]	-0.103573	6.39369	-2.37847	0.0212827	0.346039	-3.94525	X	136245079	136247139	1	protein_coding
ENSMUSG00000103808	Gm37060		predicted gene, 37060 [Source:MGI Symbol;Acc:MGI:5610288]	-0.969682	-3.83144	-1.93045	0.0592851	0.480668	-3.95049	1	157404325	157406721	-1	TEC
ENSMUSG00000028702	Rad54l	19366	RAD54 like (S. cerevisiae) [Source:MGI Symbol;Acc:MGI:894697]	-0.155802	1.08474	-2.09929	0.040908	0.429723	-3.95067	4	116094264	116123690	-1	protein_coding
ENSMUSG00000028978	Nos3	18127	nitric oxide synthase 3, endothelial cell [Source:MGI Symbol;Acc:MGI:97362]	0.380672	0.292945	2.0628	0.0443932	0.442267	-3.95085	5	24364810	24384474	1	protein_coding
ENSMUSG00000085894	Gm15832		predicted gene 15832 [Source:MGI Symbol;Acc:MGI:3834078]	-0.188556	2.5161	-2.19247	0.0330714	0.398477	-3.95147	1	39547570	39552002	-1	processed_transcript
ENSMUSG00000027580	Helz2	229003	helicase with zinc finger 2, transcriptional coactivator [Source:MGI Symbol;Acc:MGI:2385169]	0.264487	2.46931	2.18992	0.0332667	0.39969	-3.95218	2	181227615	181242027	-1	protein_coding
ENSMUSG00000034445	Cyb561a3	225912	cytochrome b561 family, member A3 [Source:MGI Symbol;Acc:MGI:2686925]	0.175105	1.88841	2.1536	0.0361629	0.412548	-3.95384	19	10577454	10588548	1	protein_coding
ENSMUSG00000102504	Gm21955		predicted gene, 21955 [Source:MGI Symbol;Acc:MGI:5439424]	0.2572	3.33717	2.23155	0.0301997	0.385443	-3.95434	4	42714926	42719893	1	TEC
ENSMUSG00000031344	Gabrq	57249	gamma-aminobutyric acid (GABA) A receptor, subunit theta [Source:MGI Symbol;Acc:MGI:1888498]	-0.646651	0.556227	-2.05431	0.0452405	0.445258	-3.95451	X	72825178	72842602	1	protein_coding
ENSMUSG00000021772	Nkiras1	69721	NFKB inhibitor interacting Ras-like protein 1 [Source:MGI Symbol;Acc:MGI:1916971]	-0.097137	6.3233	-2.3731	0.0215614	0.348391	-3.95521	14	18271136	18284003	1	protein_coding
ENSMUSG00000025545	Clybl	69634	citrate lyase beta like [Source:MGI Symbol;Acc:MGI:1916884]	-0.127687	4.43455	-2.31142	0.0250091	0.362607	-3.95536	14	122181694	122402232	1	protein_coding
ENSMUSG00000029780	Nt5c3	107569	5'-nucleotidase, cytosolic III [Source:MGI Symbol;Acc:MGI:1927186]	-0.168325	5.76602	-2.36049	0.0222298	0.350246	-3.95537	6	56882400	56923932	-1	protein_coding
ENSMUSG00000020335	Zfp354b	27274	zinc finger protein 354B [Source:MGI Symbol;Acc:MGI:1351476]	-0.133375	2.52862	-2.18867	0.0333625	0.400112	-3.95554	11	50921823	50931633	-1	protein_coding
ENSMUSG00000098739	Gm27151		predicted gene 27151 [Source:MGI Symbol;Acc:MGI:5520994]	0.329172	-1.34673	1.95362	0.0564046	0.474568	-3.95628	19	22438520	22448865	-1	antisense_RNA
ENSMUSG00000057722	Lepr	16847	leptin receptor [Source:MGI Symbol;Acc:MGI:104993]	0.469128	2.49609	2.17973	0.0340583	0.403948	-3.95753	4	101717404	101815352	1	protein_coding
ENSMUSG00000019122	Ccl9	20308	chemokine (C-C motif) ligand 9 [Source:MGI Symbol;Acc:MGI:104533]	-0.225293	0.717597	-2.06972	0.0437134	0.43989	-3.96066	11	83572919	83578636	-1	protein_coding
ENSMUSG00000097651	4930461G14Rik		RIKEN cDNA 4930461G14 gene [Source:MGI Symbol;Acc:MGI:1922129]	0.329334	-1.23059	1.9474	0.0571653	0.474744	-3.96069	9	58455122	58469635	1	lincRNA
ENSMUSG00000032089	Il10ra	16154	interleukin 10 receptor, alpha [Source:MGI Symbol;Acc:MGI:96538]	-0.197235	2.50302	-2.18647	0.0335329	0.400112	-3.9616	9	45253837	45269149	-1	protein_coding
ENSMUSG00000091415	Ak9	633979	adenylate kinase 9 [Source:MGI Symbol;Acc:MGI:2685080]	0.412841	0.0890998	2.04389	0.0462987	0.44848	-3.9633	10	41303980	41434534	1	protein_coding
ENSMUSG00000039990	Edrf1	214764	erythroid differentiation regulatory factor 1 [Source:MGI Symbol;Acc:MGI:1919831]	-0.0960873	5.32202	-2.34693	0.0229683	0.350281	-3.96338	7	133637543	133672971	1	protein_coding
ENSMUSG00000054404	Slfn5	327978	schlafen 5 [Source:MGI Symbol;Acc:MGI:1329004]	0.240041	3.38433	2.2308	0.0302525	0.385567	-3.96449	11	82951349	82964840	1	protein_coding
ENSMUSG00000096856	Gm10778	100233208	predicted gene 10778 [Source:MGI Symbol;Acc:MGI:3809656]	-0.226667	0.151669	-2.03309	0.0474193	0.449348	-3.96564	10	81649059	81667361	1	protein_coding
ENSMUSG00000036560	Lgi4	243914	leucine-rich repeat LGI family, member 4 [Source:MGI Symbol;Acc:MGI:2180197]	0.196188	3.36737	2.23668	0.0298394	0.383741	-3.96579	7	31059342	31070935	1	protein_coding
ENSMUSG00000037134	Prmt9	102182	protein arginine methyltransferase 9 [Source:MGI Symbol;Acc:MGI:2142651]	-0.108176	4.98034	-2.33061	0.023887	0.355647	-3.96738	8	77549397	77581338	1	protein_coding
ENSMUSG00000023236	Scg5	20394	secretogranin V [Source:MGI Symbol;Acc:MGI:98289]	-0.121947	7.44814	-2.37986	0.0212107	0.345311	-3.96744	2	113776362	113829121	-1	protein_coding
ENSMUSG00000105895	Gm42829		predicted gene 42829 [Source:MGI Symbol;Acc:MGI:5662966]	-0.125624	3.13023	-2.22067	0.0309763	0.38585	-3.96766	5	122408490	122411074	1	sense_intronic
ENSMUSG00000021646	Mccc2	78038	methylcrotonoyl-Coenzyme A carboxylase 2 (beta) [Source:MGI Symbol;Acc:MGI:1925288]	-0.105064	4.32636	-2.29908	0.0257553	0.366346	-3.97056	13	99948530	100015639	-1	protein_coding
ENSMUSG00000070972	Dnajc25	72429	DnaJ heat shock protein family (Hsp40) member C25 [Source:MGI Symbol;Acc:MGI:1919679]	-0.125677	2.73428	-2.18796	0.0334178	0.400112	-3.97223	4	58995062	59025573	1	protein_coding
ENSMUSG00000033885	Pxk	218699	PX domain containing serine/threonine kinase [Source:MGI Symbol;Acc:MGI:1289230]	0.0748205	5.23377	2.33687	0.0235307	0.353232	-3.97271	14	8098211	8165117	1	protein_coding
ENSMUSG00000009281	Rarres2	71660	retinoic acid receptor responder (tazarotene induced) 2 [Source:MGI Symbol;Acc:MGI:1918910]	0.275469	1.11341	2.10543	0.0403452	0.427977	-3.97281	6	48569696	48572789	-1	protein_coding
ENSMUSG00000030417	Pdcd5	56330	programmed cell death 5 [Source:MGI Symbol;Acc:MGI:1913538]	-0.122045	4.58747	-2.30766	0.025234	0.363794	-3.97396	7	35641982	35647521	-1	protein_coding
ENSMUSG00000039167	Adgrl4	170757	adhesion G protein-coupled receptor L4 [Source:MGI Symbol;Acc:MGI:2655562]	0.226523	4.90744	2.3176	0.0246428	0.360701	-3.97478	3	151437887	151545086	1	protein_coding
ENSMUSG00000005397	Nid1	18073	nidogen 1 [Source:MGI Symbol;Acc:MGI:97342]	0.226723	3.41052	2.23182	0.0301807	0.385443	-3.97551	13	13437551	13512269	1	protein_coding
ENSMUSG00000102440	Pcdhga9	93717	protocadherin gamma subfamily A, 9 [Source:MGI Symbol;Acc:MGI:1935226]	0.221659	2.47859	2.16653	0.0351075	0.40813	-3.97602	18	37736936	37841870	1	protein_coding
ENSMUSG00000000884	Gnb1l	13972	guanine nucleotide binding protein (G protein), beta polypeptide 1-like [Source:MGI Symbol;Acc:MGI:1338057]	-0.20138	0.970356	-2.08992	0.0417794	0.431182	-3.97642	16	18498768	18566679	1	protein_coding
ENSMUSG00000027203	Dut	110074	deoxyuridine triphosphatase [Source:MGI Symbol;Acc:MGI:1346051]	-0.0975795	4.62985	-2.31067	0.0250541	0.362607	-3.97663	2	125247190	125258608	1	protein_coding
ENSMUSG00000059866	Tnip2	231130	TNFAIP3 interacting protein 2 [Source:MGI Symbol;Acc:MGI:2386643]	-0.0946698	4.04595	-2.2713	0.0275079	0.374774	-3.97772	5	34496087	34513991	-1	protein_coding
ENSMUSG00000048039	Isg20l2	229504	interferon stimulated exonuclease gene 20-like 2 [Source:MGI Symbol;Acc:MGI:2140076]	-0.103897	4.39388	-2.29653	0.025912	0.367074	-3.97809	3	87930314	87940686	1	protein_coding
ENSMUSG00000028010	Gar1	68147	GAR1 ribonucleoprotein [Source:MGI Symbol;Acc:MGI:1930948]	-0.0871457	3.75902	-2.25375	0.0286687	0.378554	-3.97945	3	129824912	129831396	-1	protein_coding
ENSMUSG00000102665	Gm38379		predicted gene, 38379 [Source:MGI Symbol;Acc:MGI:5611607]	-0.261397	-1.43781	-1.93184	0.0591087	0.480668	-3.98079	8	120109441	120110965	1	TEC
ENSMUSG00000031458	Coprs	66423	coordinator of PRMT5, differentiation stimulator [Source:MGI Symbol;Acc:MGI:1913673]	-0.132938	3.99161	-2.26925	0.0276411	0.374774	-3.98288	8	13884794	13890281	-1	protein_coding
ENSMUSG00000047117	Ankdd1b	271144	ankyrin repeat and death domain containing 1B [Source:MGI Symbol;Acc:MGI:2444730]	-0.105323	3.57822	-2.24015	0.029598	0.383453	-3.98296	13	96416134	96471198	-1	protein_coding
ENSMUSG00000031949	Adat1	30947	adenosine deaminase, tRNA-specific 1 [Source:MGI Symbol;Acc:MGI:1353631]	0.0995376	3.53109	2.23983	0.0296206	0.383453	-3.98507	8	111966908	111992302	-1	protein_coding
ENSMUSG00000028413	B4galt1	14595	UDP-Gal:betaGlcNAc beta 1,4- galactosyltransferase, polypeptide 1 [Source:MGI Symbol;Acc:MGI:95705]	0.182006	3.21489	2.22112	0.0309439	0.38585	-3.98521	4	40804602	40854005	-1	protein_coding
ENSMUSG00000105003	Gm40055		predicted gene, 40055 [Source:MGI Symbol;Acc:MGI:5622940]	-0.418303	-0.952131	-1.92155	0.0604244	0.483219	-3.98536	3	57953655	57958225	-1	lincRNA
ENSMUSG00000034538	Zfp418	232854	zinc finger protein 418 [Source:MGI Symbol;Acc:MGI:2444763]	-0.161197	2.48541	-2.16801	0.0349886	0.407573	-3.98586	7	7171330	7183562	1	protein_coding
ENSMUSG00000034075	Zdhhc5	228136	zinc finger, DHHC domain containing 5 [Source:MGI Symbol;Acc:MGI:1923573]	0.093984	5.83251	2.34938	0.0228332	0.350246	-3.98587	2	84687970	84715180	-1	protein_coding
ENSMUSG00000020840	Blmh	104184	bleomycin hydrolase [Source:MGI Symbol;Acc:MGI:1345186]	-0.0681537	5.87074	-2.35081	0.0227549	0.350246	-3.98599	11	76924809	76987379	1	protein_coding
ENSMUSG00000090778	Gm3235		predicted gene 3235 [Source:MGI Symbol;Acc:MGI:3781413]	-0.335837	-0.919824	-1.96535	0.0549923	0.470918	-3.98621	8	91621448	91629729	-1	antisense_RNA
ENSMUSG00000090164	BC035044	232406	cDNA sequence BC035044 [Source:MGI Symbol;Acc:MGI:2448540]	-0.196649	0.00918132	-2.00455	0.0504921	0.455125	-3.98681	6	128849090	128891126	-1	protein_coding
ENSMUSG00000056313	1810011O10Rik	69068	RIKEN cDNA 1810011O10 gene [Source:MGI Symbol;Acc:MGI:1916318]	0.313025	-0.376673	1.97044	0.0543887	0.468536	-3.98761	8	24437180	24438984	-1	protein_coding
ENSMUSG00000106547	B230303O12Rik		RIKEN cDNA B230303O12 gene [Source:MGI Symbol;Acc:MGI:2442644]	-0.225292	1.50426	-2.10495	0.0403889	0.427977	-3.98853	5	146188620	146194809	-1	lincRNA
ENSMUSG00000021697	Depdc1b	218581	DEP domain containing 1B [Source:MGI Symbol;Acc:MGI:2145425]	-0.329746	-1.58848	-1.91223	0.0616375	0.487815	-3.99036	13	108316332	108407782	1	protein_coding
ENSMUSG00000021775	Nr1d2	353187	nuclear receptor subfamily 1, group D, member 2 [Source:MGI Symbol;Acc:MGI:2449205]	-0.199853	7.86004	-2.37177	0.0216312	0.348898	-3.99132	14	18204054	18239127	-1	protein_coding
ENSMUSG00000061322	Dnaic1	68922	dynein, axonemal, intermediate chain 1 [Source:MGI Symbol;Acc:MGI:1916172]	0.224071	1.68246	2.11774	0.0392386	0.425096	-3.99241	4	41569775	41638158	1	protein_coding
ENSMUSG00000024352	Spata24	71242	spermatogenesis associated 24 [Source:MGI Symbol;Acc:MGI:1918492]	-0.176256	1.32925	-2.0984	0.0409904	0.429983	-3.99251	18	35656690	35662186	-1	protein_coding
ENSMUSG00000098651	Mir6999		microRNA 6999 [Source:MGI Symbol;Acc:MGI:5531055]	-0.405226	-2.07915	-1.89532	0.0638911	0.496131	-3.99261	2	91944870	91944930	-1	miRNA
ENSMUSG00000043673	Kcns3	238076	potassium voltage-gated channel, delayed-rectifier, subfamily S, member 3 [Source:MGI Symbol;Acc:MGI:1098804]	-0.2001	2.77587	-2.18687	0.0335014	0.400112	-3.9931	12	11090202	11151056	-1	protein_coding
ENSMUSG00000036992	Nxt1	56488	NTF2-related export protein 1 [Source:MGI Symbol;Acc:MGI:1929619]	-0.152279	2.23408	-2.15536	0.0360181	0.412401	-3.99372	2	148672601	148676027	1	protein_coding
ENSMUSG00000086308	G630016G05Rik		RIKEN cDNA G630016G05 gene [Source:MGI Symbol;Acc:MGI:3603178]	-0.36684	0.917521	-1.99831	0.0511864	0.457031	-3.99431	2	116067225	116085911	1	lincRNA
ENSMUSG00000022421	Nptxr	73340	neuronal pentraxin receptor [Source:MGI Symbol;Acc:MGI:1920590]	-0.269254	8.60349	-2.37478	0.021474	0.347908	-3.9949	15	79786352	79804766	-1	protein_coding
ENSMUSG00000006784	Ttc25	74407	tetratricopeptide repeat domain 25 [Source:MGI Symbol;Acc:MGI:1921657]	0.254418	1.0464	2.07295	0.0433983	0.437929	-3.9954	11	100545607	100572568	1	protein_coding
ENSMUSG00000031636	Pdlim3	53318	PDZ and LIM domain 3 [Source:MGI Symbol;Acc:MGI:1859274]	0.263881	0.173345	2.00398	0.0505555	0.455125	-3.99841	8	45885461	45919548	1	protein_coding
ENSMUSG00000097343	9030407P20Rik		RIKEN cDNA 9030407P20 gene [Source:MGI Symbol;Acc:MGI:1918818]	-0.162606	1.90238	-2.12601	0.0385091	0.422324	-3.99869	7	120673436	120677570	-1	processed_transcript
ENSMUSG00000048429	Timm29	69773	translocase of inner mitochondrial membrane 29 [Source:MGI Symbol;Acc:MGI:1917023]	-0.105421	6.48123	-2.35511	0.02252	0.350246	-3.99957	9	21592722	21595970	1	protein_coding
ENSMUSG00000039318	Rab3gap2	98732	RAB3 GTPase activating protein subunit 2 [Source:MGI Symbol;Acc:MGI:1916043]	0.105599	6.02358	2.34524	0.0230621	0.350963	-4.00117	1	185204117	185286759	1	protein_coding
ENSMUSG00000109728	Gm45359		predicted gene 45359 [Source:MGI Symbol;Acc:MGI:5791195]	0.382917	-1.78774	1.88844	0.0648292	0.498733	-4.00312	8	57658262	57658688	1	lincRNA
ENSMUSG00000109362	Gm44562		predicted gene 44562 [Source:MGI Symbol;Acc:MGI:5753138]	-0.243331	3.35389	-2.21094	0.031685	0.3882	-4.00326	7	59258855	59260201	-1	TEC
ENSMUSG00000074507	Gm14340		predicted gene 14340 [Source:MGI Symbol;Acc:MGI:3650817]	-0.400407	-1.97313	-1.88241	0.0656597	0.501343	-4.00435	2	180818343	180824630	-1	lincRNA
ENSMUSG00000027175	Tcp11l1	320554	t-complex 11 like 1 [Source:MGI Symbol;Acc:MGI:2444263]	0.200948	3.93267	2.24567	0.0292181	0.381059	-4.00545	2	104657288	104712169	-1	protein_coding
ENSMUSG00000044502	Bod1	69556	biorientation of chromosomes in cell division 1 [Source:MGI Symbol;Acc:MGI:1916806]	-0.100246	5.83758	-2.34177	0.0232552	0.35245	-4.00558	11	31665181	31671885	-1	protein_coding
ENSMUSG00000109896	Gm31409		predicted gene, 31409 [Source:MGI Symbol;Acc:MGI:5590568]	0.421794	-2.0264	1.88213	0.0656987	0.501343	-4.00697	9	91922664	91961118	-1	lincRNA
ENSMUSG00000075304	Sp5	64406	trans-acting transcription factor 5 [Source:MGI Symbol;Acc:MGI:1927715]	0.514938	-3.29253	1.86618	0.067941	0.504748	-4.00726	2	70474923	70477729	1	protein_coding
ENSMUSG00000091562	Crybg3		beta-gamma crystallin domain containing 3 [Source:MGI Symbol;Acc:MGI:2676311]	0.38163	0.278933	1.99047	0.0520704	0.460111	-4.00732	16	59558013	59600886	-1	processed_transcript
ENSMUSG00000020021	Fgd6	13998	FYVE, RhoGEF and PH domain containing 6 [Source:MGI Symbol;Acc:MGI:1261419]	0.143101	4.72873	2.29402	0.0260665	0.367638	-4.00766	10	94036001	94145339	1	protein_coding
ENSMUSG00000031904	Slc7a6	330836	solute carrier family 7 (cationic amino acid transporter, y+ system), member 6 [Source:MGI Symbol;Acc:MGI:2142598]	-0.101661	5.82149	-2.34039	0.023333	0.35245	-4.0081	8	106168857	106198706	1	protein_coding
ENSMUSG00000097023	Mir9-3hg		Mir9-3 host gene [Source:MGI Symbol;Acc:MGI:2142071]	-0.133219	4.55261	-2.28778	0.0264557	0.37048	-4.00866	7	79500026	79534403	1	lincRNA
ENSMUSG00000028644	Ermap	27028	erythroblast membrane-associated protein [Source:MGI Symbol;Acc:MGI:1349816]	-0.267952	-0.390162	-1.95785	0.0558916	0.472534	-4.00866	4	119175457	119190011	-1	protein_coding
ENSMUSG00000031021	Tmem9b	56786	TMEM9 domain family, member B [Source:MGI Symbol;Acc:MGI:1915254]	-0.108074	6.49872	-2.34954	0.0228244	0.350246	-4.0104	7	109735834	109752875	-1	protein_coding
ENSMUSG00000033781	Asb13	142688	ankyrin repeat and SOCS box-containing 13 [Source:MGI Symbol;Acc:MGI:2145525]	-0.104391	5.91016	-2.33954	0.0233804	0.35245	-4.0105	13	3634032	3653822	1	protein_coding
ENSMUSG00000028007	Snx7	76561	sorting nexin 7 [Source:MGI Symbol;Acc:MGI:1923811]	-0.161001	3.30811	-2.19566	0.0328281	0.397124	-4.01163	3	117781647	117868936	-1	protein_coding
ENSMUSG00000062232	Rapgef2	76089	Rap guanine nucleotide exchange factor (GEF) 2 [Source:MGI Symbol;Acc:MGI:2659071]	0.113059	6.83606	2.35124	0.0227315	0.350246	-4.01282	3	79062516	79286517	-1	protein_coding
ENSMUSG00000105691	Gm42876		predicted gene 42876 [Source:MGI Symbol;Acc:MGI:5663013]	-0.395289	-1.82126	-1.8879	0.0649033	0.498787	-4.01537	3	132806253	132809467	1	TEC
ENSMUSG00000001741	Il16	16170	interleukin 16 [Source:MGI Symbol;Acc:MGI:1270855]	0.209657	2.81019	2.16947	0.0348714	0.406699	-4.01559	7	83642825	83745726	-1	protein_coding
ENSMUSG00000101356	Gm28876		predicted gene 28876 [Source:MGI Symbol;Acc:MGI:5579582]	0.430337	-2.30455	1.86831	0.0676385	0.504557	-4.01616	15	103096151	103102111	-1	lincRNA
ENSMUSG00000044534	Ackr2	59289	atypical chemokine receptor 2 [Source:MGI Symbol;Acc:MGI:1891697]	-0.347398	-0.227449	-1.92666	0.0597684	0.481904	-4.01671	9	121898355	121911074	1	protein_coding
ENSMUSG00000031996	Aplp2	11804	amyloid beta (A4) precursor-like protein 2 [Source:MGI Symbol;Acc:MGI:88047]	0.0665546	9.2013	2.3671	0.0218769	0.35007	-4.01829	9	31149557	31211815	-1	protein_coding
ENSMUSG00000020515	Cnot8	69125	CCR4-NOT transcription complex, subunit 8 [Source:MGI Symbol;Acc:MGI:1916375]	-0.0662215	5.74581	-2.33433	0.023675	0.354521	-4.01852	11	58104153	58118594	1	protein_coding
ENSMUSG00000079018	Ly6c1	17067	lymphocyte antigen 6 complex, locus C1 [Source:MGI Symbol;Acc:MGI:96882]	0.214665	4.95639	2.30384	0.025465	0.364525	-4.02099	15	75044018	75048830	-1	protein_coding
ENSMUSG00000031594	Fgl1	234199	fibrinogen-like protein 1 [Source:MGI Symbol;Acc:MGI:102795]	-0.26143	-1.21455	-1.91506	0.061267	0.486775	-4.0211	8	41191434	41215156	-1	protein_coding
ENSMUSG00000027803	Wwtr1	97064	WW domain containing transcription regulator 1 [Source:MGI Symbol;Acc:MGI:1917649]	0.125249	4.37709	2.26921	0.0276435	0.374774	-4.02112	3	57455649	57575910	-1	protein_coding
ENSMUSG00000086040	Wipf3	330319	WAS/WASL interacting protein family, member 3 [Source:MGI Symbol;Acc:MGI:3044681]	0.16952	7.15886	2.34767	0.0229275	0.350246	-4.02155	6	54429603	54503768	1	protein_coding
ENSMUSG00000043716	Rpl7	19989	ribosomal protein L7 [Source:MGI Symbol;Acc:MGI:98073]	-0.125015	8.43043	-2.36257	0.0221182	0.350246	-4.0218	1	16101295	16104662	-1	protein_coding
ENSMUSG00000022437	Samm50	68653	SAMM50 sorting and assembly machinery component [Source:MGI Symbol;Acc:MGI:1915903]	-0.0985141	5.82691	-2.33339	0.0237284	0.355029	-4.02187	15	84192233	84214303	1	protein_coding
ENSMUSG00000026589	Sec16b	89867	SEC16 homolog B (S. cerevisiae) [Source:MGI Symbol;Acc:MGI:2148802]	-0.281929	0.507818	-2.01138	0.0497408	0.452119	-4.02202	1	157506728	157568425	1	protein_coding
ENSMUSG00000056174	Col8a2	329941	collagen, type VIII, alpha 2 [Source:MGI Symbol;Acc:MGI:88464]	0.709634	1.22204	2.08781	0.041978	0.431827	-4.02206	4	126286793	126314330	1	protein_coding
ENSMUSG00000079304	4933413G19Rik	71149	RIKEN cDNA 4933413G19 gene [Source:MGI Symbol;Acc:MGI:1918399]	-0.216487	0.887908	-2.05552	0.0451181	0.445162	-4.02213	6	128375456	128385144	1	protein_coding
ENSMUSG00000000983	Wfdc18	14038	WAP four-disulfide core domain 18 [Source:MGI Symbol;Acc:MGI:107506]	-0.256739	-0.393401	-1.95063	0.0567693	0.474744	-4.02249	11	83709015	83711348	1	protein_coding
ENSMUSG00000044125	9530080O11Rik		RIKEN cDNA 9530080O11 gene [Source:MGI Symbol;Acc:MGI:2441751]	-0.203808	0.930357	-2.03782	0.0469258	0.448991	-4.02302	4	95959715	95967655	-1	processed_transcript
ENSMUSG00000047686	Zcchc5	213436	zinc finger, CCHC domain containing 5 [Source:MGI Symbol;Acc:MGI:2685221]	0.525445	-2.91366	1.85476	0.069587	0.506875	-4.02573	X	106837082	106840644	-1	protein_coding
ENSMUSG00000052276	Ostn	239790	osteocrin [Source:MGI Symbol;Acc:MGI:2677164]	-0.44475	-2.56406	-1.85566	0.0694553	0.506875	-4.02726	16	27307489	27351212	1	protein_coding
ENSMUSG00000055760	Gemin6	67242	gem nuclear organelle associated protein 6 [Source:MGI Symbol;Acc:MGI:1914492]	-0.124894	2.3963	-2.14102	0.0372169	0.416446	-4.0275	17	80224441	80228497	1	protein_coding
ENSMUSG00000021950	Anxa8	11752	annexin A8 [Source:MGI Symbol;Acc:MGI:1201374]	0.526534	-1.37066	1.90931	0.0620222	0.489346	-4.02831	14	34085981	34100571	1	protein_coding
ENSMUSG00000026436	Elk4	13714	ELK4, member of ETS oncogene family [Source:MGI Symbol;Acc:MGI:102853]	-0.0897452	5.25941	-2.31214	0.0249663	0.362607	-4.02861	1	132007607	132032612	1	protein_coding
ENSMUSG00000050994	Adgb	215772	androglobin [Source:MGI Symbol;Acc:MGI:3605549]	0.330997	0.639271	2.03562	0.0471544	0.449228	-4.02998	10	10335703	10472326	-1	protein_coding
ENSMUSG00000018412	Kansl1	76719	KAT8 regulatory NSL complex subunit 1 [Source:MGI Symbol;Acc:MGI:1923969]	0.0912831	6.49891	2.34006	0.0233513	0.35245	-4.03014	11	104333229	104468861	-1	protein_coding
ENSMUSG00000074221	Zfp568	243905	zinc finger protein 568 [Source:MGI Symbol;Acc:MGI:2142347]	-0.169564	2.64255	-2.15801	0.0358	0.41184	-4.03228	7	29983955	30028282	1	protein_coding
ENSMUSG00000111340				0.424333	0.338488	1.99218	0.0518762	0.459382	-4.03231	9	123644194	123646987	-1	TEC
ENSMUSG00000105452	Gm5276		predicted gene 5276 [Source:MGI Symbol;Acc:MGI:3646382]	0.263749	-1.10286	1.92199	0.0603672	0.483203	-4.03305	3	57362388	57363434	1	processed_pseudogene
ENSMUSG00000022748	Cmss1	66497	cms small ribosomal subunit 1 [Source:MGI Symbol;Acc:MGI:1913747]	-0.129498	2.58338	-2.14666	0.0367409	0.414241	-4.03426	16	57302199	57606825	-1	protein_coding
ENSMUSG00000039253	Fn3krp	238024	fructosamine 3 kinase related protein [Source:MGI Symbol;Acc:MGI:2679256]	-0.0737861	5.64733	-2.32245	0.0243585	0.357979	-4.03613	11	121421401	121431288	1	protein_coding
ENSMUSG00000097839	Gm26909		predicted gene, 26909 [Source:MGI Symbol;Acc:MGI:5477403]	0.258378	0.343083	1.99843	0.0511724	0.457031	-4.03628	8	22644861	22646286	1	lincRNA
ENSMUSG00000071691	Gm960	381196	predicted gene 960 [Source:MGI Symbol;Acc:MGI:2685806]	-0.160822	2.22945	-2.12699	0.0384243	0.422156	-4.03759	19	4625734	4698668	-1	protein_coding
ENSMUSG00000103756	Gm37285		predicted gene, 37285 [Source:MGI Symbol;Acc:MGI:5610513]	-0.284314	-0.118799	-1.96907	0.0545511	0.469047	-4.03787	1	66799659	66800797	-1	TEC
ENSMUSG00000018446	C1qbp	12261	complement component 1, q subcomponent binding protein [Source:MGI Symbol;Acc:MGI:1194505]	-0.125559	5.6991	-2.32251	0.024355	0.357979	-4.0381	11	70977836	70983026	-1	protein_coding
ENSMUSG00000031549	Ido2	209176	indoleamine 2,3-dioxygenase 2 [Source:MGI Symbol;Acc:MGI:2142489]	-0.253256	0.0355911	-1.94716	0.0571952	0.474744	-4.03918	8	24531892	24576333	-1	protein_coding
ENSMUSG00000048307	Ankrd46	68839	ankyrin repeat domain 46 [Source:MGI Symbol;Acc:MGI:1916089]	-0.0588394	7.56505	-2.3481	0.022904	0.350246	-4.03931	15	36477668	36496791	-1	protein_coding
ENSMUSG00000020007	Il20ra	237313	interleukin 20 receptor, alpha [Source:MGI Symbol;Acc:MGI:3605069]	0.323137	-0.489124	1.92032	0.0605838	0.484085	-4.03954	10	19712570	19760053	1	protein_coding
ENSMUSG00000000204	Slfn4	20558	schlafen 4 [Source:MGI Symbol;Acc:MGI:1329010]	0.782143	-3.61958	1.84136	0.07156	0.510182	-4.04096	11	83175186	83190216	1	protein_coding
ENSMUSG00000044768	D1Ertd622e	52392	DNA segment, Chr 1, ERATO Doi 622, expressed [Source:MGI Symbol;Acc:MGI:1277184]	-0.132507	5.94712	-2.32171	0.0244017	0.358254	-4.04157	1	97606318	97662074	-1	protein_coding
ENSMUSG00000027166	Dnajc24	99349	DnaJ heat shock protein family (Hsp40) member C24 [Source:MGI Symbol;Acc:MGI:1919522]	0.117832	2.69848	2.15372	0.036153	0.412548	-4.04357	2	105966709	106003549	-1	protein_coding
ENSMUSG00000025723	Nmb	68039	neuromedin B [Source:MGI Symbol;Acc:MGI:1915289]	-0.208698	0.961887	-2.05187	0.0454865	0.445655	-4.04415	7	80902227	80905076	-1	protein_coding
ENSMUSG00000023072	Cep89	72140	centrosomal protein 89 [Source:MGI Symbol;Acc:MGI:1919390]	0.114831	4.11248	2.2491	0.0289836	0.379968	-4.04496	7	35397035	35438689	1	protein_coding
ENSMUSG00000094245	Gm23966		predicted gene, 23966 [Source:MGI Symbol;Acc:MGI:5453743]	-0.291136	-0.516069	-1.93578	0.058611	0.479819	-4.04594	1	58466515	58466621	-1	snRNA
ENSMUSG00000097593	Gm26676		predicted gene, 26676 [Source:MGI Symbol;Acc:MGI:5477170]	-0.292296	-1.38995	-1.89984	0.0632825	0.493628	-4.04683	18	80323335	80326605	1	antisense_RNA
ENSMUSG00000039518	Cdsn	386463	corneodesmosin [Source:MGI Symbol;Acc:MGI:3505689]	-0.426294	-1.60861	-1.87259	0.0670317	0.502917	-4.04698	17	35552128	35557180	1	protein_coding
ENSMUSG00000030056	Isy1	57905	ISY1 splicing factor homolog [Source:MGI Symbol;Acc:MGI:1923310]	-0.085733	4.4818	-2.26531	0.0278991	0.37544	-4.0475	6	87814269	87838798	-1	protein_coding
ENSMUSG00000020635	Fkbp1b	14226	FK506 binding protein 1b [Source:MGI Symbol;Acc:MGI:1336205]	-0.155178	3.05631	-2.17383	0.0345232	0.405563	-4.04753	12	4833174	4841591	-1	protein_coding
ENSMUSG00000021537	Cetn3	12626	centrin 3 [Source:MGI Symbol;Acc:MGI:1097706]	-0.156394	5.60253	-2.31216	0.0249646	0.362607	-4.049	13	81783077	81797155	1	protein_coding
ENSMUSG00000023106	Denr	68184	density-regulated protein [Source:MGI Symbol;Acc:MGI:1915434]	-0.125658	6.01622	-2.32268	0.0243452	0.357979	-4.04921	5	123907175	123928835	1	protein_coding
ENSMUSG00000071451	Psmg4	69666	proteasome (prosome, macropain) assembly chaperone 4 [Source:MGI Symbol;Acc:MGI:1916916]	-0.200766	0.58038	-2.01981	0.0488283	0.452119	-4.04927	13	34162964	34178173	1	protein_coding
ENSMUSG00000031298	Adgrg2	237175	adhesion G protein-coupled receptor G2 [Source:MGI Symbol;Acc:MGI:2446854]	-0.234975	1.29796	-2.05619	0.0450515	0.444987	-4.04979	X	160390690	160498070	1	protein_coding
ENSMUSG00000026774	4931423N10Rik	70981	RIKEN cDNA 4931423N10 gene [Source:MGI Symbol;Acc:MGI:1918231]	-0.392382	-0.922257	-1.90429	0.0626873	0.491878	-4.05053	2	23207476	23267129	1	protein_coding
ENSMUSG00000024758	Rtn3	20168	reticulon 3 [Source:MGI Symbol;Acc:MGI:1339970]	-0.115366	10.2487	-2.35325	0.0226215	0.350246	-4.05119	19	7425901	7483289	-1	protein_coding
ENSMUSG00000090461	Iltifb	116849	interleukin 10-related T cell-derived inducible factor beta [Source:MGI Symbol;Acc:MGI:2151139]	-0.551719	-1.49549	-1.87403	0.0668292	0.502226	-4.05162	10	118289629	118295038	-1	protein_coding
ENSMUSG00000092384	Gm4189		predicted gene 4189 [Source:MGI Symbol;Acc:MGI:3782365]	0.240239	-1.3383	1.89668	0.0637085	0.495171	-4.05164	10	127289696	127290788	-1	processed_transcript
ENSMUSG00000040950	Mgl2	216864	macrophage galactose N-acetyl-galactosamine specific lectin 2 [Source:MGI Symbol;Acc:MGI:2385729]	0.403431	-1.668	1.86625	0.0679316	0.504748	-4.05223	11	70130329	70137550	1	protein_coding
ENSMUSG00000074529	Zfp972	78703	zinc finger protein 972 [Source:MGI Symbol;Acc:MGI:1925953]	0.262012	-0.361464	1.94508	0.057452	0.474744	-4.05348	2	177903340	177925613	-1	protein_coding
ENSMUSG00000031932	Gpr83	14608	G protein-coupled receptor 83 [Source:MGI Symbol;Acc:MGI:95712]	-0.177989	4.34049	-2.18983	0.0332738	0.39969	-4.05352	9	14860210	14870789	1	protein_coding
ENSMUSG00000085178	Kdm6bos		KDM1 lysine (K)-specific demethylase 6B, opposite strand [Source:MGI Symbol;Acc:MGI:1921523]	-0.330856	-0.408381	-1.93176	0.0591182	0.480668	-4.05483	11	69401513	69402700	1	antisense_RNA
ENSMUSG00000020315	Sptbn1	20742	spectrin beta, non-erythrocytic 1 [Source:MGI Symbol;Acc:MGI:98388]	0.0841944	9.7705	2.35103	0.0227426	0.350246	-4.05496	11	30099395	30268175	-1	protein_coding
ENSMUSG00000033470	Cysltr2	70086	cysteinyl leukotriene receptor 2 [Source:MGI Symbol;Acc:MGI:1917336]	0.415112	-0.907297	1.8994	0.063342	0.493628	-4.05644	14	73029128	73049114	-1	protein_coding
ENSMUSG00000023902	Zscan10	332221	zinc finger and SCAN domain containing 10 [Source:MGI Symbol;Acc:MGI:3040700]	0.679802	-3.64376	1.82578	0.0739126	0.515714	-4.05655	17	23600856	23611019	1	protein_coding
ENSMUSG00000042328	Hps4	192232	HPS4, biogenesis of lysosomal organelles complex 3 subunit 2 [Source:MGI Symbol;Acc:MGI:2177742]	0.179755	3.573	2.213	0.0315339	0.387877	-4.05662	5	112343083	112378414	1	protein_coding
ENSMUSG00000034265	Zdhhc14	224454	zinc finger, DHHC domain containing 14 [Source:MGI Symbol;Acc:MGI:2653229]	0.136176	4.96301	2.28838	0.0264182	0.370302	-4.05718	17	5492600	5753891	1	protein_coding
ENSMUSG00000106103	Gm43081		predicted gene 43081 [Source:MGI Symbol;Acc:MGI:5663218]	0.261821	-0.579257	1.91805	0.060877	0.485362	-4.05793	5	108311370	108312749	-1	TEC
ENSMUSG00000048703	Speer4b	73526	spermatogenesis associated glutamate (E)-rich protein 4B [Source:MGI Symbol;Acc:MGI:1920776]	0.506175	-1.96272	1.8574	0.0692024	0.506875	-4.05801	5	27495639	27501438	-1	protein_coding
ENSMUSG00000098488	Pla2g4b	211429	phospholipase A2, group IVB (cytosolic) [Source:MGI Symbol;Acc:MGI:2384819]	0.176035	0.915882	2.04403	0.0462849	0.44848	-4.05861	2	120033417	120043030	1	protein_coding
ENSMUSG00000073489	Ifi204	15951	interferon activated gene 204 [Source:MGI Symbol;Acc:MGI:96429]	0.376813	-0.797169	1.90847	0.062133	0.489584	-4.05971	1	173747293	173766943	-1	protein_coding
ENSMUSG00000105352	C030018K13Rik		RIKEN cDNA C030018K13 gene [Source:MGI Symbol;Acc:MGI:1924632]	0.335292	0.598944	1.89006	0.0646076	0.497637	-4.06036	5	64477008	64483967	1	lincRNA
ENSMUSG00000032606	Nicn1	66257	nicolin 1 [Source:MGI Symbol;Acc:MGI:1913507]	-0.0663714	6.48352	-2.32494	0.0242136	0.357196	-4.06233	9	108290429	108296498	1	protein_coding
ENSMUSG00000025993	Slc40a1	53945	solute carrier family 40 (iron-regulated transporter), member 1 [Source:MGI Symbol;Acc:MGI:1315204]	-0.181346	3.74027	-2.20165	0.0323761	0.394277	-4.06423	1	45908068	45926523	-1	protein_coding
ENSMUSG00000009621	Vav2	22325	vav 2 oncogene [Source:MGI Symbol;Acc:MGI:102718]	0.175624	3.06597	2.17239	0.0346379	0.406216	-4.06437	2	27262104	27427033	-1	protein_coding
ENSMUSG00000041362	Shtn1	71653	shootin 1 [Source:MGI Symbol;Acc:MGI:1918903]	-0.118717	6.16916	-2.31858	0.0245853	0.360148	-4.06514	19	58973358	59076069	-1	protein_coding
ENSMUSG00000108918	Gm44802		predicted gene 44802 [Source:MGI Symbol;Acc:MGI:5753378]	-0.624419	-3.12499	-1.81798	0.0751157	0.519383	-4.06583	8	9709171	9711086	-1	TEC
ENSMUSG00000037361	Sf3b6	66055	splicing factor 3B, subunit 6 [Source:MGI Symbol;Acc:MGI:1913305]	-0.117707	5.61193	-2.30687	0.0252817	0.364162	-4.06618	12	4817544	4827659	1	protein_coding
ENSMUSG00000051504	Siglech	233274	sialic acid binding Ig-like lectin H [Source:MGI Symbol;Acc:MGI:2443256]	-0.116348	4.0715	-2.22419	0.0307227	0.38585	-4.06645	7	55768178	55778925	1	protein_coding
ENSMUSG00000016087	Fli1	14247	Friend leukemia integration 1 [Source:MGI Symbol;Acc:MGI:95554]	0.192637	2.07798	2.09227	0.041559	0.430778	-4.06664	9	32422204	32542861	-1	protein_coding
ENSMUSG00000027115	Kif18a	228421	kinesin family member 18A [Source:MGI Symbol;Acc:MGI:2446977]	-0.220404	0.846692	-2.01597	0.0492423	0.452119	-4.06725	2	109280738	109341747	1	protein_coding
ENSMUSG00000050875	A730017C20Rik	225583	RIKEN cDNA A730017C20 gene [Source:MGI Symbol;Acc:MGI:2442934]	-0.172144	5.46817	-2.28339	0.0267323	0.371655	-4.06746	18	59062248	59076962	1	protein_coding
ENSMUSG00000006205	Htra1	56213	HtrA serine peptidase 1 [Source:MGI Symbol;Acc:MGI:1929076]	0.144915	6.75811	2.32696	0.0240969	0.357168	-4.06759	7	130936111	130985660	1	protein_coding
ENSMUSG00000026456	Cyb5r1	72017	cytochrome b5 reductase 1 [Source:MGI Symbol;Acc:MGI:1919267]	-0.0929198	4.27699	-2.24866	0.0290134	0.380035	-4.06931	1	134405559	134411740	1	protein_coding
ENSMUSG00000081788	Gm5898		predicted gene 5898 [Source:MGI Symbol;Acc:MGI:3644921]	0.264562	-1.10611	1.89649	0.0637334	0.495171	-4.06937	7	63542479	63544549	1	processed_pseudogene
ENSMUSG00000043110	Lrrn4	320974	leucine rich repeat neuronal 4 [Source:MGI Symbol;Acc:MGI:2445154]	-0.37709	-1.32329	-1.85452	0.0696207	0.506875	-4.06938	2	132868305	132880891	-1	protein_coding
ENSMUSG00000022376	Adcy8	11514	adenylate cyclase 8 [Source:MGI Symbol;Acc:MGI:1341110]	-0.203827	4.55067	-2.25518	0.0285727	0.3778	-4.07252	15	64699042	64922296	-1	protein_coding
ENSMUSG00000037820	Tgm2	21817	transglutaminase 2, C polypeptide [Source:MGI Symbol;Acc:MGI:98731]	0.310498	2.3543	2.12212	0.0388508	0.424781	-4.07334	2	158116402	158146436	-1	protein_coding
ENSMUSG00000020534	Shmt1	20425	serine hydroxymethyltransferase 1 (soluble) [Source:MGI Symbol;Acc:MGI:98299]	-0.113027	2.55899	-2.1367	0.0375848	0.417726	-4.07393	11	60788104	60811718	-1	protein_coding
ENSMUSG00000047115	Fam221a	231946	family with sequence similarity 221, member A [Source:MGI Symbol;Acc:MGI:2442161]	-0.248298	0.327476	-1.97989	0.053284	0.464335	-4.07477	6	49367739	49390539	1	protein_coding
ENSMUSG00000027907	S100a11	20195	S100 calcium binding protein A11 [Source:MGI Symbol;Acc:MGI:1338798]	0.236184	1.34285	2.04924	0.0457531	0.447303	-4.07505	3	93520488	93526287	1	protein_coding
ENSMUSG00000033187	BC016579	212998	cDNA sequence, BC016579 [Source:MGI Symbol;Acc:MGI:2384848]	-0.331935	-0.760728	-1.89644	0.0637403	0.495171	-4.0762	16	45626848	45654118	-1	protein_coding
ENSMUSG00000089997	1810020O05Rik		Riken cDNA 1810020O05 gene [Source:MGI Symbol;Acc:MGI:3586838]	-0.256684	-0.353896	-1.92517	0.0599587	0.481904	-4.07685	6	87675593	87690847	-1	lincRNA
ENSMUSG00000111465				-0.183615	0.976478	-2.01878	0.0489384	0.452119	-4.07781	9	121869496	121879936	1	lincRNA
ENSMUSG00000019768	Esr1	13982	estrogen receptor 1 (alpha) [Source:MGI Symbol;Acc:MGI:1352467]	-0.288637	1.37065	-2.02859	0.0478922	0.450457	-4.07818	10	4611593	5005614	1	protein_coding
ENSMUSG00000055923	Aasdh	231326	aminoadipate-semialdehyde dehydrogenase [Source:MGI Symbol;Acc:MGI:2442517]	0.0929721	4.21739	2.2354	0.0299291	0.383742	-4.07831	5	76873659	76905514	-1	protein_coding
ENSMUSG00000026814	Eng	13805	endoglin [Source:MGI Symbol;Acc:MGI:95392]	0.388544	2.62586	2.13343	0.0378656	0.419259	-4.08057	2	32646595	32682669	1	protein_coding
ENSMUSG00000038518	Jarid2	16468	jumonji, AT rich interactive domain 2 [Source:MGI Symbol;Acc:MGI:104813]	0.16904	5.89335	2.30487	0.0254027	0.364206	-4.08161	13	44729474	44921643	1	protein_coding
ENSMUSG00000105679	Gm43338		predicted gene 43338 [Source:MGI Symbol;Acc:MGI:5663475]	0.241389	0.0138829	1.95076	0.0567531	0.474744	-4.08181	5	140321622	140323844	-1	TEC
ENSMUSG00000051323	Pcdh19	279653	protocadherin 19 [Source:MGI Symbol;Acc:MGI:2685563]	-0.207613	5.5116	-2.2673	0.0277686	0.374841	-4.08206	X	133582860	133688987	-1	protein_coding
ENSMUSG00000022610	Mapk12	29857	mitogen-activated protein kinase 12 [Source:MGI Symbol;Acc:MGI:1353438]	-0.197863	3.45943	-2.17477	0.0344487	0.405563	-4.08237	15	89130585	89140703	-1	protein_coding
ENSMUSG00000085945	2310014F06Rik		RIKEN cDNA 2310014F06 gene [Source:MGI Symbol;Acc:MGI:1916875]	0.278612	-0.344197	1.93058	0.0592679	0.480668	-4.08335	7	112612560	112680081	-1	bidirectional_promoter_lncRNA
ENSMUSG00000049526	Tmem202	73893	transmembrane protein 202 [Source:MGI Symbol;Acc:MGI:1921143]	-0.200223	0.321347	-1.96735	0.0547543	0.469906	-4.08341	9	59518685	59539847	-1	protein_coding
ENSMUSG00000039115	Itga9	104099	integrin alpha 9 [Source:MGI Symbol;Acc:MGI:104756]	0.166363	2.90054	2.13153	0.0380299	0.419852	-4.08358	9	118606690	118901003	1	protein_coding
ENSMUSG00000001305	Rrp15	67223	ribosomal RNA processing 15 homolog (S. cerevisiae) [Source:MGI Symbol;Acc:MGI:1914473]	-0.0965413	3.35114	-2.17919	0.0341006	0.404186	-4.08403	1	186720978	186749358	-1	protein_coding
ENSMUSG00000062284	Gm6030		predicted gene 6030 [Source:MGI Symbol;Acc:MGI:3645112]	-0.193218	2.39516	-2.11513	0.0394708	0.426698	-4.08466	16	45205100	45205501	1	processed_pseudogene
				-0.166064	0.901304	-2.01556	0.0492867	0.452119	-4.08569
ENSMUSG00000024776	Stambpl1	76630	STAM binding protein like 1 [Source:MGI Symbol;Acc:MGI:1923880]	-0.107346	4.06005	-2.22064	0.030978	0.38585	-4.08593	19	34192229	34240333	1	protein_coding
ENSMUSG00000028104	Polr3gl	69870	polymerase (RNA) III (DNA directed) polypeptide G like [Source:MGI Symbol;Acc:MGI:1917120]	-0.105608	4.61998	-2.25632	0.0284961	0.377675	-4.08641	3	96577872	96594181	-1	protein_coding
ENSMUSG00000049047	Armcx3	71703	armadillo repeat containing, X-linked 3 [Source:MGI Symbol;Acc:MGI:1918953]	0.0773548	6.07049	2.30657	0.0252996	0.364162	-4.08647	X	134756595	134761455	1	protein_coding
ENSMUSG00000056481	Cd248	70445	CD248 antigen, endosialin [Source:MGI Symbol;Acc:MGI:1917695]	0.351745	-0.268421	1.92866	0.0595125	0.481485	-4.08654	19	5068078	5070637	1	protein_coding
ENSMUSG00000030493	Faap24	101831	Fanconi anemia core complex associated protein 24 [Source:MGI Symbol;Acc:MGI:2142208]	0.143187	1.46112	2.05275	0.0453971	0.445546	-4.087	7	35392152	35396836	-1	protein_coding
ENSMUSG00000046598	Bdh1	71911	3-hydroxybutyrate dehydrogenase, type 1 [Source:MGI Symbol;Acc:MGI:1919161]	-0.134344	4.97084	-2.27572	0.0272219	0.37351	-4.08713	16	31422280	31458901	1	protein_coding
ENSMUSG00000058586	Serhl	68607	serine hydrolase-like [Source:MGI Symbol;Acc:MGI:1890404]	0.225301	1.2116	2.04255	0.0464366	0.44848	-4.08797	15	83089506	83116674	1	protein_coding
ENSMUSG00000035958	Tdp2	56196	tyrosyl-DNA phosphodiesterase 2 [Source:MGI Symbol;Acc:MGI:1860486]	-0.170616	5.13294	-2.27613	0.0271955	0.373494	-4.0884	13	24831679	24842153	1	protein_coding
ENSMUSG00000030413	Pglyrp1	21946	peptidoglycan recognition protein 1 [Source:MGI Symbol;Acc:MGI:1345092]	0.260991	1.29224	2.04396	0.0462922	0.44848	-4.08993	7	18871331	18890459	1	protein_coding
ENSMUSG00000085196	Gm14963		predicted gene 14963 [Source:MGI Symbol;Acc:MGI:3705162]	0.273339	-1.56651	1.86381	0.0682803	0.505202	-4.09103	19	6268795	6276605	-1	processed_transcript
ENSMUSG00000035875	AI182371	98870	expressed sequence AI182371 [Source:MGI Symbol;Acc:MGI:2138853]	-0.302523	-0.757303	-1.88997	0.06462	0.497637	-4.09109	2	35084046	35101543	-1	protein_coding
ENSMUSG00000031343	Gabra3	14396	gamma-aminobutyric acid (GABA) A receptor, subunit alpha 3 [Source:MGI Symbol;Acc:MGI:95615]	-0.207721	6.70179	-2.29931	0.0257407	0.366346	-4.09157	X	72432681	72656848	-1	protein_coding
ENSMUSG00000040280	Ndufa4l2	407790	NADH dehydrogenase (ubiquinone) 1 alpha subcomplex, 4-like 2 [Source:MGI Symbol;Acc:MGI:3039567]	0.329088	-0.405472	1.92216	0.0603454	0.483203	-4.092	10	127514967	127517154	1	protein_coding
ENSMUSG00000092130	D030025P21Rik		RIKEN cDNA D030025P21 gene [Source:MGI Symbol;Acc:MGI:3698049]	0.359809	-4.93634	1.80729	0.0767912	0.522455	-4.09283	12	84875769	84879755	1	antisense_RNA
ENSMUSG00000021250	Fos	14281	FBJ osteosarcoma oncogene [Source:MGI Symbol;Acc:MGI:95574]	-0.543904	4.63156	-2.23651	0.0298511	0.383741	-4.09308	12	85473890	85477273	1	protein_coding
ENSMUSG00000028649	Macf1	11426	microtubule-actin crosslinking factor 1 [Source:MGI Symbol;Acc:MGI:108559]	0.132866	9.14517	2.33112	0.0238579	0.355504	-4.09379	4	123349633	123684360	-1	protein_coding
ENSMUSG00000108555	Gm18310		predicted gene, 18310 [Source:MGI Symbol;Acc:MGI:5010495]	0.154665	0.996291	2.011	0.0497825	0.452119	-4.09406	7	80344082	80347993	-1	TEC
ENSMUSG00000074385	Gm10684		predicted gene 10684 [Source:MGI Symbol;Acc:MGI:3641851]	-0.367091	-1.40283	-1.85143	0.0700729	0.507931	-4.09443	9	45107176	45135606	-1	lincRNA
ENSMUSG00000020738	Sumo2	170930	small ubiquitin-like modifier 2 [Source:MGI Symbol;Acc:MGI:2158813]	-0.0868375	5.34003	-2.28472	0.0266479	0.371655	-4.09539	11	115523102	115536276	-1	protein_coding
ENSMUSG00000085837	Kcnmb4os2		potassium large conductance calcium-activated channel, subfamily M, beta member 4, opposite strand 2 [Source:MGI Symbol;Acc:MGI:1918263]	-0.19224	0.0185706	-1.94632	0.0572981	0.474744	-4.09553	10	116473163	116475319	1	antisense_RNA
ENSMUSG00000052852	Reep1	52250	receptor accessory protein 1 [Source:MGI Symbol;Acc:MGI:1098827]	-0.0790218	6.96325	-2.3137	0.0248732	0.362607	-4.09571	6	71707561	71810710	1	protein_coding
ENSMUSG00000103926	Gm37894		predicted gene, 37894 [Source:MGI Symbol;Acc:MGI:5611122]	-0.318628	-0.659492	-1.88652	0.0650924	0.49949	-4.09626	2	14037825	14040423	-1	TEC
ENSMUSG00000026975	Dph7	67228	diphthamine biosynethesis 7 [Source:MGI Symbol;Acc:MGI:1914478]	-0.0734354	4.69764	-2.25625	0.0285011	0.377675	-4.09896	2	24962400	24972163	1	protein_coding
ENSMUSG00000073405	H2-T-ps		histocompatibility 2, T region locus, pseudogene [Source:MGI Symbol;Acc:MGI:2442805]	0.550235	-2.66483	1.79646	0.0785199	0.526676	-4.09968	17	36109234	36111658	-1	unprocessed_pseudogene
ENSMUSG00000021481	Zfp346	26919	zinc finger protein 346 [Source:MGI Symbol;Acc:MGI:1349417]	-0.078341	5.15279	-2.27667	0.0271612	0.373494	-4.1005	13	55105311	55134825	1	protein_coding
ENSMUSG00000097268	Gm26805		predicted gene, 26805 [Source:MGI Symbol;Acc:MGI:5477299]	-0.24038	0.867346	-1.94165	0.0578765	0.476146	-4.10254	1	37865299	37871388	1	antisense_RNA
ENSMUSG00000020096	Tbata	65971	thymus, brain and testes associated [Source:MGI Symbol;Acc:MGI:1923820]	-0.294966	1.83132	-2.05923	0.0447474	0.443374	-4.10494	10	61171954	61188841	1	protein_coding
ENSMUSG00000086266	Igf2os		insulin-like growth factor 2, opposite strand [Source:MGI Symbol;Acc:MGI:1195257]	0.498368	-1.85236	1.8218	0.0745247	0.517915	-4.1057	7	142659693	142670356	1	antisense_RNA
ENSMUSG00000052632	Asap2	211914	ArfGAP with SH3 domain, ankyrin repeat and PH domain 2 [Source:MGI Symbol;Acc:MGI:2685438]	0.130757	5.51497	2.28297	0.0267586	0.371655	-4.10638	12	21111748	21270171	1	protein_coding
ENSMUSG00000085584	Rgag1	209540	retrotransposon gag domain containing 1 [Source:MGI Symbol;Acc:MGI:2685231]	-0.196326	1.41445	-2.03438	0.0472843	0.449228	-4.10678	X	143099594	143104297	1	protein_coding
ENSMUSG00000053675	Tgm5	74176	transglutaminase 5 [Source:MGI Symbol;Acc:MGI:1921426]	0.527139	-3.31405	1.78236	0.0808187	0.530926	-4.10904	2	121046111	121085841	-1	protein_coding
ENSMUSG00000079179	Rab10os		RAB10, member RAS oncogene family, opposite strand [Source:MGI Symbol;Acc:MGI:1921423]	0.11404	5.35353	2.27464	0.0272918	0.373906	-4.10984	12	3235504	3250377	1	antisense_RNA
ENSMUSG00000009145	Dqx1	93838	DEAQ RNA-dependent ATPase [Source:MGI Symbol;Acc:MGI:2136388]	0.237973	0.279356	1.97197	0.0542088	0.468317	-4.11032	6	83057844	83067318	1	protein_coding
ENSMUSG00000087368	BC065397		cDNA sequence BC065397 [Source:MGI Symbol;Acc:MGI:3584520]	0.149626	2.38117	2.09183	0.0416006	0.430778	-4.11122	X	136741824	136803364	1	processed_transcript
ENSMUSG00000028274	Rngtt	24018	RNA guanylyltransferase and 5'-phosphatase [Source:MGI Symbol;Acc:MGI:1329041]	0.146704	5.26404	2.27127	0.0275099	0.374774	-4.11166	4	33310311	33502614	1	protein_coding
ENSMUSG00000013089	Etv5	104156	ets variant 5 [Source:MGI Symbol;Acc:MGI:1096867]	0.186121	6.20164	2.29571	0.0259624	0.367074	-4.11173	16	22381309	22439719	-1	protein_coding
ENSMUSG00000061531	Tmem236	625286	transmembrane protein 236 [Source:MGI Symbol;Acc:MGI:1919309]	-0.273914	-1.25032	-1.83843	0.071998	0.511358	-4.11181	2	14174523	14221993	1	protein_coding
ENSMUSG00000092090	Gm3294		predicted gene 3294 [Source:MGI Symbol;Acc:MGI:3781472]	0.200918	3.41403	2.15604	0.0359618	0.412401	-4.11341	6	28981634	29028922	1	lincRNA
ENSMUSG00000030930	Chst15	77590	carbohydrate (N-acetylgalactosamine 4-sulfate 6-O) sulfotransferase 15 [Source:MGI Symbol;Acc:MGI:1924840]	0.129845	5.57512	2.28005	0.0269445	0.372797	-4.11661	7	132235780	132317228	-1	protein_coding
ENSMUSG00000103622	Gm38391		predicted gene, 38391 [Source:MGI Symbol;Acc:MGI:5613630]	-0.250293	0.0367414	-1.9314	0.0591648	0.480668	-4.11699	9	92538801	92542869	-1	TEC
ENSMUSG00000087611	4930458D05Rik		RIKEN cDNA 4930458D05 gene [Source:MGI Symbol;Acc:MGI:1923052]	0.222877	-0.377403	1.89393	0.0640799	0.496678	-4.11701	5	100840797	100847167	-1	antisense_RNA
ENSMUSG00000039356	Exosc2	227715	exosome component 2 [Source:MGI Symbol;Acc:MGI:2385133]	-0.0918164	4.0889	-2.21246	0.0315734	0.387877	-4.11771	2	31670715	31681349	1	protein_coding
ENSMUSG00000084898	Gm12371		predicted gene 12371 [Source:MGI Symbol;Acc:MGI:3652322]	-0.271963	0.760029	-1.93455	0.0587665	0.479891	-4.11916	4	36952966	36988032	1	lincRNA
ENSMUSG00000041193	Pla2g5	18784	phospholipase A2, group V [Source:MGI Symbol;Acc:MGI:101899]	0.499297	0.561409	1.96771	0.0547123	0.469767	-4.12005	4	138799244	138863482	-1	protein_coding
ENSMUSG00000047904	Sstr2	20606	somatostatin receptor 2 [Source:MGI Symbol;Acc:MGI:98328]	-0.404375	2.27713	-2.05197	0.0454765	0.445655	-4.12105	11	113619342	113626028	1	protein_coding
ENSMUSG00000080254	Fam220-ps		family with sequence similarity 220, pseudogene [Source:MGI Symbol;Acc:MGI:3707456]	0.220169	-0.332466	1.90854	0.0621235	0.489584	-4.12175	X	75143688	75144470	1	processed_pseudogene
ENSMUSG00000021024	Psma6	26443	proteasome (prosome, macropain) subunit, alpha type 6 [Source:MGI Symbol;Acc:MGI:1347006]	-0.119002	6.67629	-2.29888	0.0257672	0.366346	-4.12178	12	55384222	55418454	1	protein_coding
ENSMUSG00000035692	Isg15	100038882	ISG15 ubiquitin-like modifier [Source:MGI Symbol;Acc:MGI:1855694]	0.251529	0.814296	1.9886	0.0522838	0.460878	-4.12332	4	156199424	156200818	-1	protein_coding
ENSMUSG00000038112	AW551984	244810	expressed sequence AW551984 [Source:MGI Symbol;Acc:MGI:2143322]	-0.56359	2.36285	-2.0764	0.0430652	0.43629	-4.12355	9	39587396	39604403	-1	protein_coding
ENSMUSG00000061048	Cdh3	12560	cadherin 3 [Source:MGI Symbol;Acc:MGI:88356]	1.01012	-2.36956	1.79718	0.0784041	0.526676	-4.1268	8	106510891	106557297	1	protein_coding
ENSMUSG00000054057	A930004D18Rik		RIKEN cDNA A930004D18 gene [Source:MGI Symbol;Acc:MGI:1925190]	0.181442	1.19552	2.01126	0.0497546	0.452119	-4.12751	2	18025193	18037737	-1	protein_coding
ENSMUSG00000021838	Samd4	74480	sterile alpha motif domain containing 4 [Source:MGI Symbol;Acc:MGI:1921730]	0.0952231	5.37074	2.26204	0.0281147	0.377233	-4.12758	14	46882854	47105817	1	protein_coding
ENSMUSG00000021643	Serf1	20365	small EDRK-rich factor 1 [Source:MGI Symbol;Acc:MGI:1337114]	-0.198311	1.46957	-2.01739	0.0490892	0.452119	-4.12785	13	100108012	100114571	1	protein_coding
ENSMUSG00000102211	Gm37490		predicted gene, 37490 [Source:MGI Symbol;Acc:MGI:5610718]	-0.36341	-0.839736	-1.87262	0.0670282	0.502917	-4.129	1	176889507	176890230	1	TEC
ENSMUSG00000031428	Zcchc18	66995	zinc finger, CCHC domain containing 18 [Source:MGI Symbol;Acc:MGI:1914245]	-0.0803198	8.26642	-2.31057	0.0250597	0.362607	-4.1296	X	136993155	136998472	1	protein_coding
ENSMUSG00000097520	4930488L21Rik		RIKEN cDNA 4930488L21 gene [Source:MGI Symbol;Acc:MGI:1923059]	0.176914	1.7324	2.03585	0.0471302	0.449228	-4.13005	8	93750147	93813722	-1	antisense_RNA
ENSMUSG00000031360	Ctps2	55936	cytidine 5'-triphosphate synthase 2 [Source:MGI Symbol;Acc:MGI:1933185]	-0.135284	5.98964	-2.28333	0.0267359	0.371655	-4.13017	X	162901238	163032508	1	protein_coding
ENSMUSG00000041624	Gucy1a2	234889	guanylate cyclase 1, soluble, alpha 2 [Source:MGI Symbol;Acc:MGI:2660877]	0.273504	2.40227	2.07205	0.0434857	0.438326	-4.13042	9	3532778	3894736	1	protein_coding
ENSMUSG00000025058	5430427O19Rik	71398	RIKEN cDNA 5430427O19 gene [Source:MGI Symbol;Acc:MGI:1918648]	-0.273826	-0.930246	-1.85194	0.0699975	0.507911	-4.13133	X	85870354	85891499	1	protein_coding
ENSMUSG00000029510	Gpc2	71951	glypican 2 (cerebroglycan) [Source:MGI Symbol;Acc:MGI:1919201]	0.193656	0.245905	1.94195	0.0578392	0.476146	-4.13161	5	138273655	138280005	-1	protein_coding
ENSMUSG00000045193	Cirbp	12696	cold inducible RNA binding protein [Source:MGI Symbol;Acc:MGI:893588]	-0.205568	5.06199	-2.25749	0.0284175	0.377675	-4.13258	10	80165985	80172786	1	protein_coding
ENSMUSG00000094786	Gm14403		predicted gene 14403 [Source:MGI Symbol;Acc:MGI:3649813]	0.178851	3.60772	2.16382	0.0353268	0.408865	-4.13409	2	177498215	177509763	1	protein_coding
ENSMUSG00000020389	Cdkl3	213084	cyclin-dependent kinase-like 3 [Source:MGI Symbol;Acc:MGI:2388268]	-0.114913	3.71849	-2.17161	0.0347003	0.406528	-4.13543	11	52004221	52089784	1	protein_coding
ENSMUSG00000111000				-0.33183	-1.11633	-1.83299	0.0728157	0.513094	-4.13549	9	121775024	121778146	-1	TEC
ENSMUSG00000073542	Cep76	225659	centrosomal protein 76 [Source:MGI Symbol;Acc:MGI:1923401]	-0.134378	4.25287	-2.18161	0.0339108	0.402988	-4.13575	18	67617397	67641336	-1	protein_coding
ENSMUSG00000041623	D11Wsu47e	276852	DNA segment, Chr 11, Wayne State University 47, expressed [Source:MGI Symbol;Acc:MGI:106356]	0.16211	2.58812	2.10143	0.0407114	0.429643	-4.13784	11	113684412	113694647	1	protein_coding
ENSMUSG00000024042	Sik1	17691	salt inducible kinase 1 [Source:MGI Symbol;Acc:MGI:104754]	-0.281151	3.45042	-2.14604	0.0367931	0.414241	-4.13794	17	31844248	31855792	-1	protein_coding
ENSMUSG00000106047	Gm42942		predicted gene 42942 [Source:MGI Symbol;Acc:MGI:5663079]	-0.621982	-3.18263	-1.75492	0.0854558	0.536491	-4.13877	3	156703900	156705227	1	TEC
ENSMUSG00000027636	Sla2	77799	Src-like-adaptor 2 [Source:MGI Symbol;Acc:MGI:1925049]	-0.315317	-1.2945	-1.826	0.0738796	0.515714	-4.13908	2	156872457	156887192	-1	protein_coding
ENSMUSG00000063296	Tmem117	320709	transmembrane protein 117 [Source:MGI Symbol;Acc:MGI:2444580]	0.195818	3.55983	2.16024	0.0356181	0.410669	-4.14015	15	94629185	95096097	1	protein_coding
ENSMUSG00000074521	Gm14327		predicted gene 14327 [Source:MGI Symbol;Acc:MGI:3652188]	0.241787	1.27001	2.0031	0.0506529	0.455551	-4.14071	2	177897096	177905784	1	protein_coding
ENSMUSG00000111594				0.154043	1.37812	2.01227	0.0496438	0.452119	-4.14107	8	69554802	69585162	-1	unprocessed_pseudogene
ENSMUSG00000000563	Atp5f1	11950	ATP synthase, H+ transporting, mitochondrial F0 complex, subunit B1 [Source:MGI Symbol;Acc:MGI:1100495]	-0.11574	7.8251	-2.30105	0.0256346	0.366346	-4.14137	3	105942698	105960099	-1	protein_coding
ENSMUSG00000028898	Trnau1ap	71787	tRNA selenocysteine 1 associated protein 1 [Source:MGI Symbol;Acc:MGI:1919037]	-0.134828	3.66754	-2.17359	0.0345429	0.405563	-4.14137	4	132311763	132329538	-1	protein_coding
ENSMUSG00000029328	Hnrnpdl	50926	heterogeneous nuclear ribonucleoprotein D-like [Source:MGI Symbol;Acc:MGI:1355299]	-0.126751	8.36906	-2.30523	0.0253807	0.364206	-4.14155	5	100033577	100039664	-1	protein_coding
ENSMUSG00000028294	Cfap206	69329	cilia and flagella associated protein 206 [Source:MGI Symbol;Acc:MGI:1916579]	0.345781	1.01264	1.98946	0.0521857	0.460236	-4.14177	4	34688559	34730206	-1	protein_coding
ENSMUSG00000030792	Dkkl1	50722	dickkopf-like 1 [Source:MGI Symbol;Acc:MGI:1354963]	-0.512278	0.222392	-1.875	0.0666927	0.502122	-4.14209	7	45207519	45212147	-1	protein_coding
ENSMUSG00000041949	Tango6	272538	transport and golgi organization 6 [Source:MGI Symbol;Acc:MGI:2142786]	0.180511	2.03863	2.06235	0.0444379	0.442267	-4.14251	8	106683068	106851439	1	protein_coding
ENSMUSG00000028024	Enpep	13809	glutamyl aminopeptidase [Source:MGI Symbol;Acc:MGI:106645]	0.143917	2.00199	2.04702	0.0459783	0.448138	-4.14284	3	129269175	129332720	-1	protein_coding
ENSMUSG00000028960	Ube4b	63958	ubiquitination factor E4B [Source:MGI Symbol;Acc:MGI:1927086]	0.0657628	6.23682	2.28231	0.0268007	0.371655	-4.14336	4	149328416	149426749	-1	protein_coding
ENSMUSG00000036333	Kidins220	77480	kinase D-interacting substrate 220 [Source:MGI Symbol;Acc:MGI:1924730]	0.0667686	8.75546	2.30615	0.0253253	0.364174	-4.14344	12	24974925	25063152	1	protein_coding
ENSMUSG00000043962	Thrap3	230753	thyroid hormone receptor associated protein 3 [Source:MGI Symbol;Acc:MGI:2442637]	0.084605	6.90735	2.29078	0.0262678	0.369048	-4.14391	4	126164082	126202760	-1	protein_coding
ENSMUSG00000021585	Cast	12380	calpastatin [Source:MGI Symbol;Acc:MGI:1098236]	0.174442	3.72825	2.15807	0.0357948	0.41184	-4.14443	13	74692368	74808810	-1	protein_coding
ENSMUSG00000103674	Gm37699		predicted gene, 37699 [Source:MGI Symbol;Acc:MGI:5610927]	0.302832	-1.44432	1.81343	0.0758247	0.521162	-4.14459	15	85655666	85659003	1	TEC
ENSMUSG00000056952	Tatdn2	381801	TatD DNase domain containing 2 [Source:MGI Symbol;Acc:MGI:3576210]	-0.0856029	5.27915	-2.25773	0.0284016	0.377675	-4.14577	6	113697050	113711069	1	protein_coding
ENSMUSG00000044976	Wdr72	546144	WD repeat domain 72 [Source:MGI Symbol;Acc:MGI:3583957]	1.10917	-2.8168	1.76873	0.0830951	0.534314	-4.14636	9	74110356	74283308	1	protein_coding
ENSMUSG00000032400	Zwilch	68014	zwilch kinetochore protein [Source:MGI Symbol;Acc:MGI:1915264]	-0.159873	1.87004	-2.0396	0.046741	0.448847	-4.14655	9	64137144	64173104	-1	protein_coding
ENSMUSG00000026227	2810459M11Rik	72792	RIKEN cDNA 2810459M11 gene [Source:MGI Symbol;Acc:MGI:1920042]	-0.128041	3.63346	-2.16274	0.0354138	0.409351	-4.14668	1	86045863	86055456	1	protein_coding
ENSMUSG00000070520	Nsmce3	66647	NSE3 homolog, SMC5-SMC6 complex component [Source:MGI Symbol;Acc:MGI:1913897]	-0.115776	4.53053	-2.22162	0.0309078	0.38585	-4.14669	7	64867052	64872997	-1	protein_coding
ENSMUSG00000034413	Neurl1b	240055	neuralized E3 ubiquitin protein ligase 1B [Source:MGI Symbol;Acc:MGI:3643092]	-0.217973	4.15608	-2.12968	0.0381901	0.420854	-4.14804	17	26414829	26446349	1	protein_coding
ENSMUSG00000097503	3110045C21Rik		RIKEN cDNA 3110045C21 gene [Source:MGI Symbol;Acc:MGI:1914553]	-0.29259	-0.436444	-1.87199	0.0671172	0.502936	-4.14823	1	169969409	169972396	1	antisense_RNA
ENSMUSG00000019295	Tmem129	68366	transmembrane protein 129 [Source:MGI Symbol;Acc:MGI:1915616]	-0.0744396	4.6694	-2.22939	0.0303525	0.38585	-4.14826	5	33653216	33658416	-1	protein_coding
ENSMUSG00000033773	Rpap2	231571	RNA polymerase II associated protein 2 [Source:MGI Symbol;Acc:MGI:2141142]	-0.109561	4.36382	-2.2074	0.0319466	0.390354	-4.14882	5	107597373	107661838	1	protein_coding
ENSMUSG00000021609	Slc6a3	13162	solute carrier family 6 (neurotransmitter transporter, dopamine), member 3 [Source:MGI Symbol;Acc:MGI:94862]	0.80998	-2.45548	1.76139	0.0843427	0.534671	-4.14975	13	73536747	73578672	1	protein_coding
ENSMUSG00000009535	Rnmt	67897	RNA (guanine-7-) methyltransferase [Source:MGI Symbol;Acc:MGI:1915147]	-0.107691	6.82385	-2.28586	0.0265763	0.371374	-4.15203	18	68300355	68324852	1	protein_coding
ENSMUSG00000023931	Efhb	211482	EF hand domain family, member B [Source:MGI Symbol;Acc:MGI:3045296]	0.391971	-0.839145	1.85731	0.0692166	0.506875	-4.15257	17	53398889	53463321	-1	protein_coding
ENSMUSG00000048600	Gm5763		predicted pseudogene 5763 [Source:MGI Symbol;Acc:MGI:3647841]	0.418436	-3.06611	1.75274	0.0858331	0.537572	-4.15285	X	142631483	142634015	-1	processed_pseudogene
ENSMUSG00000102801	Gm37478		predicted gene, 37478 [Source:MGI Symbol;Acc:MGI:5610706]	0.5802	-1.40432	1.78488	0.0804038	0.530926	-4.15342	1	123363740	123367234	-1	TEC
ENSMUSG00000087116	Gm12324		predicted gene 12324 [Source:MGI Symbol;Acc:MGI:3651352]	0.303466	-0.982788	1.83668	0.0722604	0.511358	-4.1542	11	71647076	71658477	-1	lincRNA
ENSMUSG00000028037	Ifi44	99899	interferon-induced protein 44 [Source:MGI Symbol;Acc:MGI:2443016]	0.288539	-0.0383517	1.89121	0.0644506	0.497637	-4.15457	3	151730922	151749960	-1	protein_coding
ENSMUSG00000055239	Kcmf1	74287	potassium channel modulatory factor 1 [Source:MGI Symbol;Acc:MGI:1921537]	-0.0821184	5.75319	-2.26647	0.0278228	0.374945	-4.15547	6	72841114	72899979	-1	protein_coding
ENSMUSG00000046856	Gpr1	241070	G protein-coupled receptor 1 [Source:MGI Symbol;Acc:MGI:2385324]	-0.289371	-0.692708	-1.835	0.0725128	0.512152	-4.15627	1	63182691	63214543	-1	protein_coding
ENSMUSG00000022956	Atp5o	28080	ATP synthase, H+ transporting, mitochondrial F1 complex, O subunit [Source:MGI Symbol;Acc:MGI:106341]	-0.124751	6.75605	-2.28354	0.026723	0.371655	-4.15674	16	91684398	91931687	-1	protein_coding
ENSMUSG00000022665	Ccdc80	67896	coiled-coil domain containing 80 [Source:MGI Symbol;Acc:MGI:1915146]	-0.149892	2.36678	-2.05735	0.0449356	0.444298	-4.1574	16	45093402	45127924	1	protein_coding
ENSMUSG00000024066	Xdh	22436	xanthine dehydrogenase [Source:MGI Symbol;Acc:MGI:98973]	0.368202	2.94007	2.11103	0.0398382	0.42775	-4.15767	17	73883908	73950182	-1	protein_coding
ENSMUSG00000041974	Spidr	224008	scaffolding protein involved in DNA repair [Source:MGI Symbol;Acc:MGI:1924834]	0.154073	1.7419	2.0357	0.0471459	0.449228	-4.15846	16	15889227	16146851	-1	protein_coding
ENSMUSG00000026611	Spata17	74717	spermatogenesis associated 17 [Source:MGI Symbol;Acc:MGI:1921967]	0.269546	-0.333149	1.88779	0.0649186	0.498787	-4.15859	1	187044648	187215465	-1	protein_coding
ENSMUSG00000032580	Rbm5	83486	RNA binding motif protein 5 [Source:MGI Symbol;Acc:MGI:1933204]	-0.0878402	8.18892	-2.29538	0.0259827	0.367074	-4.15991	9	107740371	107770996	-1	protein_coding
ENSMUSG00000085795	Zfp703	353310	zinc finger protein 703 [Source:MGI Symbol;Acc:MGI:2662729]	-0.134862	3.5971	-2.14815	0.0366168	0.413948	-4.15999	8	26977325	26981461	1	protein_coding
ENSMUSG00000087128	Gm12655		predicted gene 12655 [Source:MGI Symbol;Acc:MGI:3651648]	-0.163501	1.47288	-2.00758	0.0501576	0.453562	-4.16153	4	94460931	94477180	-1	processed_transcript
ENSMUSG00000085591	Gm13479		predicted gene 13479 [Source:MGI Symbol;Acc:MGI:3651869]	-0.376719	-1.99613	-1.76769	0.0832704	0.534314	-4.16164	2	45357265	45404035	1	lincRNA
ENSMUSG00000021645	Smn1	20595	survival motor neuron 1 [Source:MGI Symbol;Acc:MGI:109257]	-0.08097	3.53991	-2.14785	0.0366413	0.413948	-4.16353	13	100124852	100137690	1	protein_coding
ENSMUSG00000075585	6330403L08Rik		RIKEN cDNA 6330403L08 gene [Source:MGI Symbol;Acc:MGI:1917994]	-0.106719	3.89629	-2.17028	0.0348067	0.406699	-4.16359	5	138995056	139000577	1	antisense_RNA
ENSMUSG00000036390	Gadd45a	13197	growth arrest and DNA-damage-inducible 45 alpha [Source:MGI Symbol;Acc:MGI:107799]	-0.20902	1.98745	-2.03257	0.0474731	0.449623	-4.16384	6	67035096	67037457	-1	protein_coding
ENSMUSG00000073761	4933427I04Rik		Riken cDNA 4933427I04 gene [Source:MGI Symbol;Acc:MGI:3613760]	-0.259593	-0.63162	-1.84447	0.0710982	0.509447	-4.16386	4	123859679	123863165	1	protein_coding
ENSMUSG00000076052	Mir541		microRNA 541 [Source:MGI Symbol;Acc:MGI:3619430]	0.36126	-1.43037	1.79842	0.0782048	0.526452	-4.1663	12	109742409	109742498	1	miRNA
ENSMUSG00000102336	Gm37233		predicted gene, 37233 [Source:MGI Symbol;Acc:MGI:5610461]	0.280155	1.04432	1.94155	0.0578892	0.476146	-4.16654	1	34427002	34433264	-1	lincRNA
ENSMUSG00000056158	Car10	72605	carbonic anhydrase 10 [Source:MGI Symbol;Acc:MGI:1919855]	-0.259805	6.16884	-2.26028	0.028232	0.377675	-4.16656	11	93098028	93601749	1	protein_coding
ENSMUSG00000038970	Lmtk2	231876	lemur tyrosine kinase 2 [Source:MGI Symbol;Acc:MGI:3036247]	0.122226	6.80704	2.27674	0.0271565	0.373494	-4.16657	5	144100436	144188204	1	protein_coding
ENSMUSG00000021640	Naip1	17940	NLR family, apoptosis inhibitory protein 1 [Source:MGI Symbol;Acc:MGI:1298223]	-0.323499	-1.19265	-1.80852	0.0765962	0.522455	-4.16665	13	100407764	100452869	-1	protein_coding
ENSMUSG00000020072	Pbld2	67307	phenazine biosynthesis-like protein domain containing 2 [Source:MGI Symbol;Acc:MGI:1914557]	-0.179426	0.725217	-1.95688	0.0560083	0.472607	-4.16668	10	63024315	63058813	1	protein_coding
ENSMUSG00000021214	Akr1c18	105349	aldo-keto reductase family 1, member C18 [Source:MGI Symbol;Acc:MGI:2145420]	-0.604212	-0.79651	-1.78136	0.0809831	0.530926	-4.16779	13	4132615	4150654	-1	protein_coding
ENSMUSG00000015672	Mrpl32		mitochondrial ribosomal protein L32 [Source:MGI Symbol;Acc:MGI:2137226]	-0.132784	4.01566	-2.17591	0.0343589	0.405563	-4.16799	13	14608184	14613165	-1	protein_coding
ENSMUSG00000091345	Col6a5	665033	collagen, type VI, alpha 5 [Source:MGI Symbol;Acc:MGI:3648134]	0.484822	1.32667	1.97801	0.0535021	0.464792	-4.16835	9	105856078	105960643	-1	protein_coding
ENSMUSG00000025967	Eef1b2	55949	eukaryotic translation elongation factor 1 beta 2 [Source:MGI Symbol;Acc:MGI:1929520]	-0.109047	6.81025	-2.27751	0.0271071	0.373344	-4.16938	1	63176825	63180486	1	protein_coding
ENSMUSG00000083064	Gm7785		predicted gene 7785 [Source:MGI Symbol;Acc:MGI:3645449]	-0.236494	-0.535334	-1.864	0.0682531	0.505202	-4.16973	1	91296045	91296936	1	processed_pseudogene
ENSMUSG00000099098	1110035H17Rik		RIKEN cDNA 1110035H17 gene [Source:MGI Symbol;Acc:MGI:1915936]	0.238907	-0.40047	1.8691	0.0675263	0.504041	-4.17028	7	29155680	29156920	1	antisense_RNA
ENSMUSG00000021814	Anxa7	11750	annexin A7 [Source:MGI Symbol;Acc:MGI:88031]	-0.0738287	6.32949	-2.27019	0.0275796	0.374774	-4.17126	14	20455260	20480133	-1	protein_coding
ENSMUSG00000030616	Sytl2	83671	synaptotagmin-like 2 [Source:MGI Symbol;Acc:MGI:1933366]	-0.18712	5.90471	-2.25309	0.028713	0.378554	-4.17141	7	90302252	90410719	1	protein_coding
ENSMUSG00000097903	Gm26679		predicted gene, 26679 [Source:MGI Symbol;Acc:MGI:5477173]	-0.247081	0.0836158	-1.90062	0.0631783	0.493628	-4.17151	14	120384263	120388985	-1	lincRNA
ENSMUSG00000033430	Terf2ip	57321	telomeric repeat binding factor 2, interacting protein [Source:MGI Symbol;Acc:MGI:1929871]	-0.0864757	5.94099	-2.2635	0.0280182	0.376487	-4.17166	8	112011398	112020528	1	protein_coding
ENSMUSG00000067367	Lyar	17089	Ly1 antibody reactive clone [Source:MGI Symbol;Acc:MGI:107470]	-0.0867522	3.07922	-2.11243	0.0397124	0.427531	-4.17299	5	38220470	38234306	1	protein_coding
ENSMUSG00000087112	Gm7237		predicted gene 7237 [Source:MGI Symbol;Acc:MGI:3779701]	-0.341013	-1.42837	-1.78261	0.0807774	0.530926	-4.1731	19	33409131	33420642	-1	lincRNA
ENSMUSG00000039004	Bmp6	12161	bone morphogenetic protein 6 [Source:MGI Symbol;Acc:MGI:88182]	0.328088	2.57708	2.08481	0.0422615	0.432699	-4.17311	13	38345107	38500302	1	protein_coding
ENSMUSG00000020902	Ntn1	18208	netrin 1 [Source:MGI Symbol;Acc:MGI:105088]	0.201869	3.46367	2.13254	0.0379421	0.419392	-4.17342	11	68209364	68400823	-1	protein_coding
ENSMUSG00000040219	Ttc12	235330	tetratricopeptide repeat domain 12 [Source:MGI Symbol;Acc:MGI:2444588]	0.190089	2.11722	2.05421	0.0452502	0.445258	-4.1741	9	49436963	49486225	-1	protein_coding
ENSMUSG00000026478	Lamc1	226519	laminin, gamma 1 [Source:MGI Symbol;Acc:MGI:99914]	0.152367	4.69554	2.21808	0.0311632	0.38585	-4.17456	1	153218922	153332786	-1	protein_coding
ENSMUSG00000046314	Stxbp6	217517	syntaxin binding protein 6 (amisyn) [Source:MGI Symbol;Acc:MGI:2384963]	-0.183247	6.34038	-2.24758	0.029087	0.380452	-4.1748	12	44852484	45074709	-1	protein_coding
ENSMUSG00000084838	Gm10241		predicted pseudogene 10241 [Source:MGI Symbol;Acc:MGI:3704461]	-0.223832	-0.70041	-1.85576	0.069441	0.506875	-4.17596	16	20176727	20177012	-1	processed_pseudogene
ENSMUSG00000103707	Pcdha6	12937	protocadherin alpha 6 [Source:MGI Symbol;Acc:MGI:1298367]	0.275358	-0.505416	1.85069	0.0701803	0.508194	-4.17651	18	36967631	37187657	1	protein_coding
ENSMUSG00000002477	Snrpd1	20641	small nuclear ribonucleoprotein D1 [Source:MGI Symbol;Acc:MGI:98344]	-0.0929207	5.62838	-2.2533	0.0286989	0.378554	-4.17702	18	10617796	10628230	1	protein_coding
ENSMUSG00000014782	Plekhg4	102075	pleckstrin homology domain containing, family G (with RhoGef domain) member 4 [Source:MGI Symbol;Acc:MGI:2142544]	0.264705	2.32728	2.0665	0.0440284	0.441687	-4.17776	8	105373274	105382862	1	protein_coding
ENSMUSG00000038233	Fam198a	245050	family with sequence similarity 198, member A [Source:MGI Symbol;Acc:MGI:3041196]	0.129298	2.19646	2.04616	0.046066	0.448434	-4.1804	9	121950988	121980209	1	protein_coding
ENSMUSG00000081712	Gm12096		predicted gene 12096 [Source:MGI Symbol;Acc:MGI:3651583]	0.295782	-1.46484	1.79061	0.079466	0.528824	-4.18064	11	30528295	30529401	1	processed_pseudogene
ENSMUSG00000036864	Proser3	333193	proline and serine rich 3 [Source:MGI Symbol;Acc:MGI:2681861]	0.19695	1.00653	1.97119	0.0543009	0.468365	-4.18092	7	30539134	30552299	-1	protein_coding
ENSMUSG00000085156	Snhg15		small nucleolar RNA host gene 15 [Source:MGI Symbol;Acc:MGI:3650059]	-0.160101	1.19888	-1.98314	0.0529086	0.46308	-4.18121	11	6525591	6528760	-1	processed_transcript
ENSMUSG00000104562	Gm42767		predicted gene 42767 [Source:MGI Symbol;Acc:MGI:5662904]	-0.824162	-3.46879	-1.71522	0.0925532	0.549141	-4.18192	5	49074276	49074907	-1	TEC
ENSMUSG00000093483	AA465934		expressed sequence AA465934 [Source:MGI Symbol;Acc:MGI:2671018]	0.125721	1.78039	2.01917	0.048897	0.452119	-4.18299	11	83291699	83294632	1	processed_transcript
ENSMUSG00000031521	Aga	11593	aspartylglucosaminidase [Source:MGI Symbol;Acc:MGI:104873]	0.123798	2.44329	2.06427	0.0442484	0.442095	-4.18346	8	53511727	53523421	1	protein_coding
ENSMUSG00000030486	Zfp108	54678	zinc finger protein 108 [Source:MGI Symbol;Acc:MGI:1891198]	-0.0867426	3.11244	-2.11016	0.0399169	0.42775	-4.18363	7	24254794	24262445	1	protein_coding
ENSMUSG00000021339	Mrs2	380836	MRS2 magnesium transporter [Source:MGI Symbol;Acc:MGI:2685748]	0.148865	4.36786	2.18688	0.0335006	0.400112	-4.184	13	24987483	25020379	-1	protein_coding
ENSMUSG00000022982	Sod1	20655	superoxide dismutase 1, soluble [Source:MGI Symbol;Acc:MGI:98351]	-0.112576	6.63835	-2.26808	0.0277174	0.374841	-4.18508	16	90220742	90226322	1	protein_coding
ENSMUSG00000015671	Psma2	19166	proteasome (prosome, macropain) subunit, alpha type 2 [Source:MGI Symbol;Acc:MGI:104885]	-0.11059	6.76304	-2.26935	0.0276345	0.374774	-4.18571	13	14613240	14674236	1	protein_coding
ENSMUSG00000104655	Gm43317		predicted gene 43317 [Source:MGI Symbol;Acc:MGI:5663454]	-0.803729	-2.67256	-1.72061	0.0915618	0.547805	-4.18645	5	49005412	49007955	-1	TEC
ENSMUSG00000020164	Kcnmb4os1		potassium large conductance calcium-activated channel, subfamily M, beta member 4, opposite strand 1 [Source:MGI Symbol;Acc:MGI:1914592]	-0.426404	-0.937527	-1.81093	0.0762167	0.52143	-4.18741	10	116418052	116421237	1	antisense_RNA
ENSMUSG00000018770	Atp5g3	228033	ATP synthase, H+ transporting, mitochondrial F0 complex, subunit C3 (subunit 9) [Source:MGI Symbol;Acc:MGI:2442035]	-0.162625	7.24405	-2.27325	0.0273811	0.374774	-4.18755	2	73908447	73911326	-1	protein_coding
ENSMUSG00000006169	Clint1	216705	clathrin interactor 1 [Source:MGI Symbol;Acc:MGI:2144243]	0.06361	5.57212	2.24631	0.0291738	0.38104	-4.1881	11	45852051	45910625	1	protein_coding
ENSMUSG00000050640	Tmem150c	231503	transmembrane protein 150C [Source:MGI Symbol;Acc:MGI:3041258]	0.109559	5.106	2.22894	0.0303846	0.38585	-4.18907	5	100077872	100159808	-1	protein_coding
ENSMUSG00000038975	Rabggtb	19352	Rab geranylgeranyl transferase, b subunit [Source:MGI Symbol;Acc:MGI:99537]	-0.0813822	6.1058	-2.25881	0.0283299	0.377675	-4.18924	3	153907287	153913009	-1	protein_coding
ENSMUSG00000046808	Atp10d	231287	ATPase, class V, type 10D [Source:MGI Symbol;Acc:MGI:2450125]	0.189226	2.66747	2.07108	0.04358	0.43879	-4.1898	5	72203329	72298775	1	polymorphic_pseudogene
ENSMUSG00000038255	Neurod2	18013	neurogenic differentiation 2 [Source:MGI Symbol;Acc:MGI:107755]	-0.327849	4.86761	-2.20106	0.03242	0.394285	-4.19019	11	98325415	98329648	-1	protein_coding
ENSMUSG00000039963	Ccdc40	207607	coiled-coil domain containing 40 [Source:MGI Symbol;Acc:MGI:2443893]	0.258467	0.772073	1.95678	0.0560215	0.472607	-4.1902	11	119228572	119265236	1	protein_coding
ENSMUSG00000092569	Gm20544		predicted gene 20544 [Source:MGI Symbol;Acc:MGI:5142009]	0.188156	-0.436555	1.84569	0.0709163	0.509447	-4.19066	18	75365332	75367088	-1	processed_transcript
ENSMUSG00000035443	Thyn1	77862	thymocyte nuclear protein 1 [Source:MGI Symbol;Acc:MGI:1925112]	-0.0725989	6.0821	-2.25789	0.0283909	0.377675	-4.19077	9	26999710	27007336	1	protein_coding
ENSMUSG00000093502	Gm20700		predicted gene 20700 [Source:MGI Symbol;Acc:MGI:5313147]	0.248002	-1.48436	1.77932	0.0813223	0.530926	-4.19086	5	48590889	48599994	1	antisense_RNA
ENSMUSG00000028456	Unc13b	22249	unc-13 homolog B (C. elegans) [Source:MGI Symbol;Acc:MGI:1342278]	-0.140484	6.18937	-2.25025	0.0289055	0.379716	-4.19134	4	43058953	43264871	1	protein_coding
ENSMUSG00000055884	Fancm	104806	Fanconi anemia, complementation group M [Source:MGI Symbol;Acc:MGI:2442306]	-0.137238	4.38343	-2.18482	0.0336608	0.401016	-4.19182	12	65075603	65132058	1	protein_coding
ENSMUSG00000052033	Pfdn4	109054	prefoldin 4 [Source:MGI Symbol;Acc:MGI:1923512]	-0.138523	3.66756	-2.13894	0.0373936	0.416956	-4.19202	2	170496428	170519123	1	protein_coding
ENSMUSG00000101523	Gm10031		predicted pseudogene 10031 [Source:MGI Symbol;Acc:MGI:3704198]	0.197362	0.286531	1.90485	0.0626126	0.491878	-4.19217	1	156524012	156526664	1	protein_coding
ENSMUSG00000097234	Gm26518		predicted gene, 26518 [Source:MGI Symbol;Acc:MGI:5477012]	-0.244164	-0.321969	-1.84965	0.0703327	0.508194	-4.19283	15	102455526	102483722	-1	lincRNA
ENSMUSG00000086179	Gm14317		predicted gene 14317 [Source:MGI Symbol;Acc:MGI:3651690]	-0.427926	-2.55712	-1.72143	0.0914115	0.547446	-4.19335	2	164550530	164559730	1	lincRNA
ENSMUSG00000027364	Usp50	75083	ubiquitin specific peptidase 50 [Source:MGI Symbol;Acc:MGI:1922333]	0.265574	-0.780135	1.83726	0.0721735	0.511358	-4.19404	2	126709096	126783458	-1	protein_coding
ENSMUSG00000102397	Gm37573		predicted gene, 37573 [Source:MGI Symbol;Acc:MGI:5610801]	-0.309375	-0.364581	-1.85528	0.06951	0.506875	-4.19617	3	25695195	25700303	-1	sense_intronic
ENSMUSG00000039899	Fgl2	14190	fibrinogen-like protein 2 [Source:MGI Symbol;Acc:MGI:103266]	0.355916	1.64325	2.00041	0.0509512	0.456429	-4.19637	5	21372642	21378374	1	protein_coding
ENSMUSG00000083307	AA414768		expressed sequence AA414768 [Source:MGI Symbol;Acc:MGI:3035137]	-0.111675	2.9974	-2.08779	0.0419798	0.431827	-4.19751	X	12936872	12938128	1	processed_pseudogene
ENSMUSG00000034258	Mfsd7c	217721	major facilitator superfamily domain containing 7C [Source:MGI Symbol;Acc:MGI:2384974]	0.288415	1.31063	1.98056	0.0532063	0.464286	-4.19759	12	85746539	85813585	1	protein_coding
ENSMUSG00000104237	Gm33533		predicted gene, 33533 [Source:MGI Symbol;Acc:MGI:5592692]	-0.282716	-0.0930336	-1.84116	0.0715892	0.510182	-4.19788	1	36739048	36744792	-1	lincRNA
ENSMUSG00000100241	Slc18a3	20508	solute carrier family 18 (vesicular monoamine), member 3 [Source:MGI Symbol;Acc:MGI:1101061]	-0.539375	-3.33484	-1.70272	0.094888	0.550812	-4.1981	14	32462438	32464850	-1	protein_coding
ENSMUSG00000071553	Cpa2	232680	carboxypeptidase A2, pancreatic [Source:MGI Symbol;Acc:MGI:3617840]	-0.16317	0.912846	-1.94896	0.0569736	0.474744	-4.19894	6	30541582	30564476	1	protein_coding
ENSMUSG00000104383	Gm37553		predicted gene, 37553 [Source:MGI Symbol;Acc:MGI:5610781]	-0.630912	-3.01869	-1.70032	0.0953413	0.550812	-4.19964	9	101092977	101094578	1	TEC
ENSMUSG00000059891	Tsks	22116	testis-specific serine kinase substrate [Source:MGI Symbol;Acc:MGI:1347560]	-0.334046	-1.82792	-1.74826	0.0866127	0.538752	-4.20078	7	44943204	44958035	1	protein_coding
ENSMUSG00000110735				0.382045	0.425543	1.89753	0.0635935	0.494908	-4.2008	9	123643166	123645489	1	TEC
ENSMUSG00000043088	Il17re	57890	interleukin 17 receptor E [Source:MGI Symbol;Acc:MGI:1889371]	0.372097	-0.528303	1.8293	0.0733752	0.51524	-4.20083	6	113458484	113470758	1	protein_coding
ENSMUSG00000066551	Hmgb1	15289	high mobility group box 1 [Source:MGI Symbol;Acc:MGI:96113]	-0.11963	7.22875	-2.26638	0.027829	0.374945	-4.2009	5	149046702	149184489	-1	protein_coding
ENSMUSG00000049184	Purg	75029	purine-rich element binding protein G [Source:MGI Symbol;Acc:MGI:1922279]	-0.117049	5.10421	-2.2219	0.0308874	0.38585	-4.20181	8	33386325	33417467	1	protein_coding
ENSMUSG00000085083	Gm11615		predicted gene 11615 [Source:MGI Symbol;Acc:MGI:3652280]	0.463333	-2.38441	1.72673	0.0904477	0.547364	-4.20203	11	101264762	101266303	-1	antisense_RNA
ENSMUSG00000071669	Snx29	74478	sorting nexin 29 [Source:MGI Symbol;Acc:MGI:1921728]	0.199777	2.26024	2.04002	0.0466978	0.448847	-4.20275	16	11322908	11755472	1	protein_coding
ENSMUSG00000034041	Lyl1	17095	lymphoblastomic leukemia 1 [Source:MGI Symbol;Acc:MGI:96891]	0.373068	-1.4944	1.78039	0.0811449	0.530926	-4.20299	8	84701457	84704715	1	protein_coding
ENSMUSG00000050619	Zscan29	99334	zinc finger SCAN domains 29 [Source:MGI Symbol;Acc:MGI:2139317]	-0.12638	4.16042	-2.1678	0.0350054	0.407573	-4.20352	2	121158273	121171125	-1	protein_coding
ENSMUSG00000025197	Cyp2c44	226143	cytochrome P450, family 2, subfamily c, polypeptide 44 [Source:MGI Symbol;Acc:MGI:1888897]	0.438198	-3.12014	1.69656	0.0960548	0.551609	-4.20426	19	44005022	44029208	-1	protein_coding
ENSMUSG00000003849	Nqo1	18104	NAD(P)H dehydrogenase, quinone 1 [Source:MGI Symbol;Acc:MGI:103187]	0.212904	2.81526	2.0784	0.0428725	0.43629	-4.20483	8	107388225	107403206	-1	protein_coding
ENSMUSG00000023923	Tbc1d5	72238	TBC1 domain family, member 5 [Source:MGI Symbol;Acc:MGI:1919488]	0.0892154	5.18494	2.22094	0.0309567	0.38585	-4.20621	17	50733124	51179352	-1	protein_coding
ENSMUSG00000045876	Pcdhb8	93879	protocadherin beta 8 [Source:MGI Symbol;Acc:MGI:2136742]	-0.194637	2.51708	-2.0493	0.0457464	0.447303	-4.20622	18	37355121	37358604	1	protein_coding
ENSMUSG00000027217	Tspan18	241556	tetraspanin 18 [Source:MGI Symbol;Acc:MGI:1917186]	0.142835	2.81947	2.09608	0.0412047	0.430017	-4.20669	2	93201760	93334505	-1	protein_coding
ENSMUSG00000087672	Gm15122		predicted gene 15122 [Source:MGI Symbol;Acc:MGI:3705268]	0.176643	1.29392	1.9788	0.0534109	0.464679	-4.20811	10	80282444	80283006	-1	antisense_RNA
ENSMUSG00000032841	Prr5l	72446	proline rich 5 like [Source:MGI Symbol;Acc:MGI:1919696]	-0.174664	3.94113	-2.15468	0.0360743	0.412531	-4.20869	2	101714285	101883027	-1	protein_coding
ENSMUSG00000031023	Akip1	57373	A kinase (PRKA) interacting protein 1 [Source:MGI Symbol;Acc:MGI:3041226]	-0.136489	1.07323	-1.95799	0.0558741	0.472534	-4.20902	7	109703690	109712189	1	protein_coding
ENSMUSG00000040323	Gm15429		predicted pseudogene 15429 [Source:MGI Symbol;Acc:MGI:3642423]	-0.165852	-0.3399	-1.85563	0.0694594	0.506875	-4.20935	1	161726242	161727489	-1	processed_pseudogene
ENSMUSG00000026917	Wdr5	140858	WD repeat domain 5 [Source:MGI Symbol;Acc:MGI:2155884]	-0.0848472	5.20501	-2.22547	0.0306312	0.38585	-4.20978	2	27515157	27536535	1	protein_coding
ENSMUSG00000030867	Plk1	18817	polo-like kinase 1 [Source:MGI Symbol;Acc:MGI:97621]	-0.204405	-0.313952	-1.85767	0.0691646	0.506875	-4.21071	7	122159439	122169873	1	protein_coding
ENSMUSG00000062866	Phactr2	215789	phosphatase and actin regulator 2 [Source:MGI Symbol;Acc:MGI:2446138]	0.22867	5.53985	2.22908	0.0303743	0.38585	-4.21078	10	13207717	13474412	-1	protein_coding
ENSMUSG00000037376	Trmt6	66926	tRNA methyltransferase 6 [Source:MGI Symbol;Acc:MGI:1914176]	-0.100258	5.66521	-2.23814	0.029738	0.383453	-4.21123	2	132804207	132816055	-1	protein_coding
ENSMUSG00000107086	Gm43808		predicted gene 43808 [Source:MGI Symbol;Acc:MGI:5663945]	0.192479	-0.0380982	1.88262	0.065631	0.501343	-4.21158	5	30868764	30870828	-1	TEC
ENSMUSG00000074480	Mex3a	72640	mex3 RNA binding family member A [Source:MGI Symbol;Acc:MGI:1919890]	-0.165216	2.27303	-2.03484	0.0472358	0.449228	-4.21236	3	88532395	88541396	1	protein_coding
ENSMUSG00000001143	Lman2l	214895	lectin, mannose-binding 2-like [Source:MGI Symbol;Acc:MGI:2443010]	0.102835	5.72026	2.24011	0.0296013	0.383453	-4.21269	1	36419871	36445271	-1	protein_coding
ENSMUSG00000062611	Rps3a2		ribosomal protein S3A2 [Source:MGI Symbol;Acc:MGI:3642853]	-0.153693	4.48247	-2.18634	0.0335427	0.400112	-4.21318	14	88123017	88123808	-1	processed_pseudogene
ENSMUSG00000002365	Snx9	66616	sorting nexin 9 [Source:MGI Symbol;Acc:MGI:1913866]	0.101765	3.2893	2.10839	0.0400764	0.42775	-4.21408	17	5841328	5931033	1	protein_coding
ENSMUSG00000042032	Mat2b	108645	methionine adenosyltransferase II, beta [Source:MGI Symbol;Acc:MGI:1913667]	-0.11516	7.00067	-2.25641	0.0284902	0.377675	-4.21602	11	40679314	40695203	-1	protein_coding
ENSMUSG00000022885	St6gal1	20440	beta galactoside alpha 2,6 sialyltransferase 1 [Source:MGI Symbol;Acc:MGI:108470]	0.100197	4.58054	2.18824	0.0333957	0.400112	-4.21604	16	23224740	23360350	1	protein_coding
ENSMUSG00000085175	Gm11423		predicted gene 11423 [Source:MGI Symbol;Acc:MGI:3651335]	-0.156552	-0.120097	-1.86632	0.0679208	0.504748	-4.21693	11	82779601	82781042	-1	antisense_RNA
ENSMUSG00000107178	Gm42531		predicted gene 42531 [Source:MGI Symbol;Acc:MGI:5662668]	0.318258	-1.36595	1.75509	0.0854258	0.536491	-4.21702	5	150562311	150566358	1	sense_intronic
ENSMUSG00000049420	Tmem200a	77220	transmembrane protein 200A [Source:MGI Symbol;Acc:MGI:1924470]	-0.201253	3.43119	-2.10166	0.0406898	0.429643	-4.2179	10	25912331	26079052	-1	protein_coding
ENSMUSG00000036103	Colec12	140792	collectin sub-family member 12 [Source:MGI Symbol;Acc:MGI:2152907]	0.259653	3.53413	2.10949	0.039977	0.42775	-4.21841	18	9707648	9877995	1	protein_coding
ENSMUSG00000045102	Poln	272158	DNA polymerase N [Source:MGI Symbol;Acc:MGI:2675617]	-0.219397	-0.132359	-1.84782	0.070603	0.508695	-4.21956	5	34007179	34169448	-1	protein_coding
ENSMUSG00000089636	1700058P15Rik		RIKEN cDNA 1700058P15 gene [Source:MGI Symbol;Acc:MGI:1920627]	-0.235958	-0.510861	-1.82597	0.0738837	0.515714	-4.21991	7	19258492	19259739	1	antisense_RNA
ENSMUSG00000097339	Gm26671		predicted gene, 26671 [Source:MGI Symbol;Acc:MGI:5477165]	0.290439	-1.14564	1.76935	0.0829906	0.534314	-4.22154	3	57612697	57625824	-1	lincRNA
ENSMUSG00000102652	Gm37078		predicted gene, 37078 [Source:MGI Symbol;Acc:MGI:5610306]	-0.184871	0.324267	-1.89046	0.0645518	0.497637	-4.22289	3	65969914	65971922	1	TEC
ENSMUSG00000063260	Syt10	54526	synaptotagmin X [Source:MGI Symbol;Acc:MGI:1859546]	0.292574	2.32062	2.0248	0.0482939	0.450821	-4.22388	15	89782393	89841860	-1	protein_coding
ENSMUSG00000109844	Gm31816		predicted gene, 31816 [Source:MGI Symbol;Acc:MGI:5590975]	-0.279292	-0.979137	-1.79831	0.0782216	0.526452	-4.22536	9	47242326	47368649	-1	lincRNA
ENSMUSG00000026414	Tnnt2	21956	troponin T2, cardiac [Source:MGI Symbol;Acc:MGI:104597]	-0.35777	1.47512	-1.89948	0.0633311	0.493628	-4.22537	1	135836354	135852260	1	protein_coding
ENSMUSG00000032028	Nxpe2	78252	neurexophilin and PC-esterase domain family, member 2 [Source:MGI Symbol;Acc:MGI:1925502]	0.249615	-0.607442	1.79819	0.0782416	0.526452	-4.22566	9	48318006	48353454	-1	protein_coding
ENSMUSG00000038840	Birc7	329581	baculoviral IAP repeat-containing 7 (livin) [Source:MGI Symbol;Acc:MGI:2676458]	-0.364194	-1.69649	-1.76364	0.0839578	0.534671	-4.22621	2	180929023	180934010	1	protein_coding
ENSMUSG00000029752	Asns	27053	asparagine synthetase [Source:MGI Symbol;Acc:MGI:1350929]	-0.0954845	6.67756	-2.24711	0.0291195	0.380603	-4.22769	6	7675169	7693254	-1	protein_coding
ENSMUSG00000035948	Acss3	380660	acyl-CoA synthetase short-chain family member 3 [Source:MGI Symbol;Acc:MGI:2685720]	0.298477	0.747803	1.92726	0.0596913	0.481607	-4.22794	10	106933517	107123668	-1	protein_coding
ENSMUSG00000073779	Lrp8os2		low density lipoprotein receptor-related protein 8, apolipoprotein e receptor, opposite strand 2 [Source:MGI Symbol;Acc:MGI:3588233]	-0.42387	-1.15328	-1.74388	0.0873822	0.540759	-4.22809	4	107806033	107823022	-1	antisense_RNA
ENSMUSG00000029163	Emilin1	100952	elastin microfibril interfacer 1 [Source:MGI Symbol;Acc:MGI:1926189]	0.408588	-1.21661	1.78856	0.0798009	0.530276	-4.22816	5	30913402	30921277	1	protein_coding
ENSMUSG00000109491	Gm15396		predicted gene 15396 [Source:MGI Symbol;Acc:MGI:3705202]	0.323759	-1.76794	1.73665	0.0886635	0.544246	-4.22848	7	44579968	44590624	-1	antisense_RNA
ENSMUSG00000030967	Zranb1	360216	zinc finger, RAN-binding domain containing 1 [Source:MGI Symbol;Acc:MGI:106441]	-0.144535	7.14137	-2.25178	0.0288017	0.378626	-4.22962	7	132931142	132986391	1	protein_coding
ENSMUSG00000045871	Slitrk6	239250	SLIT and NTRK-like family, member 6 [Source:MGI Symbol;Acc:MGI:2443198]	-0.502248	0.488591	-1.88132	0.0658106	0.501343	-4.23001	14	110748578	110755149	-1	protein_coding
ENSMUSG00000027107	Chrna1	11435	cholinergic receptor, nicotinic, alpha polypeptide 1 (muscle) [Source:MGI Symbol;Acc:MGI:87885]	-0.200412	-0.243808	-1.83873	0.0719527	0.511358	-4.23022	2	73563215	73580338	-1	protein_coding
ENSMUSG00000056501	Cebpb	12608	CCAAT/enhancer binding protein (C/EBP), beta [Source:MGI Symbol;Acc:MGI:88373]	-0.276335	-1.45484	-1.7457	0.0870629	0.539701	-4.23023	2	167688915	167690418	1	protein_coding
ENSMUSG00000021767	Kat6b	54169	K(lysine) acetyltransferase 6B [Source:MGI Symbol;Acc:MGI:1858746]	0.0888836	6.1697	2.23839	0.0297207	0.383453	-4.23037	14	21481434	21672478	1	protein_coding
ENSMUSG00000021759	Plpp1	19012	phospholipid phosphatase 1 [Source:MGI Symbol;Acc:MGI:108412]	-0.122875	4.00787	-2.14044	0.0372661	0.416474	-4.23119	13	112800792	112867894	1	protein_coding
ENSMUSG00000064389	Gm26446		predicted gene, 26446 [Source:MGI Symbol;Acc:MGI:5456223]	0.261838	-0.938708	1.77905	0.0813673	0.530926	-4.23149	1	93363255	93363357	1	snRNA
ENSMUSG00000103693	Gm37529		predicted gene, 37529 [Source:MGI Symbol;Acc:MGI:5610757]	-0.431269	-2.40219	-1.70505	0.0944478	0.550812	-4.23193	1	160321686	160327078	-1	sense_intronic
ENSMUSG00000043300	B3galnt1	26879	UDP-GalNAc:betaGlcNAc beta 1,3-galactosaminyltransferase, polypeptide 1 [Source:MGI Symbol;Acc:MGI:1349405]	-0.106128	5.7442	-2.22751	0.0304861	0.38585	-4.23298	3	69574158	69598960	-1	protein_coding
ENSMUSG00000055048	Gm9962		predicted gene 9962 [Source:MGI Symbol;Acc:MGI:3642695]	-0.203854	0.569539	-1.8629	0.06841	0.50534	-4.23379	7	57387272	57409941	1	antisense_RNA
ENSMUSG00000078302	Foxd1	15229	forkhead box D1 [Source:MGI Symbol;Acc:MGI:1347463]	0.369206	-0.86664	1.78155	0.0809527	0.530926	-4.23422	13	98354242	98359305	1	protein_coding
ENSMUSG00000090222	Ifi203-ps		interferon activated gene 203, pseudogene [Source:MGI Symbol;Acc:MGI:3840117]	0.315338	-1.24293	1.76706	0.0833765	0.534314	-4.23452	1	173776529	173798270	-1	unprocessed_pseudogene
ENSMUSG00000031289	Il13ra2	16165	interleukin 13 receptor, alpha 2 [Source:MGI Symbol;Acc:MGI:1277954]	0.808043	-2.3572	1.68098	0.0990609	0.555427	-4.235	X	147383476	147429192	-1	protein_coding
ENSMUSG00000072893	4933439C10Rik		RIKEN cDNA 4933439C10 gene [Source:MGI Symbol;Acc:MGI:1921726]	-0.136037	3.9375	-2.13712	0.0375495	0.417589	-4.23624	11	59505662	59513647	1	processed_transcript
ENSMUSG00000021223	Papln	170721	papilin, proteoglycan-like sulfated glycoprotein [Source:MGI Symbol;Acc:MGI:2386139]	0.371252	-0.109419	1.81198	0.0760517	0.521162	-4.23679	12	83763634	83792382	1	protein_coding
ENSMUSG00000038418	Egr1	13653	early growth response 1 [Source:MGI Symbol;Acc:MGI:95295]	-0.266288	7.15571	-2.23989	0.0296165	0.383453	-4.23773	18	34859823	34864984	1	protein_coding
ENSMUSG00000109708	Gm45809		predicted gene 45809 [Source:MGI Symbol;Acc:MGI:5804924]	0.334144	0.465493	1.88449	0.0653722	0.500371	-4.23832	8	61050049	61053942	1	TEC
ENSMUSG00000097335	Gm26563		predicted gene, 26563 [Source:MGI Symbol;Acc:MGI:5477057]	-0.315643	-0.347056	-1.81933	0.074907	0.519184	-4.23856	11	80017354	80029868	-1	lincRNA
ENSMUSG00000105571	Gm43662		predicted gene 43662 [Source:MGI Symbol;Acc:MGI:5663799]	0.469763	-1.16562	1.75945	0.0846751	0.534923	-4.23955	5	14778932	14781202	1	TEC
ENSMUSG00000025823	Pdia4	12304	protein disulfide isomerase associated 4 [Source:MGI Symbol;Acc:MGI:104864]	0.134487	5.50487	2.22036	0.0309987	0.38585	-4.23987	6	47796141	47813430	-1	protein_coding
ENSMUSG00000040102	Klhl42	232539	kelch-like 42 [Source:MGI Symbol;Acc:MGI:2444786]	-0.102866	5.39459	-2.21258	0.0315647	0.387877	-4.24032	6	147091379	147112778	1	protein_coding
ENSMUSG00000020681	Ace	11421	angiotensin I converting enzyme (peptidyl-dipeptidase A) 1 [Source:MGI Symbol;Acc:MGI:87874]	0.537669	3.60004	2.11991	0.039046	0.424781	-4.24036	11	105967945	105989964	1	protein_coding
ENSMUSG00000105802	Gm43012		predicted gene 43012 [Source:MGI Symbol;Acc:MGI:5663149]	0.184622	1.26185	1.94869	0.0570072	0.474744	-4.24057	5	137337409	137338345	1	TEC
ENSMUSG00000022335	Zfat	380993	zinc finger and AT hook domain containing [Source:MGI Symbol;Acc:MGI:2681865]	0.135531	2.54769	2.04346	0.0463435	0.44848	-4.241	15	68083766	68258856	-1	protein_coding
ENSMUSG00000063234	Gpr84	80910	G protein-coupled receptor 84 [Source:MGI Symbol;Acc:MGI:1934129]	-0.340585	-1.81029	-1.72178	0.0913488	0.547439	-4.24205	15	103308236	103310438	-1	protein_coding
ENSMUSG00000087516	Tbx3os1		T-box 3, opposite strand 1 [Source:MGI Symbol;Acc:MGI:3780472]	-0.223777	0.808309	-1.91447	0.0613439	0.486775	-4.24289	5	119570130	119671365	-1	antisense_RNA
ENSMUSG00000097464	Gm26736		predicted gene, 26736 [Source:MGI Symbol;Acc:MGI:5477230]	-0.376175	-0.734919	-1.79492	0.078767	0.526676	-4.24315	6	4946568	4947803	1	TEC
ENSMUSG00000028121	Bcar3	29815	breast cancer anti-estrogen resistance 3 [Source:MGI Symbol;Acc:MGI:1352501]	0.159709	3.33992	2.0892	0.0418468	0.431366	-4.24318	3	122294136	122530191	1	protein_coding
ENSMUSG00000032301	Psma4	26441	proteasome (prosome, macropain) subunit, alpha type 4 [Source:MGI Symbol;Acc:MGI:1347060]	-0.130521	6.56592	-2.23756	0.029778	0.383697	-4.24525	9	54950790	54958030	1	protein_coding
ENSMUSG00000089679	Gm16299		predicted gene 16299 [Source:MGI Symbol;Acc:MGI:3826539]	-0.393357	-0.487207	-1.8138	0.0757669	0.521162	-4.24684	19	53819354	53825128	-1	antisense_RNA
ENSMUSG00000016503	Gtf3a	66596	general transcription factor III A [Source:MGI Symbol;Acc:MGI:1913846]	-0.14459	1.34656	-1.96023	0.0556048	0.471642	-4.24702	5	146948657	146955614	1	protein_coding
ENSMUSG00000034424	Gcsh	68133	glycine cleavage system protein H (aminomethyl carrier) [Source:MGI Symbol;Acc:MGI:1915383]	-0.141304	5.62296	-2.21763	0.0311959	0.38585	-4.24734	8	116981810	116993537	-1	protein_coding
ENSMUSG00000028140	Mrpl9	78523	mitochondrial ribosomal protein L9 [Source:MGI Symbol;Acc:MGI:2137211]	-0.0846136	4.95085	-2.19414	0.0329439	0.397818	-4.24764	3	94443318	94451130	1	protein_coding
ENSMUSG00000054889	Dsp	109620	desmoplakin [Source:MGI Symbol;Acc:MGI:109611]	0.438638	1.10764	1.92754	0.0596553	0.48153	-4.24792	13	38151294	38198577	1	protein_coding
ENSMUSG00000086341	Gm15932		predicted gene 15932 [Source:MGI Symbol;Acc:MGI:3802106]	-0.224005	-0.606554	-1.80082	0.0778202	0.525473	-4.24806	14	55567219	55575991	-1	antisense_RNA
ENSMUSG00000028619	Tceanc2	66526	transcription elongation factor A (SII) N-terminal and central domain containing 2 [Source:MGI Symbol;Acc:MGI:1913776]	0.100798	3.7142	2.11398	0.0395738	0.427243	-4.24811	4	107134155	107179116	-1	protein_coding
ENSMUSG00000050050	Ccdc158	320696	coiled-coil domain containing 158 [Source:MGI Symbol;Acc:MGI:2444555]	0.224379	-0.27688	1.82076	0.0746861	0.518443	-4.24814	5	92607954	92675271	-1	protein_coding
ENSMUSG00000029828	4921507P07Rik	70821	RIKEN cDNA 4921507P07 gene [Source:MGI Symbol;Acc:MGI:1918071]	-0.211986	0.791665	-1.8973	0.0636248	0.494908	-4.24825	6	50573302	50596632	-1	protein_coding
ENSMUSG00000026563	Tada1	27878	transcriptional adaptor 1 [Source:MGI Symbol;Acc:MGI:1196415]	0.13135	3.56465	2.11039	0.0398962	0.42775	-4.24864	1	166379097	166393621	1	protein_coding
ENSMUSG00000028271	Gtf2b	229906	general transcription factor IIB [Source:MGI Symbol;Acc:MGI:2385191]	-0.0724604	4.90583	-2.18972	0.0332819	0.39969	-4.25037	3	142765045	142783606	1	protein_coding
ENSMUSG00000039740	Alg2	56737	asparagine-linked glycosylation 2 (alpha-1,3-mannosyltransferase) [Source:MGI Symbol;Acc:MGI:1914731]	-0.0627262	7.14213	-2.2418	0.0294839	0.382891	-4.25101	4	47465067	47474333	-1	protein_coding
ENSMUSG00000104459	Gm37824		predicted gene, 37824 [Source:MGI Symbol;Acc:MGI:5611052]	-0.417212	1.15488	-1.89026	0.0645802	0.497637	-4.25192	2	13004365	13007600	1	TEC
ENSMUSG00000007989	Fzd3	14365	frizzled class receptor 3 [Source:MGI Symbol;Acc:MGI:108476]	0.268154	3.72424	2.0949	0.0413141	0.430017	-4.2525	14	65192449	65262463	-1	protein_coding
ENSMUSG00000083022	Rps15a-ps6		ribosomal protein S15A, pseudogene 6 [Source:MGI Symbol;Acc:MGI:3650298]	-0.171977	0.307523	-1.88484	0.0653239	0.500371	-4.25397	11	6172644	6173036	-1	processed_pseudogene
ENSMUSG00000103502	9330121J05Rik		RIKEN cDNA 9330121J05 gene [Source:MGI Symbol;Acc:MGI:3704218]	-0.331321	-1.59415	-1.73688	0.0886221	0.544175	-4.25446	3	62337524	62340532	-1	antisense_RNA
ENSMUSG00000022602	Arc	11838	activity regulated cytoskeletal-associated protein [Source:MGI Symbol;Acc:MGI:88067]	-0.494304	5.38667	-2.18046	0.0340006	0.403791	-4.2547	15	74669083	74672570	-1	protein_coding
ENSMUSG00000026726	Cubn	65969	cubilin (intrinsic factor-cobalamin receptor) [Source:MGI Symbol;Acc:MGI:1931256]	0.257066	-0.00798696	1.84813	0.0705564	0.508695	-4.25514	2	13276338	13491813	-1	protein_coding
ENSMUSG00000034088	Hdlbp	110611	high density lipoprotein (HDL) binding protein [Source:MGI Symbol;Acc:MGI:99256]	0.0756023	7.76184	2.24537	0.0292381	0.381059	-4.25525	1	93405940	93478815	-1	protein_coding
ENSMUSG00000029675	Eln	13717	elastin [Source:MGI Symbol;Acc:MGI:95317]	0.275497	1.92294	2.00069	0.0509204	0.456378	-4.25551	5	134702593	134747323	-1	protein_coding
ENSMUSG00000057914	Cacnb2	12296	calcium channel, voltage-dependent, beta 2 subunit [Source:MGI Symbol;Acc:MGI:894644]	0.117746	6.03274	2.2227	0.0308298	0.38585	-4.25557	2	14603088	14987908	1	protein_coding
ENSMUSG00000109452	Gm44530		predicted gene 44530 [Source:MGI Symbol;Acc:MGI:5753106]	0.353435	-1.81257	1.71114	0.0933098	0.549585	-4.25612	7	83874362	83877920	1	TEC
ENSMUSG00000030346	Rad51ap1	19362	RAD51 associated protein 1 [Source:MGI Symbol;Acc:MGI:1098224]	-0.134326	1.33956	-1.94821	0.0570665	0.474744	-4.25631	6	126923050	126939587	-1	protein_coding
ENSMUSG00000027500	Stmn2	20257	stathmin-like 2 [Source:MGI Symbol;Acc:MGI:98241]	-0.124647	8.453	-2.24904	0.0289874	0.379968	-4.25797	3	8509360	8561606	1	protein_coding
ENSMUSG00000031432	Prps1	19139	phosphoribosyl pyrophosphate synthetase 1 [Source:MGI Symbol;Acc:MGI:97775]	-0.115234	6.35499	-2.22739	0.0304945	0.38585	-4.25884	X	140456613	140476140	1	protein_coding
ENSMUSG00000097561	4632411P08Rik		RIKEN cDNA 4632411P08 gene [Source:MGI Symbol;Acc:MGI:1925513]	-0.298042	-1.31085	-1.73709	0.0885851	0.544175	-4.25884	5	29378699	29390488	1	lincRNA
ENSMUSG00000055188	Rbm3os		RNA binding motif protein 3, opposite strand [Source:MGI Symbol;Acc:MGI:1917476]	-0.312942	-1.31713	-1.74182	0.087746	0.541723	-4.2591	X	8145429	8147964	1	antisense_RNA
ENSMUSG00000030254	Rad18	58186	RAD18 E3 ubiquitin protein ligase [Source:MGI Symbol;Acc:MGI:1890476]	-0.135232	3.05655	-2.06271	0.0444022	0.442267	-4.26056	6	112619850	112696686	-1	protein_coding
ENSMUSG00000091050	9330020H09Rik		RIKEN cDNA 9330020H09 gene [Source:MGI Symbol;Acc:MGI:3704457]	-0.198176	-0.440964	-1.81898	0.0749611	0.519303	-4.26121	15	98567324	98569583	1	antisense_RNA
ENSMUSG00000060063	Alox5ap	11690	arachidonate 5-lipoxygenase activating protein [Source:MGI Symbol;Acc:MGI:107505]	0.241485	-0.672563	1.7944	0.0788512	0.526853	-4.26162	5	149264767	149288153	1	protein_coding
ENSMUSG00000029335	Bmp3	110075	bone morphogenetic protein 3 [Source:MGI Symbol;Acc:MGI:88179]	-0.51179	2.49311	-1.90459	0.062648	0.491878	-4.26247	5	98854415	98884396	1	protein_coding
ENSMUSG00000090608	Gm17200		predicted gene 17200 [Source:MGI Symbol;Acc:MGI:4938027]	-0.218097	-0.044364	-1.82998	0.073272	0.515112	-4.26251	9	123678096	123701046	1	lincRNA
ENSMUSG00000056427	Slit3	20564	slit homolog 3 (Drosophila) [Source:MGI Symbol;Acc:MGI:1315202]	0.220677	3.54905	2.09825	0.0410036	0.429983	-4.26285	11	35121224	35708507	1	protein_coding
ENSMUSG00000044636	Csrnp2	207785	cysteine-serine-rich nuclear protein 2 [Source:MGI Symbol;Acc:MGI:2386852]	-0.0863583	4.68772	-2.16958	0.0348624	0.406699	-4.26285	15	100479570	100495239	-1	protein_coding
ENSMUSG00000025404	R3hdm2	71750	R3H domain containing 2 [Source:MGI Symbol;Acc:MGI:1919000]	0.0944289	7.16455	2.23412	0.0300187	0.384349	-4.26303	10	127380327	127499384	1	protein_coding
ENSMUSG00000026173	Plcd4	18802	phospholipase C, delta 4 [Source:MGI Symbol;Acc:MGI:107469]	0.138818	4.37574	2.15537	0.0360173	0.412401	-4.26303	1	74542888	74567794	1	protein_coding
ENSMUSG00000026701	Prdx6	11758	peroxiredoxin 6 [Source:MGI Symbol;Acc:MGI:894320]	-0.0887037	7.39115	-2.23837	0.0297221	0.383453	-4.26383	1	161240112	161251219	-1	protein_coding
ENSMUSG00000050270	Tmem220	338369	transmembrane protein 220 [Source:MGI Symbol;Acc:MGI:2443691]	-0.221928	1.04288	-1.92511	0.0599665	0.481904	-4.26613	11	67025154	67035312	1	protein_coding
ENSMUSG00000109216	Gm44907		predicted gene 44907 [Source:MGI Symbol;Acc:MGI:5753483]	-0.241251	0.275805	-1.85945	0.0689072	0.506875	-4.26627	7	90457252	90458884	1	TEC
ENSMUSG00000005510	Ndufs3	68349	NADH dehydrogenase (ubiquinone) Fe-S protein 3 [Source:MGI Symbol;Acc:MGI:1915599]	-0.0867679	6.35719	-2.22428	0.0307163	0.38585	-4.26659	2	90894634	90904827	-1	protein_coding
ENSMUSG00000029361	Nos1	18125	nitric oxide synthase 1, neuronal [Source:MGI Symbol;Acc:MGI:97360]	0.187125	6.43166	2.2252	0.0306505	0.38585	-4.26806	5	117781032	117958840	1	protein_coding
ENSMUSG00000079480	Pin4	69713	protein (peptidyl-prolyl cis/trans isomerase) NIMA-interacting, 4 (parvulin) [Source:MGI Symbol;Acc:MGI:1916963]	-0.120436	4.44737	-2.15315	0.0362003	0.412674	-4.26818	X	102119447	102127669	1	protein_coding
ENSMUSG00000066315	Gm12918		predicted gene 12918 [Source:MGI Symbol;Acc:MGI:3652005]	-0.355936	-1.8717	-1.71426	0.0927312	0.549141	-4.26961	4	10848420	10849055	1	processed_pseudogene
ENSMUSG00000078480	Mrpl48-ps		mitochondrial ribosomal protein L48 pseudogene [Source:MGI Symbol;Acc:MGI:3050089]	-0.22496	-1.27686	-1.76564	0.0836183	0.534314	-4.27111	4	88599175	88599810	-1	processed_pseudogene
ENSMUSG00000033383	Rtp1	239766	receptor transporter protein 1 [Source:MGI Symbol;Acc:MGI:2685450]	0.592307	-0.652468	1.78251	0.0807938	0.530926	-4.27128	16	23429133	23433960	1	protein_coding
ENSMUSG00000009596	Taf7l	74469	TATA-box binding protein associated factor 7 like [Source:MGI Symbol;Acc:MGI:1921719]	-0.256446	0.217536	-1.84015	0.0717394	0.510852	-4.27169	X	134460118	134476490	-1	protein_coding
ENSMUSG00000067365	Tmem128	66309	transmembrane protein 128 [Source:MGI Symbol;Acc:MGI:1913559]	-0.105783	4.74047	-2.16962	0.034859	0.406699	-4.27198	5	38260185	38269634	1	protein_coding
ENSMUSG00000107015	2900076G11Rik		RIKEN cDNA 2900076G11 gene [Source:MGI Symbol;Acc:MGI:1920302]	-0.369479	-1.73056	-1.70621	0.09423	0.550812	-4.27211	5	31581079	31581709	1	TEC
ENSMUSG00000042292	Mkl1	223701	MKL (megakaryoblastic leukemia)/myocardin-like 1 [Source:MGI Symbol;Acc:MGI:2384495]	0.204185	4.36779	2.15135	0.03635	0.413614	-4.27224	15	81012281	81190757	-1	protein_coding
ENSMUSG00000054720	Lrrc8c	100604	leucine rich repeat containing 8 family, member C [Source:MGI Symbol;Acc:MGI:2140839]	0.132063	5.0576	2.17509	0.0344238	0.405563	-4.27337	5	105519388	105613018	1	protein_coding
ENSMUSG00000055078	Gabra5	110886	gamma-aminobutyric acid (GABA) A receptor, subunit alpha 5 [Source:MGI Symbol;Acc:MGI:95617]	-0.189526	4.8563	-2.09427	0.0413725	0.430378	-4.27372	7	57407672	57510059	-1	protein_coding
ENSMUSG00000051098	Mblac2	72852	metallo-beta-lactamase domain containing 2 [Source:MGI Symbol;Acc:MGI:1920102]	-0.178324	5.70001	-2.20545	0.0320914	0.391597	-4.27373	13	81711341	81753275	1	protein_coding
ENSMUSG00000027315	Spint1	20732	serine protease inhibitor, Kunitz type 1 [Source:MGI Symbol;Acc:MGI:1338033]	0.267231	0.819412	1.88185	0.065737	0.501343	-4.27487	2	119237362	119249527	1	protein_coding
ENSMUSG00000089687	Rab42	242681	RAB42, member RAS oncogene family [Source:MGI Symbol;Acc:MGI:2441753]	0.296677	-1.37112	1.71798	0.0920449	0.548324	-4.27488	4	132302197	132303385	-1	protein_coding
ENSMUSG00000029061	Mmp23	26561	matrix metallopeptidase 23 [Source:MGI Symbol;Acc:MGI:1347361]	0.263004	0.742878	1.89738	0.0636138	0.494908	-4.27619	4	155650655	155653384	-1	protein_coding
ENSMUSG00000109382	4930567K12Rik		RIKEN cDNA 4930567K12 gene [Source:MGI Symbol;Acc:MGI:1923095]	-0.334858	-1.46264	-1.71784	0.0920704	0.548324	-4.27652	7	92092206	92119511	-1	antisense_RNA
ENSMUSG00000078495	Zfp984	100041677	zinc finger protein 984 [Source:MGI Symbol;Acc:MGI:3651978]	-0.233572	2.32865	-1.99876	0.0511356	0.457031	-4.27657	4	147753974	147809788	-1	protein_coding
ENSMUSG00000104728	Gm42462		predicted gene 42462 [Source:MGI Symbol;Acc:MGI:5662599]	-0.243326	-0.590558	-1.77845	0.081466	0.530926	-4.27707	5	43752909	43754271	-1	TEC
ENSMUSG00000089097	Gm25658		predicted gene, 25658 [Source:MGI Symbol;Acc:MGI:5455435]	0.385764	-2.73231	1.64554	0.10619	0.569076	-4.27731	10	97744757	97744884	-1	snoRNA
ENSMUSG00000020721	Helz	78455	helicase with zinc finger domain [Source:MGI Symbol;Acc:MGI:1925705]	0.12005	6.26158	2.21485	0.0313988	0.386516	-4.27777	11	107547930	107693826	1	protein_coding
ENSMUSG00000085971	Gm15411		predicted gene 15411 [Source:MGI Symbol;Acc:MGI:3705213]	-0.229172	-0.302612	-1.77615	0.081849	0.531117	-4.27791	5	148995651	149015813	-1	processed_transcript
ENSMUSG00000097258	Gm26767		predicted gene, 26767 [Source:MGI Symbol;Acc:MGI:5477261]	-0.18035	2.74976	-2.0265	0.0481142	0.45069	-4.27811	9	97068183	97073429	1	lincRNA
ENSMUSG00000107728	Gm38910		predicted gene, 38910 [Source:MGI Symbol;Acc:MGI:5621795]	-0.14385	2.28234	-1.99464	0.0515987	0.457721	-4.27885	6	134605234	134607681	-1	lincRNA
ENSMUSG00000031698	Mylk3	213435	myosin light chain kinase 3 [Source:MGI Symbol;Acc:MGI:2443063]	-0.602232	-0.047985	-1.77732	0.0816539	0.530926	-4.28004	8	85324303	85386345	-1	protein_coding
ENSMUSG00000065530	Mir99a		microRNA 99a [Source:MGI Symbol;Acc:MGI:2676912]	-0.396513	-2.10182	-1.69373	0.0965958	0.551728	-4.28031	16	77598936	77599000	1	miRNA
ENSMUSG00000081096	Gm12691		predicted gene 12691 [Source:MGI Symbol;Acc:MGI:3650220]	-0.429998	-2.1994	-1.65963	0.103306	0.563879	-4.28046	4	98146065	98150261	-1	transcribed_processed_pseudogene
[truncated: 16,195 more rows]

## Sheet: Table S2.2
ensembl_gene_id	mgi_symbol	entrezgene_id	description	logFC	AveExpr	t	P.Value	adj.P.Val	B	chromosome_name	start_position	end_position	strand	gene_biotype
ENSMUSG00000092375	A730060N03Rik		RIKEN cDNA A730060N03 gene [Source:MGI Symbol;Acc:MGI:2444190]	1.19974	1.94031	6.38633	5.6717e-08	0.000518918	7.91071	15	78119706	78144142	1	processed_transcript
ENSMUSG00000022621	Rabl2	68708	RAB, member RAS oncogene family-like 2 [Source:MGI Symbol;Acc:MGI:1915958]	-0.452275	4.7357	-6.24637	9.36042e-08	0.000523221	7.74633	15	89582533	89591923	-1	protein_coding
ENSMUSG00000022623	Shank3	58234	SH3/ankyrin domain gene 3 [Source:MGI Symbol;Acc:MGI:1930016]	-1.13535	5.09946	-6.18872	1.15031e-07	0.000523221	7.55058	15	89499623	89560261	1	protein_coding
ENSMUSG00000084874	Gm12906		predicted gene 12906 [Source:MGI Symbol;Acc:MGI:3650884]	1.99741	-1.92235	6.38473	5.70427e-08	0.000518918	5.50681	4	107760025	107760465	-1	processed_pseudogene
ENSMUSG00000101828	D130051D11Rik		RIKEN cDNA D130051D11 gene [Source:MGI Symbol;Acc:MGI:2442642]	1.68504	-0.986139	5.95522	2.64623e-07	0.000962911	5.16794	15	85639747	85645934	1	lincRNA
ENSMUSG00000041653	Pnpla3	116939	patatin-like phospholipase domain containing 3 [Source:MGI Symbol;Acc:MGI:2151796]	-0.908624	3.99941	-5.23864	3.31174e-06	0.00669488	4.3824	15	84167816	84189512	1	protein_coding
ENSMUSG00000043501	Lgals2	107753	lectin, galactose-binding, soluble 2 [Source:MGI Symbol;Acc:MGI:895068]	1.95412	-1.1607	5.72384	6.01874e-07	0.00182508	4.12418	15	78850862	78855529	-1	protein_coding
ENSMUSG00000065147	Snora31		small nucleolar RNA, H/ACA box 31 [Source:MGI Symbol;Acc:MGI:3819500]	-0.850943	0.235229	-5.24631	3.22442e-06	0.00669488	4.01453	14	75847905	75848034	1	snoRNA
ENSMUSG00000084349	Rpl3-ps1		ribosomal protein L3, pseudogene 1 [Source:MGI Symbol;Acc:MGI:3644217]	1.09714	2.22957	5.0665	6.01731e-06	0.0109479	3.79215	X	13202571	13203780	1	processed_pseudogene
ENSMUSG00000022799	Arhgap31	12549	Rho GTPase activating protein 31 [Source:MGI Symbol;Acc:MGI:1333857]	0.413084	5.4558	4.94778	9.05671e-06	0.0149798	3.39252	16	38598340	38713274	-1	protein_coding
ENSMUSG00000052496	Pkdrej	18766	polycystin (PKD) family receptor for egg jelly [Source:MGI Symbol;Acc:MGI:1338786]	-0.950477	0.381816	-4.85986	1.22388e-05	0.0185561	2.94348	15	85814676	85821733	-1	protein_coding
ENSMUSG00000083083	Gm15382		predicted gene 15382 [Source:MGI Symbol;Acc:MGI:3705661]	-1.90982	-1.51562	-5.35107	2.23669e-06	0.00581348	2.88247	15	91822687	91823223	1	processed_pseudogene
ENSMUSG00000038550	Ciart	229599	circadian associated repressor of transcription [Source:MGI Symbol;Acc:MGI:2684975]	-0.790363	3.67645	-4.5894	3.05933e-05	0.0371076	2.31253	3	95878503	95882251	-1	protein_coding
ENSMUSG00000084131	Rpl3-ps2		ribosomal protein L3, pseudogene 2 [Source:MGI Symbol;Acc:MGI:3645345]	-1.47947	-0.792237	-4.7459	1.80401e-05	0.0236916	2.31111	X	74170653	74171866	1	processed_pseudogene
ENSMUSG00000086341	Gm15932		predicted gene 15932 [Source:MGI Symbol;Acc:MGI:3802106]	-0.921432	-0.606554	-4.74281	1.82303e-05	0.0236916	2.20852	14	55567219	55575991	-1	antisense_RNA
ENSMUSG00000028709	Mob3c	100465	MOB kinase activator 3C [Source:MGI Symbol;Acc:MGI:2140623]	-0.418394	3.10438	-4.51475	3.92782e-05	0.0372603	2.09819	4	115828092	115836185	1	protein_coding
ENSMUSG00000022987	Zfp641	239652	zinc finger protein 641 [Source:MGI Symbol;Acc:MGI:2442788]	-0.375621	4.3153	-4.50395	4.07194e-05	0.0372603	2.01856	15	98285588	98296130	-1	protein_coding
ENSMUSG00000027939	Nup210l	77595	nucleoporin 210-like [Source:MGI Symbol;Acc:MGI:1924845]	-0.546983	0.156928	-4.53458	3.67603e-05	0.0372603	1.96127	3	90104132	90212048	1	protein_coding
ENSMUSG00000038268	Ovca2	246257	candidate tumor suppressor in ovarian cancer 2 [Source:MGI Symbol;Acc:MGI:2179725]	-0.83457	4.00884	-4.34122	6.98305e-05	0.0529374	1.52487	11	75175942	75178835	-1	protein_coding
ENSMUSG00000023861	Mpc1	55951	mitochondrial pyruvate carrier 1 [Source:MGI Symbol;Acc:MGI:1915240]	-0.3695	4.66745	-4.30476	7.87223e-05	0.057291	1.38551	17	8282904	8297661	1	protein_coding
ENSMUSG00000097068	Gm26760		predicted gene, 26760 [Source:MGI Symbol;Acc:MGI:5477254]	1.0035	-0.5869	4.4173	5.43139e-05	0.0449176	1.36558	15	92344359	92378088	1	lincRNA
ENSMUSG00000030543	Mesp2	17293	mesoderm posterior 2 [Source:MGI Symbol;Acc:MGI:1096325]	1.2984	-1.49752	4.43661	5.09451e-05	0.0441379	1.20791	7	79810727	79813439	1	protein_coding
ENSMUSG00000107996	Gm44228		predicted gene, 44228 [Source:MGI Symbol;Acc:MGI:5690620]	-1.2104	-2.06356	-4.50219	4.09589e-05	0.0372603	1.18626	6	80217451	80219476	1	TEC
ENSMUSG00000035181	Heatr5a	320487	HEAT repeat containing 5A [Source:MGI Symbol;Acc:MGI:2444133]	0.256089	4.00248	4.20422	0.000109344	0.0765153	1.12718	12	51875871	51971321	-1	protein_coding
ENSMUSG00000072620	Slfn2	20556	schlafen 2 [Source:MGI Symbol;Acc:MGI:1313258]	0.827113	1.31676	4.13541	0.000136681	0.0859649	0.956024	11	83065112	83070678	1	protein_coding
ENSMUSG00000028475	Spaar	71406	small regulatory polypeptide of amino acid response [Source:MGI Symbol;Acc:MGI:1918656]	0.808418	0.548137	4.13463	0.000137022	0.0859649	0.890251	4	43730034	43759462	1	protein_coding
ENSMUSG00000085563	2210411M09Rik		RIKEN cDNA 2210411M09 gene [Source:MGI Symbol;Acc:MGI:1917426]	-1.01426	-1.5129	-4.37517	6.24362e-05	0.0493898	0.833089	1	180952064	180958149	-1	antisense_RNA
ENSMUSG00000090115	Usp49	224836	ubiquitin specific peptidase 49 [Source:MGI Symbol;Acc:MGI:2685391]	-0.297144	4.14059	-4.09105	0.000157704	0.0925568	0.762689	17	47630690	47686738	1	protein_coding
ENSMUSG00000034430	Zxdc	80292	ZXD family zinc finger C [Source:MGI Symbol;Acc:MGI:1933108]	-0.169548	4.71649	-4.09761	0.000154405	0.0925568	0.74726	6	90369492	90403490	1	protein_coding
ENSMUSG00000021326	Trim27	19720	tripartite motif-containing 27 [Source:MGI Symbol;Acc:MGI:97904]	-0.227252	4.58198	-4.05014	0.000179847	0.0991555	0.609184	13	21179445	21194724	1	protein_coding
ENSMUSG00000048728	Zfp454	237758	zinc finger protein 454 [Source:MGI Symbol;Acc:MGI:2679253]	-0.337165	2.88382	-3.96249	0.000237879	0.127015	0.461493	11	50872720	50887651	-1	protein_coding
ENSMUSG00000090863	A530084C06Rik		RIKEN cDNA A530084C06 gene [Source:MGI Symbol;Acc:MGI:3704402]	-0.93732	-1.36646	-4.07479	0.000166164	0.0944747	0.413028	13	31556134	31559333	-1	protein_coding
ENSMUSG00000027967	Neurog2	11924	neurogenin 2 [Source:MGI Symbol;Acc:MGI:109619]	-1.1993	-2.06533	-4.16298	0.000125012	0.0842394	0.403747	3	127633135	127635631	1	protein_coding
ENSMUSG00000037868	Egr2	13654	early growth response 2 [Source:MGI Symbol;Acc:MGI:95296]	-1.38986	1.8513	-3.9281	0.000265284	0.127015	0.367321	10	67535475	67542188	1	protein_coding
ENSMUSG00000021208	Ifi27l2b	217845	interferon, alpha-inducible protein 27 like 2B [Source:MGI Symbol;Acc:MGI:1916390]	-1.95639	-2.43332	-4.50889	4.0054e-05	0.0372603	0.325003	12	103450898	103457223	-1	protein_coding
ENSMUSG00000054580	Pla2r1	18779	phospholipase A2 receptor 1 [Source:MGI Symbol;Acc:MGI:102468]	0.736397	0.305609	3.93039	0.000263366	0.127015	0.302081	2	60417543	60553308	-1	protein_coding
ENSMUSG00000027424	Mgme1	74528	mitochondrial genome maintenance exonuclease 1 [Source:MGI Symbol;Acc:MGI:1921778]	0.285578	2.71535	3.88891	0.000300232	0.136211	0.254922	2	144270663	144281227	1	protein_coding
ENSMUSG00000107306	Gm42577		predicted gene 42577 [Source:MGI Symbol;Acc:MGI:5662714]	-0.86847	-0.542548	-3.95213	0.000245831	0.127015	0.213809	5	74985856	74989066	-1	TEC
ENSMUSG00000100546	Gm29483		predicted gene 29483 [Source:MGI Symbol;Acc:MGI:5580189]	0.744506	-1.30305	3.93339	0.000260881	0.127015	0.182959	1	92714234	92717202	-1	lincRNA
ENSMUSG00000105021	Gm8234		predicted gene 8234 [Source:MGI Symbol;Acc:MGI:3779790]	-0.7825	-0.302837	-3.89031	0.000298912	0.136211	0.11614	3	58652053	58653159	1	processed_pseudogene
ENSMUSG00000045467	Ttll13	269954	tubulin tyrosine ligase-like family, member 13 [Source:MGI Symbol;Acc:MGI:1920845]	-0.53523	-0.0204137	-3.83493	0.000355705	0.142848	0.0526233	7	80246376	80260821	1	protein_coding
ENSMUSG00000035024	Ncapd3	78658	non-SMC condensin II complex, subunit D3 [Source:MGI Symbol;Acc:MGI:2142989]	-0.249661	5.46315	-3.87422	0.000314437	0.136211	0.0454522	9	27030175	27095315	1	protein_coding
ENSMUSG00000045751	Mms22l	212377	MMS22-like, DNA repair protein [Source:MGI Symbol;Acc:MGI:2684980]	-0.560866	1.18916	-3.80084	0.000395703	0.149988	0.0276708	4	24496451	24602950	1	protein_coding
ENSMUSG00000105516	Gm36823		predicted gene, 36823 [Source:MGI Symbol;Acc:MGI:5595982]	0.817505	-0.413431	3.85779	0.000331106	0.136912	0.0171941	3	38426552	38443874	-1	lincRNA
ENSMUSG00000031167	Rbm3	19652	RNA binding motif (RNP1, RRM) protein 3 [Source:MGI Symbol;Acc:MGI:1099460]	-0.321808	6.6101	-3.8584	0.000330465	0.136912	-0.039355	X	8138975	8145880	-1	protein_coding
ENSMUSG00000090129	Olfr287	629524	olfactory receptor 287 [Source:MGI Symbol;Acc:MGI:3030121]	-1.12902	1.25128	-3.75036	0.000462968	0.158929	-0.10758	15	98206971	98221056	-1	protein_coding
ENSMUSG00000020566	Atp6v1c2	68775	ATPase, H+ transporting, lysosomal V1 subunit C2 [Source:MGI Symbol;Acc:MGI:1916025]	-0.616191	0.166782	-3.75158	0.000461223	0.158929	-0.122567	12	17284721	17329359	-1	protein_coding
ENSMUSG00000085998	AW822252		expressed sequence AW822252 [Source:MGI Symbol;Acc:MGI:2148030]	-0.406924	3.01763	-3.75437	0.00045725	0.158929	-0.13567	X	53695855	53716773	-1	transcribed_unprocessed_pseudogene
ENSMUSG00000035678	Tnfsf9	21950	tumor necrosis factor (ligand) superfamily, member 9 [Source:MGI Symbol;Acc:MGI:1101058]	-0.846531	-0.878123	-3.87549	0.000313185	0.136211	-0.160446	17	57105385	57107757	1	protein_coding
ENSMUSG00000036693	Nop14	75416	NOP14 nucleolar protein [Source:MGI Symbol;Acc:MGI:1922666]	-0.171036	4.37026	-3.75489	0.000456512	0.158929	-0.234556	5	34638536	34660148	-1	protein_coding
ENSMUSG00000030256	Bhlhe41	79362	basic helix-loop-helix family, member e41 [Source:MGI Symbol;Acc:MGI:1930704]	-0.383411	5.37786	-3.74383	0.000472435	0.159176	-0.326953	6	145858243	145865558	-1	protein_coding
ENSMUSG00000021750	Fam107a	268709	family with sequence similarity 107, member A [Source:MGI Symbol;Acc:MGI:3041256]	0.320958	8.86687	3.75363	0.000458297	0.158929	-0.376159	14	8296274	8318023	-1	protein_coding
ENSMUSG00000043085	Tmem82	213989	transmembrane protein 82 [Source:MGI Symbol;Acc:MGI:2384869]	-1.14086	-1.75064	-3.83007	0.000361162	0.142848	-0.38034	4	141613376	141618633	-1	protein_coding
ENSMUSG00000085415	Gm12060		predicted gene 12060 [Source:MGI Symbol;Acc:MGI:3649370]	-0.539665	-0.336692	-3.6852	0.000566175	0.183946	-0.386813	11	23558058	23558842	-1	processed_transcript
ENSMUSG00000084159	Gm12696		predicted gene 12696 [Source:MGI Symbol;Acc:MGI:3649288]	0.47968	-0.287579	3.66944	0.000594254	0.186411	-0.405395	4	97521428	97522332	-1	processed_pseudogene
ENSMUSG00000071691	Gm960	381196	predicted gene 960 [Source:MGI Symbol;Acc:MGI:2685806]	-0.418821	2.22945	-3.63351	0.000663402	0.204575	-0.437736	19	4625734	4698668	-1	protein_coding
ENSMUSG00000018042	Cyb5r3	109754	cytochrome b5 reductase 3 [Source:MGI Symbol;Acc:MGI:94893]	-0.420971	5.22073	-3.67312	0.000587579	0.186411	-0.533057	15	83153494	83172592	-1	protein_coding
ENSMUSG00000024235	Map3k8	26410	mitogen-activated protein kinase kinase kinase 8 [Source:MGI Symbol;Acc:MGI:1346878]	0.429402	1.81919	3.58245	0.000775023	0.221099	-0.561805	18	4331327	4353015	-1	protein_coding
ENSMUSG00000038982	Bloc1s5	17828	biogenesis of lysosomal organelles complex-1, subunit 5, muted [Source:MGI Symbol;Acc:MGI:2178598]	-0.260264	3.42888	-3.60732	0.000718565	0.210864	-0.57338	13	38592842	38635109	-1	protein_coding
ENSMUSG00000030775	Trat1	77647	T cell receptor associated transmembrane adaptor 1 [Source:MGI Symbol;Acc:MGI:1924897]	-0.945247	-1.99991	-3.73303	0.000488493	0.161593	-0.574162	16	48734690	48771956	-1	protein_coding
ENSMUSG00000097189	Gm26594		predicted gene, 26594 [Source:MGI Symbol;Acc:MGI:5477088]	0.407692	0.196389	3.56822	0.000809187	0.222157	-0.62424	3	95855966	95861485	1	lincRNA
ENSMUSG00000040113	Mettl11b	240879	methyltransferase like 11B [Source:MGI Symbol;Acc:MGI:2685053]	0.688112	-0.0604506	3.5646	0.000818099	0.222157	-0.641223	1	163702256	163725232	-1	protein_coding
ENSMUSG00000045411	2410002F23Rik	668661	RIKEN cDNA 2410002F23 gene [Source:MGI Symbol;Acc:MGI:1914226]	-0.204685	4.89935	-3.61598	0.000699861	0.210864	-0.671546	7	44246722	44252319	1	protein_coding
ENSMUSG00000096056	Gm21986		predicted gene 21986 [Source:MGI Symbol;Acc:MGI:5439455]	-0.478919	-0.0609	-3.54599	0.000865482	0.224359	-0.700037	X	101295839	101321348	1	processed_transcript
ENSMUSG00000096255	Dynlt1b	21648	dynein light chain Tctex-type 1B [Source:MGI Symbol;Acc:MGI:98643]	-0.481922	1.03833	-3.52271	0.000928425	0.231777	-0.711217	17	6430112	6436293	1	protein_coding
ENSMUSG00000109770	Gm30085		predicted gene, 30085 [Source:MGI Symbol;Acc:MGI:5589244]	0.623735	-0.980503	3.54985	0.000855439	0.224359	-0.747895	15	93001824	93007017	1	lincRNA
ENSMUSG00000085609	1700016P03Rik		RIKEN cDNA 1700016P03 gene [Source:MGI Symbol;Acc:MGI:1922792]	-0.789046	3.14285	-3.54216	0.000875537	0.224359	-0.74928	11	75172560	75177633	1	processed_transcript
ENSMUSG00000097578	Gm26798		predicted gene, 26798 [Source:MGI Symbol;Acc:MGI:5477292]	-0.597848	0.620693	-3.51306	0.000955768	0.23458	-0.753616	15	89211559	89215012	-1	lincRNA
ENSMUSG00000079259	Trim71	636931	tripartite motif-containing 71 [Source:MGI Symbol;Acc:MGI:2685973]	-0.531638	0.280511	-3.50089	0.000991367	0.236615	-0.766919	9	114507133	114564369	-1	protein_coding
ENSMUSG00000104756	Gm42464		predicted gene 42464 [Source:MGI Symbol;Acc:MGI:5662601]	-0.881161	-1.10743	-3.60788	0.000717351	0.210864	-0.768334	3	94421661	94422434	-1	transcribed_processed_pseudogene
ENSMUSG00000028307	Aldob	230163	aldolase B, fructose-bisphosphate [Source:MGI Symbol;Acc:MGI:87995]	-0.498214	1.94934	-3.49264	0.00101623	0.237042	-0.816393	4	49535995	49549546	-1	protein_coding
ENSMUSG00000108391	Gm9768		predicted gene 9768 [Source:MGI Symbol;Acc:MGI:3704239]	-0.686592	-1.2564	-3.54306	0.000873166	0.224359	-0.845528	4	152006759	152009619	-1	TEC
[truncated: 18,122 more rows]

## Sheet: Table S2.3
ensembl_gene_id	mgi_symbol	entrezgene_id	description	logFC	AveExpr	t	P.Value	adj.P.Val	B	chromosome_name	start_position	end_position	strand	gene_biotype
[truncated: 18,194 more rows]

## Sheet: Table S2.4
ensembl_gene_id	mgi_symbol	entrezgene_id	description	logFC	AveExpr	t	P.Value	adj.P.Val	B	chromosome_name	start_position	end_position	strand	gene_biotype
[truncated: 18,194 more rows]

[truncated: 1 more sheets: Table S2.5]
