# Supplementary material for: Excessive self-grooming, gene dysregulation and imbalance between the striosome and matrix compartments in the striatum of Shank3 mutant mice
Source: Front Mol Neurosci. 2023 Mar 16;16:1139118. doi: 10.3389/fnmol.2023.1139118 (PMC10061084; doi:10.3389/fnmol.2023.1139118)
Supplement: Supplementary file 3 [file Table_3.XLSX]

## Sheet: Summary
Summary
Table S3.1.1	Ranked h gene sets for All Structure
Table S3.1.2	Ranked c2 gene sets for All Structure
Table S3.1.3	Ranked c3 gene sets for All Structure
Table S3.1.4	Ranked c4 gene sets for All Structure
Table S3.1.5	Ranked c5 gene sets for All Structure
Table S3.1.6	Ranked c6 gene sets for All Structure
Table S3.1.7	Ranked c7 gene sets for All Structure
Table S3.1.8	Ranked gsdbdrug gene sets for All Structure
Table S3.1.9	Ranked gsdbpath gene sets for All Structure
Table S3.1.10	Ranked gsdbdis gene sets for All Structure
Table S3.1.11	Ranked gsdbgo gene sets for All Structure
Table S3.1.12	Ranked gsdbreg gene sets for All Structure
Table S3.1.13	Ranked kegg gene sets for All Structure
Table S3.2.1	Ranked c2 gene sets for Cortex
Table S3.2.2	Ranked c3 gene sets for Cortex
Table S3.2.3	Ranked c5 gene sets for Cortex
Table S3.2.4	Ranked c6 gene sets for Cortex
Table S3.2.5	Ranked c7 gene sets for Cortex
Table S3.3.1	Ranked c2 gene sets for Striatum
Table S3.3.2	Ranked c3 gene sets for Striatum
Table S3.3.3	Ranked c4 gene sets for Striatum
Table S3.3.4	Ranked c5 gene sets for Striatum
Table S3.3.5	Ranked c6 gene sets for Striatum
Table S3.3.6	Ranked c7 gene sets for Striatum
Table S3.3.7	Ranked gsdbpath gene sets for Striatum
Table S3.3.8	Ranked gsdbdis gene sets for Striatum
Table S3.3.9	Ranked gsdbgo gene sets for Striatum
Table S3.3.10	Ranked kegg gene sets for Striatum
Table S3.4.1	Ranked c2 gene sets for Hippocampus
Table S3.4.2	Ranked c3 gene sets for Hippocampus
Table S3.4.3	Ranked c4 gene sets for Hippocampus
Table S3.4.4	Ranked c5 gene sets for Hippocampus
Table S3.4.5	Ranked c6 gene sets for Hippocampus
Table S3.4.6	Ranked c7 gene sets for Hippocampus
Table S3.5.1	Ranked c2 gene sets for Cerrebellum
Table S3.5.2	Ranked c3 gene sets for
Table S3.5.3	Ranked c4 gene sets for
Table S3.5.4	Ranked c5 gene sets for
Table S3.5.5	Ranked c6 gene sets for
Table S3.5.6	Ranked c7 gene sets for
Table S3.5.7	Ranked gsdbdrug gene sets for
Table S3.5.8	Ranked gsdbdis gene sets for
Table S3.5.9	Ranked gsdbgo gene sets for
Table S3.5.10	Ranked gsdbreg gene sets for
Table S3.5.11	Ranked kegg gene sets for

## Sheet: Table S3.1.1
geneSet	p.value	p.adj	avg.logfc	avg.logfc.dir	direction	significance	ID	GeneSet	BroadUrl	Description	PubMedID	NumGenes	Contributor	genes
HALLMARK_ADIPOGENESIS	0.00300651	0.00901953	0.409715	-0.304053	-1	100	M5905	HALLMARK_ADIPOGENESIS	http://www.broadinstitute.org/gsea/msigdb/cards/HALLMARK_ADIPOGENESIS.html	Genes up-regulated during adipocyte differentiation (adipogenesis).		4/303	Arthur Liberzon	Pdcd4:-0.17,Aldob:-0.438,Pim1:0.356,Angpt2:0.675
HALLMARK_HYPOXIA	0.128301	0.128301	0.397274	-0.438315	-1	0	M5891	HALLMARK_HYPOXIA	http://www.broadinstitute.org/gsea/msigdb/cards/HALLMARK_HYPOXIA.html	Genes up-regulated in response to low oxygen levels (hypoxia).		2/334	Arthur Liberzon	Aldob:-0.438,Pim1:0.356
HALLMARK_INTERFERON_GAMMA_RESPONSE	0.0955385	0.128301	0.689861	-1.02349	-1	53.9632	M5913	HALLMARK_INTERFERON_GAMMA_RESPONSE	http://www.broadinstitute.org/gsea/msigdb/cards/HALLMARK_INTERFERON_GAMMA_RESPONSE.html	Genes up-regulated in response to IFNG [GeneID=3458].		2/327	Arthur Liberzon	Pim1:0.356,Ifi27l2b:-1.02

## Sheet: Table S3.1.2
geneSet	p.value	p.adj	avg.logfc	avg.logfc.dir	direction	significance	ID	GeneSet	BroadUrl	Description	PubMedID	NumGenes	Contributor	genes
CLASPER_LYMPHATIC_VESSELS_DURING_METASTASIS_UP	5.68006e-05	0.0115873	0.560181	0.560181	1	100	M11701	CLASPER_LYMPHATIC_VESSELS_DURING_METASTASIS_UP	http://www.broadinstitute.org/gsea/msigdb/cards/CLASPER_LYMPHATIC_VESSELS_DURING_METASTASIS_UP.html	Selected genes up-regulated during invasion of lymphatic vessels during metastasis.	18794116	3/35	Jessica Robertson	Edn1:0.65,Pim1:0.356,Angpt2:0.675
WINTER_HYPOXIA_METAGENE	0.000565365	0.0576673	0.62847	0.560181	1	71.6459	M14072	WINTER_HYPOXIA_METAGENE	http://www.broadinstitute.org/gsea/msigdb/cards/WINTER_HYPOXIA_METAGENE.html	Genes regulated by hypoxia, based on literature searches.	17409455	5/364	Jessica Robertson	Edn1:0.65,Aldob:-0.438,Pim1:0.356,Angpt2:0.675,Ifi27l2b:-1.02
WESTON_VEGFA_TARGETS_3HR	0.000871013	0.0592289	0.684749	0.515378	1	77.3749	M1673	WESTON_VEGFA_TARGETS_3HR	http://www.broadinstitute.org/gsea/msigdb/cards/WESTON_VEGFA_TARGETS_3HR.html	Genes up-regulated in MMEC cells (myometrial endothelium) at 3 h after VEGFA [GeneID=7422] stimulation.	12200464	3/110	John Newman	Pim1:0.356,Angpt2:0.675,Ifi27l2b:-1.02
HARRIS_HYPOXIA	0.00206929	0.0996806	0.587542	0.662156	1	53.9957	M10508	HARRIS_HYPOXIA	http://www.broadinstitute.org/gsea/msigdb/cards/HARRIS_HYPOXIA.html	Genes known to be induced by hypoxia	11902584	3/148	John Newman	Edn1:0.65,Aldob:-0.438,Angpt2:0.675
WESTON_VEGFA_TARGETS	0.00320544	0.0996806	0.684749	0.515378	1	63.0212	M1565	WESTON_VEGFA_TARGETS	http://www.broadinstitute.org/gsea/msigdb/cards/WESTON_VEGFA_TARGETS.html	Genes up-regulated in MMEC cells (myometrial endothelium) by VEGFA [GeneID=7422] stimulation.	12200464	3/171	John Newman	Pim1:0.356,Angpt2:0.675,Ifi27l2b:-1.02
PIONTEK_PKD1_TARGETS_UP	0.00342041	0.0996806	0.352284	0.352284	1	32.1521	M1879	PIONTEK_PKD1_TARGETS_UP	http://www.broadinstitute.org/gsea/msigdb/cards/PIONTEK_PKD1_TARGETS_UP.html	Genes up-regulated during later stages of renal maturation (days P14-P16) in kidney specific knockout of PKD1 [GeneID=5310].	17965720	2/67	Jessica Robertson	Aass:0.348,Pim1:0.356
KORKOLA_CORRELATED_WITH_POU5F1	0.00256618	0.0996806	0.297005	-0.237777	-1	27.0195	M4967	KORKOLA_CORRELATED_WITH_POU5F1	http://www.broadinstitute.org/gsea/msigdb/cards/KORKOLA_CORRELATED_WITH_POU5F1.html	Genes whose expression pattern in adult male germ cell tumors (GCT) correlates with POU5F1 [GeneID=5460].	16424014	2/57	Arthur Liberzon	Frat2:-0.238,Pim1:0.356
RASHI_RESPONSE_TO_IONIZING_RADIATION_2	0.00703104	0.130394	0.330456	-0.170791	-1	26.5514	M5888	RASHI_RESPONSE_TO_IONIZING_RADIATION_2	http://www.broadinstitute.org/gsea/msigdb/cards/RASHI_RESPONSE_TO_IONIZING_RADIATION_2.html	Cluster 2: late ATM [GeneID=472] dependent genes induced by ionizing radiation treatment.	16314843	3/231	Arthur Liberzon	Edn1:0.65,2410002F23Rik:-0.169,Oser1:-0.172
VARELA_ZMPSTE24_TARGETS_DN	0.00641452	0.130394	0.730903	-0.730903	-1	59.4015	M5958	VARELA_ZMPSTE24_TARGETS_DN	http://www.broadinstitute.org/gsea/msigdb/cards/VARELA_ZMPSTE24_TARGETS_DN.html	Top genes down-regulated in liver tissue from mice with knockout of ZMPSTE24 [GeneID=10269].	16079796	2/80	John Newman	Aldob:-0.438,Ifi27l2b:-1.02
ZHANG_ANTIVIRAL_RESPONSE_TO_RIBAVIRIN_UP	0.00617204	0.130394	0.689861	-1.02349	-1	56.0347	M15069	ZHANG_ANTIVIRAL_RESPONSE_TO_RIBAVIRIN_UP	http://www.broadinstitute.org/gsea/msigdb/cards/ZHANG_ANTIVIRAL_RESPONSE_TO_RIBAVIRIN_UP.html	Genes up-regulated in A549 cells (lung carcinoma) upon infection with RSV (respiratory syncytial virus) and up-regulated by further treatment with ribavirin [PubChem=5064].	12719586	2/82	John Newman	Pim1:0.356,Ifi27l2b:-1.02
SEMENZA_HIF1_TARGETS	0.00617204	0.130394	0.544051	-0.438315	-1	44.0734	M12299	SEMENZA_HIF1_TARGETS	http://www.broadinstitute.org/gsea/msigdb/cards/SEMENZA_HIF1_TARGETS.html	Genes that are transcriptionally regulated by HIF1A [GeneID=3091].	11516994	2/68	John Newman	Edn1:0.65,Aldob:-0.438
GYORFFY_DOXORUBICIN_RESISTANCE	0.0102514	0.174274	0.511429	0.511429	1	35.4235	M1987	GYORFFY_DOXORUBICIN_RESISTANCE	http://www.broadinstitute.org/gsea/msigdb/cards/GYORFFY_DOXORUBICIN_RESISTANCE.html	Genes associated with resistance to doxorubicin [PubChem=31703].	16044152	2/77	Arthur Liberzon	Aass:0.348,Angpt2:0.675
IKEDA_MIR1_TARGETS_UP	0.0114948	0.180379	0.409789	-0.16979	-1	27.7046	M2372	IKEDA_MIR1_TARGETS_UP	http://www.broadinstitute.org/gsea/msigdb/cards/IKEDA_MIR1_TARGETS_UP.html	Genes up-regulated in hypertrophic hearts (due to expression of constitutively active form of PPP3CA [GeneID=5530]) and predicted to be targets of miR-1 microRNA.	19188439	2/76	Arthur Liberzon	Pdcd4:-0.17,Edn1:0.65
KRIEG_HYPOXIA_VIA_KDM3A	0.0141694	0.206469	0.483405	-0.317022	-1	30.1521	M2467	KRIEG_HYPOXIA_VIA_KDM3A	http://www.broadinstitute.org/gsea/msigdb/cards/KRIEG_HYPOXIA_VIA_KDM3A.html	Genes dependent on KDM3A [GeneID=55818] for hypoxic induction in RCC4 cells (renal carcinoma) expressing VHL [GeneID=7428].	19858293	2/103	Arthur Liberzon	Rbm3:-0.317,Edn1:0.65
AMIT_SERUM_RESPONSE_120_MCF10A	0.0170867	0.217855	0.50301	0.50301	1	30.3102	M15821	AMIT_SERUM_RESPONSE_120_MCF10A	http://www.broadinstitute.org/gsea/msigdb/cards/AMIT_SERUM_RESPONSE_120_MCF10A.html	Genes whose expression peaked at 120 min after stimulation of MCF10A cells with serum.	17322878	2/127	Leona Saunders	Edn1:0.65,Pim1:0.356
ADDYA_ERYTHROID_DIFFERENTIATION_BY_HEMIN	0.0170867	0.217855	0.515378	0.515378	1	31.0692	M11516	ADDYA_ERYTHROID_DIFFERENTIATION_BY_HEMIN	http://www.broadinstitute.org/gsea/msigdb/cards/ADDYA_ERYTHROID_DIFFERENTIATION_BY_HEMIN.html	Selected genes changed in K562 (immortalized erythroleukemia) cells induced by hemin [PubChem=26945] treatment to express erythroid properties.	15252187	2/129	Kevin Vogelsang	Pim1:0.356,Angpt2:0.675
PID_HIF1_TFPATHWAY	0.0202371	0.229354	0.544051	-0.438315	-1	31.7019	M255	PID_HIF1_TFPATHWAY	http://www.broadinstitute.org/gsea/msigdb/cards/PID_HIF1_TFPATHWAY.html	HIF-1-alpha transcription factor network	18832364	2/113	Pathway Interaction Database	Edn1:0.65,Aldob:-0.438
KUMAR_TARGETS_OF_MLL_AF9_FUSION	0.0192781	0.229354	0.573006	-0.630633	-1	33.4187	M3284	KUMAR_TARGETS_OF_MLL_AF9_FUSION	http://www.broadinstitute.org/gsea/msigdb/cards/KUMAR_TARGETS_OF_MLL_AF9_FUSION.html	Myeloid leukemia model in mice with germ-line MLL-AF9 fusion knock-in [GeneID=4297;4300]: genes changed in comparison among the leukemic, preleukemic and wild-type animals.	14615372	4/605	Kevin Vogelsang	Frat2:-0.238,Pim1:0.356,Angpt2:0.675,Ifi27l2b:-1.02
VANDESLUIS_COMMD1_TARGETS_GROUP_3_UP	0.0218968	0.235103	0.393325	-0.438315	-1	22.3726	M2299	VANDESLUIS_COMMD1_TARGETS_GROUP_3_UP	http://www.broadinstitute.org/gsea/msigdb/cards/VANDESLUIS_COMMD1_TARGETS_GROUP_3_UP.html	Genes up-regulated in 9.5 days post coitus (dpc) embryos with COMMD1 [GeneID=150684] knockout compared to normal 9.5 dpc embryos.	17371845	2/143	Arthur Liberzon	Aass:0.348,Aldob:-0.438
MORI_SMALL_PRE_BII_LYMPHOCYTE_UP	0.0258301	0.257867	0.297005	-0.237777	-1	15.652	M19751	MORI_SMALL_PRE_BII_LYMPHOCYTE_UP	http://www.broadinstitute.org/gsea/msigdb/cards/MORI_SMALL_PRE_BII_LYMPHOCYTE_UP.html	Up-regulated genes in the B lymphocyte developmental signature, based on expression profiling of lymphomas from the Emu-myc transgenic mice: the Small Pre-BII stage.	18922927	2/144	Jessica Robertson	Frat2:-0.238,Pim1:0.356
UEDA_CENTRAL_CLOCK	0.0290732	0.257867	0.243406	-0.243406	-1	12.7269	M2637	UEDA_CENTRAL_CLOCK	http://www.broadinstitute.org/gsea/msigdb/cards/UEDA_CENTRAL_CLOCK.html	Molecular timetable composed of 96 time-indicating genes (103 probes) in the central (suprachiasmatic nucleus (SCN)) clock.	15273285	2/147	Kate Stafford	Rbm3:-0.317,Pdcd4:-0.17
YAMAZAKI_TCEB3_TARGETS_DN	0.028661	0.257867	0.370524	-0.377669	-1	19.6644	M1571	YAMAZAKI_TCEB3_TARGETS_DN	http://www.broadinstitute.org/gsea/msigdb/cards/YAMAZAKI_TCEB3_TARGETS_DN.html	Genes down-regulated in embryonic stem cells from TCEB3 [GeneID=6924] knockout mice.	12604609	3/568	John Newman	Rbm3:-0.317,Aldob:-0.438,Pim1:0.356
BOCHKIS_FOXA2_TARGETS	0.028799	0.257867	0.274972	-0.305248	-1	14.4496	M1806	BOCHKIS_FOXA2_TARGETS	http://www.broadinstitute.org/gsea/msigdb/cards/BOCHKIS_FOXA2_TARGETS.html	Direct targets of FOXA2 [GeneID=3170] in liver, according to a ChIP-chip analysis.	18660816	4/732	Jessica Robertson	Aass:0.348,Chd2:0.141,Aldob:-0.438,Oser1:-0.172
MORI_MATURE_B_LYMPHOCYTE_UP	0.0305108	0.258677	0.288652	-0.288652	-1	15.1597	M17083	MORI_MATURE_B_LYMPHOCYTE_UP	http://www.broadinstitute.org/gsea/msigdb/cards/MORI_MATURE_B_LYMPHOCYTE_UP.html	Up-regulated genes in the B lymphocyte developmental signature, based on expression profiling of lymphomas from the Emu-myc transgenic mice: the mature B	18922927	2/156	Jessica Robertson	2410002F23Rik:-0.169,H2-Ob:-0.408
FLECHNER_BIOPSY_KIDNEY_TRANSPLANT_REJECTED_VS_OK_UP	0.0329686	0.258677	0.397274	-0.438315	-1	21.0741	M19695	FLECHNER_BIOPSY_KIDNEY_TRANSPLANT_REJECTED_VS_OK_UP	http://www.broadinstitute.org/gsea/msigdb/cards/FLECHNER_BIOPSY_KIDNEY_TRANSPLANT_REJECTED_VS_OK_UP.html	Genes up-regulated in kidney biopsies from patients with acute transplant rejection compared to the biopsies from patients with well functioning kidneys more than 1-year post transplant.	15307835	2/208	Jean Junior	Aldob:-0.438,Pim1:0.356
BONCI_TARGETS_OF_MIR15A_AND_MIR16_1	0.0324709	0.258677	0.263012	-0.16979	-1	13.7636	M11682	BONCI_TARGETS_OF_MIR15A_AND_MIR16_1	http://www.broadinstitute.org/gsea/msigdb/cards/BONCI_TARGETS_OF_MIR15A_AND_MIR16_1.html	Potential targets of MIR15A and MIR16-1 [GeneID=406948;406950] microRNAs in prostate cancer.	18931683	2/140	Jessica Robertson	Pdcd4:-0.17,Pim1:0.356
BERENJENO_TRANSFORMED_BY_RHOA_DN	0.0389367	0.284777	0.407441	-0.407441	-1	20.0506	M7514	BERENJENO_TRANSFORMED_BY_RHOA_DN	http://www.broadinstitute.org/gsea/msigdb/cards/BERENJENO_TRANSFORMED_BY_RHOA_DN.html	Genes down-regulated in NIH3T3 cells (fibroblasts) transformed by expression of contitutively active (Q63L) form of RHOA [GeneID=387] off plasmid vector.	17213802	4/655	Leona Saunders	Zscan21:-0.197,Pdcd4:-0.17,Zfp454:-0.24,Ifi27l2b:-1.02
BURTON_ADIPOGENESIS_5	0.041879	0.284777	0.397274	-0.438315	-1	19.5363	M1564	BURTON_ADIPOGENESIS_5	http://www.broadinstitute.org/gsea/msigdb/cards/BURTON_ADIPOGENESIS_5.html	Up-regulated at 48-96 h during differentiation of 3T3-L1 cells (fibroblast) into adipocytes.	15033539	2/197	John Newman	Aldob:-0.438,Pim1:0.356
ZHU_CMV_24_HR_UP	0.041879	0.284777	0.689861	-1.02349	-1	34.335	M15565	ZHU_CMV_24_HR_UP	http://www.broadinstitute.org/gsea/msigdb/cards/ZHU_CMV_24_HR_UP.html	Up-regulated at 24 h following infection of primary human foreskin fibroblasts with CMV	9826724	2/221	John Newman	Pim1:0.356,Ifi27l2b:-1.02
FOSTER_TOLERANT_MACROPHAGE_DN	0.0409558	0.284777	0.4554	0.4554	1	22.4763	M12676	FOSTER_TOLERANT_MACROPHAGE_DN	http://www.broadinstitute.org/gsea/msigdb/cards/FOSTER_TOLERANT_MACROPHAGE_DN.html	Class NT (non-tolerizeable) genes: induced during the first LPS stimulation and induced at equal or greater degree in tolerant macrophages.	17538624	4/651	Jessica Robertson	Edn1:0.65,Chd2:0.141,Pim1:0.356,Angpt2:0.675
GROSS_HYPOXIA_VIA_HIF1A_DN	0.0486531	0.295408	0.50301	0.50301	1	24.1419	M1309	GROSS_HYPOXIA_VIA_HIF1A_DN	http://www.broadinstitute.org/gsea/msigdb/cards/GROSS_HYPOXIA_VIA_HIF1A_DN.html	Genes down-regulated in SEND cells (skin endothelium) at hypoxia after knockdown of HIF1A [GeneID=3091] by RNAi.	17704799	2/182	Jessica Robertson	Edn1:0.65,Pim1:0.356
RADMACHER_AML_PROGNOSIS	0.0480741	0.295408	0.849007	-1.02349	-1	41.1312	M7815	RADMACHER_AML_PROGNOSIS	http://www.broadinstitute.org/gsea/msigdb/cards/RADMACHER_AML_PROGNOSIS.html	The 'Bullinger validation signature' [PMID=15084693] used to validate prediction of prognostic outcome of acute myeloid leukemia (AML) patients with a normal karyotype.	16670265	2/181	Kevin Vogelsang	Angpt2:0.675,Ifi27l2b:-1.02
MUNSHI_MULTIPLE_MYELOMA_UP	0.045784	0.295408	0.515378	0.515378	1	24.7492	M4517	MUNSHI_MULTIPLE_MYELOMA_UP	http://www.broadinstitute.org/gsea/msigdb/cards/MUNSHI_MULTIPLE_MYELOMA_UP.html	Genes up-regulated in multiple myeloma (MM) compared to normal plasma cells from the patient's identical twin.	12969976	2/189	Kevin Vogelsang	Pim1:0.356,Angpt2:0.675
LEE_AGING_NEOCORTEX_UP	0.0492347	0.295408	0.730903	-0.730903	-1	35.332	M1590	LEE_AGING_NEOCORTEX_UP	http://www.broadinstitute.org/gsea/msigdb/cards/LEE_AGING_NEOCORTEX_UP.html	Upregulated in the neocortex of aged adult mice (30-month) vs young adult (5-month)	10888876	2/194	John Newman	Aldob:-0.438,Ifi27l2b:-1.02

## Sheet: Table S3.1.3
geneSet	p.value	p.adj	avg.logfc	avg.logfc.dir	direction	significance	ID	GeneSet	BroadUrl	Description	PubMedID	NumGenes	Contributor	genes
V$PBX1_01	0.00705355	0.195817	0.466591	-0.525392	-1	69.1794	M3651	V$PBX1_01	http://www.broadinstitute.org/gsea/msigdb/cards/V$PBX1_01.html	Genes with promoter regions [-2kb,2kb] around transcription start site containing the motif ANCAATCAW which matches annotation for PBX1: pre-B-cell leukemia transcription factor 1		4/444	Xiaohui Xie	Chd2:0.141,Tafa1:-0.643,H2-Ob:-0.408,Angpt2:0.675
V$GATA1_02	0.00552889	0.195817	0.474194	-0.540599	-1	70.3575	M15185	V$GATA1_02	http://www.broadinstitute.org/gsea/msigdb/cards/V$GATA1_02.html	Genes with promoter regions [-2kb,2kb] around transcription start site containing the motif NNNNNGATANKGNN which matches annotation for GATA1: GATA binding protein 1 (globin transcription factor 1)		4/390	Xiaohui Xie	Chd2:0.141,Aldob:-0.438,Tafa1:-0.643,Angpt2:0.675
V$HIF1_Q5	0.00799253	0.195817	0.334094	-0.326714	-1	48.6494	M5320	V$HIF1_Q5	http://www.broadinstitute.org/gsea/msigdb/cards/V$HIF1_Q5.html	Genes with promoter regions [-2kb,2kb] around transcription start site containing the motif CGTACGTGCNGB which matches annotation for HIF1A: hypoxia-inducible factor 1, alpha subunit (basic helix-loop-helix transcription factor)		4/406	Xiaohui Xie	Ciart:-0.555,Oser1:-0.172,Rwdd2a:-0.253,Pim1:0.356
V$TCF4_Q5	0.0045714	0.195817	0.665501	0.673041	1	100	M1224	V$TCF4_Q5	http://www.broadinstitute.org/gsea/msigdb/cards/V$TCF4_Q5.html	Genes with promoter regions [-2kb,2kb] around transcription start site containing the motif SCTTTGAW which matches annotation for TCF4: transcription factor 4		4/383	Xiaohui Xie	Mesp2:1.52,Chd2:0.141,Tafa1:-0.643,Pim1:0.356
YYCATTCAWW_UNKNOWN	0.00373315	0.195817	0.313239	0.333179	1	45.418	M15719	YYCATTCAWW_UNKNOWN	http://www.broadinstitute.org/gsea/msigdb/cards/YYCATTCAWW_UNKNOWN.html	Genes with promoter regions [-2kb,2kb] around transcription start site containing motif YYCATTCAWW. Motif does not match any known transcription factor		4/326	Xiaohui Xie	Chd2:0.141,Rwdd2a:-0.253,Angpt2:0.675,Dpy19l3:0.184
GATAAGR_V$GATA_C	0.00791129	0.195817	0.601377	-0.540599	-1	90.0641	M7093	GATAAGR_V$GATA_C	http://www.broadinstitute.org/gsea/msigdb/cards/GATAAGR_V$GATA_C.html	Genes with promoter regions [-2kb,2kb] around transcription start site containing motif GATAAGR. Motif does not match any known transcription factor		4/554	Xiaohui Xie	Edn1:0.65,Aldob:-0.438,Tafa1:-0.643,Angpt2:0.675
V$CEBPB_01	0.0106928	0.196481	0.394621	-0.540599	-1	57.901	M11821	V$CEBPB_01	http://www.broadinstitute.org/gsea/msigdb/cards/V$CEBPB_01.html	Genes with promoter regions [-2kb,2kb] around transcription start site containing the motif RNRTKDNGMAAKNN which matches annotation for CEBPB: CCAAT/enhancer binding protein (C/EBP), beta		4/468	Xiaohui Xie	Chd2:0.141,Aldob:-0.438,Tafa1:-0.643,Pim1:0.356
V$CDC5_01	0.0104966	0.196481	0.40766	-0.407531	-1	59.9171	M19327	V$CDC5_01	http://www.broadinstitute.org/gsea/msigdb/cards/V$CDC5_01.html	Genes with promoter regions [-2kb,2kb] around transcription start site containing the motif GATTTAACATAA which matches annotation for CDC5L: CDC5 cell division cycle 5-like (S. pombe)		4/454	Xiaohui Xie	Chd2:0.141,Tafa1:-0.643,Oser1:-0.172,Angpt2:0.675
ACAWNRNSRCGG_UNKNOWN	0.0174679	0.233435	0.336628	-0.317022	-1	43.4209	M6726	ACAWNRNSRCGG_UNKNOWN	http://www.broadinstitute.org/gsea/msigdb/cards/ACAWNRNSRCGG_UNKNOWN.html	Genes with promoter regions [-2kb,2kb] around transcription start site containing motif ACAWNRNSRCGG. Motif does not match any known transcription factor		2/102	Xiaohui Xie	Rbm3:-0.317,Pim1:0.356
RGAGGAARY_V$PU1_Q6	0.0162546	0.233435	0.334302	-0.285311	-1	43.0994	M15616	RGAGGAARY_V$PU1_Q6	http://www.broadinstitute.org/gsea/msigdb/cards/RGAGGAARY_V$PU1_Q6.html	Genes with promoter regions [-2kb,2kb] around transcription start site containing the motif RGAGGAARY which matches annotation for SPI1: spleen focus forming virus (SFFV) proviral integration oncogene spi1		5/798	Xiaohui Xie	Chd2:0.141,Aldob:-0.438,Oser1:-0.172,Angpt2:0.675,Mob3c:-0.245
TGANNYRGCA_V$TCF11MAFG_01	0.0151321	0.233435	0.410313	-0.305248	-1	53.6078	M613	TGANNYRGCA_V$TCF11MAFG_01	http://www.broadinstitute.org/gsea/msigdb/cards/TGANNYRGCA_V$TCF11MAFG_01.html	Genes with promoter regions [-2kb,2kb] around transcription start site containing the motif TGANNYRGCA which matches annotation for NFE2L1: nuclear factor (erythroid-derived 2)-like 1<br> MAFG: v-maf musculoaponeurotic fibrosarcoma oncogene homolog G (avian)		4/521	Xiaohui Xie	Aldob:-0.438,Oser1:-0.172,Pim1:0.356,Angpt2:0.675
V$RORA1_01	0.0468305	0.278138	0.390604	0.390604	1	44.3796	M10652	V$RORA1_01	http://www.broadinstitute.org/gsea/msigdb/cards/V$RORA1_01.html	Genes with promoter regions [-2kb,2kb] around transcription start site containing the motif NWAWNNAGGTCAN which matches annotation for RORA: RAR-related orphan receptor A		3/426	Xiaohui Xie	Chd2:0.141,Pim1:0.356,Angpt2:0.675
V$OCT1_06	0.0448382	0.278138	0.380057	0.248644	1	43.097	M13594	V$OCT1_06	http://www.broadinstitute.org/gsea/msigdb/cards/V$OCT1_06.html	Genes with promoter regions [-2kb,2kb] around transcription start site containing the motif CWNAWTKWSATRYN which matches annotation for POU2F1: POU domain, class 2, transcription factor 1		3/457	Xiaohui Xie	Chd2:0.141,Tafa1:-0.643,Pim1:0.356
V$CEBP_C	0.0232604	0.278138	0.407418	-0.540599	-1	46.4241	M958	V$CEBP_C	http://www.broadinstitute.org/gsea/msigdb/cards/V$CEBP_C.html	Genes with promoter regions [-2kb,2kb] around transcription start site containing the motif NGWVTKNKGYAAKNSAYA which matches annotation for CEBPA: CCAAT/enhancer binding protein (C/EBP), alpha		3/336	Xiaohui Xie	Chd2:0.141,Aldob:-0.438,Tafa1:-0.643
V$GATA_C	0.0358356	0.278138	0.655731	0.662156	1	76.6187	M18920	V$GATA_C	http://www.broadinstitute.org/gsea/msigdb/cards/V$GATA_C.html	Genes with promoter regions [-2kb,2kb] around transcription start site containing the motif NGATAAGNMNN which matches annotation for GATA1: GATA binding protein 1 (globin transcription factor 1)		3/441	Xiaohui Xie	Edn1:0.65,Tafa1:-0.643,Angpt2:0.675
V$NKX25_02	0.0413006	0.278138	0.356161	-0.356161	-1	40.1913	M10704	V$NKX25_02	http://www.broadinstitute.org/gsea/msigdb/cards/V$NKX25_02.html	Genes with promoter regions [-2kb,2kb] around transcription start site containing the motif CWTAATTG which matches annotation for NKX2-5: NK2 transcription factor related, locus 5 (Drosophila)		3/421	Xiaohui Xie	Tafa1:-0.643,Oser1:-0.172,Rwdd2a:-0.253
V$TCF11MAFG_01	0.0291825	0.278138	0.42834	-0.305248	-1	48.9682	M4121	V$TCF11MAFG_01	http://www.broadinstitute.org/gsea/msigdb/cards/V$TCF11MAFG_01.html	Genes with promoter regions [-2kb,2kb] around transcription start site containing the motif NNNNNATGACTCAGCANTTNNG which matches annotation for TCF11<br> MAFG: v-maf musculoaponeurotic fibrosarcoma oncogene homolog G (avian)		3/354	Xiaohui Xie	Aldob:-0.438,Oser1:-0.172,Angpt2:0.675
V$TCF11_01	0.0512969	0.278138	0.377534	0.40779	1	42.7902	M133	V$TCF11_01	http://www.broadinstitute.org/gsea/msigdb/cards/V$TCF11_01.html	Genes with promoter regions [-2kb,2kb] around transcription start site containing the motif GTCATNNWNNNNN which matches annotation for NFE2L1: nuclear factor (erythroid-derived 2)-like 1		3/433	Xiaohui Xie	Rbm3:-0.317,Chd2:0.141,Angpt2:0.675
V$AREB6_04	0.0358356	0.278138	0.487487	-0.406336	-1	56.1604	M8549	V$AREB6_04	http://www.broadinstitute.org/gsea/msigdb/cards/V$AREB6_04.html	Genes with promoter regions [-2kb,2kb] around transcription start site containing the motif CBGTTTSNN which matches annotation for TCF8: transcription factor 8 (represses interleukin 2 expression)		3/379	Xiaohui Xie	Pdcd4:-0.17,Edn1:0.65,Tafa1:-0.643
V$STAT5A_03	0.0537861	0.278138	0.41081	0.41081	1	46.8366	M8720	V$STAT5A_03	http://www.broadinstitute.org/gsea/msigdb/cards/V$STAT5A_03.html	Genes with promoter regions [-2kb,2kb] around transcription start site containing the motif NAWTTCYN which matches annotation for STAT5A: signal transducer and activator of transcription 5A		3/469	Xiaohui Xie	C2cd3:0.202,Pim1:0.356,Angpt2:0.675
V$ERR1_Q2	0.0523565	0.278138	0.390604	0.390604	1	44.3796	M2489	V$ERR1_Q2	http://www.broadinstitute.org/gsea/msigdb/cards/V$ERR1_Q2.html	Genes with promoter regions [-2kb,2kb] around transcription start site containing the motif NNNTNAAGGTCANN which matches annotation for ESRRA: estrogen-related receptor alpha		3/439	Xiaohui Xie	Chd2:0.141,Pim1:0.356,Angpt2:0.675
V$ATF4_Q2	0.0448382	0.278138	0.407418	-0.540599	-1	46.4241	M14402	V$ATF4_Q2	http://www.broadinstitute.org/gsea/msigdb/cards/V$ATF4_Q2.html	Genes with promoter regions [-2kb,2kb] around transcription start site containing the motif CVTGACGYMABG which matches annotation for ATF4: activating transcription factor 4 (tax-responsive enhancer element B67)		3/421	Xiaohui Xie	Chd2:0.141,Aldob:-0.438,Tafa1:-0.643
V$AP1_01	0.0548707	0.278138	0.489691	0.515378	1	56.4284	M10220	V$AP1_01	http://www.broadinstitute.org/gsea/msigdb/cards/V$AP1_01.html	Genes with promoter regions [-2kb,2kb] around transcription start site containing the motif NNNTGAGTCAKCN which matches annotation for JUN: jun oncogene		3/447	Xiaohui Xie	Aldob:-0.438,Pim1:0.356,Angpt2:0.675
V$HNF6_Q6	0.032418	0.278138	0.477908	0.395422	1	54.9957	M8172	V$HNF6_Q6	http://www.broadinstitute.org/gsea/msigdb/cards/V$HNF6_Q6.html	Genes with promoter regions [-2kb,2kb] around transcription start site containing the motif HWAAATCAATAW which matches annotation for ONECUT1: one cut domain, family member 1		3/380	Xiaohui Xie	Edn1:0.65,Chd2:0.141,Tafa1:-0.643
V$NFMUE1_Q6	0.0367184	0.278138	0.20916	-0.243212	-1	22.3161	M3265	V$NFMUE1_Q6	http://www.broadinstitute.org/gsea/msigdb/cards/V$NFMUE1_Q6.html	Genes with promoter regions [-2kb,2kb] around transcription start site containing motif CGGCCATCT. Motif does not match any known transcription factor		3/374	Xiaohui Xie	Rbm3:-0.317,Chd2:0.141,2410002F23Rik:-0.169
V$SP3_Q3	0.0512969	0.278138	0.311868	0.248644	1	34.8053	M10836	V$SP3_Q3	http://www.broadinstitute.org/gsea/msigdb/cards/V$SP3_Q3.html	Genes with promoter regions [-2kb,2kb] around transcription start site containing the motif ASMCTTGGGSRGGG which matches annotation for SP3: Sp3 transcription factor		3/425	Xiaohui Xie	Chd2:0.141,Aldob:-0.438,Pim1:0.356
V$HNF3ALPHA_Q6	0.0305084	0.278138	0.317909	-0.406336	-1	35.54	M10428	V$HNF3ALPHA_Q6	http://www.broadinstitute.org/gsea/msigdb/cards/V$HNF3ALPHA_Q6.html	Genes with promoter regions [-2kb,2kb] around transcription start site containing the motif TRTTTGYTYWN which matches annotation for FOXA1: forkhead box A1		3/380	Xiaohui Xie	Pdcd4:-0.17,Chd2:0.141,Tafa1:-0.643
V$P53_DECAMER_Q2	0.0516489	0.278138	0.569703	0.515378	1	66.1578	M16079	V$P53_DECAMER_Q2	http://www.broadinstitute.org/gsea/msigdb/cards/V$P53_DECAMER_Q2.html	Genes with promoter regions [-2kb,2kb] around transcription start site containing the motif RGRCAWGNCY which matches annotation for TP53: tumor protein p53 (Li-Fraumeni syndrome)		3/429	Xiaohui Xie	Pla2g4e:-0.678,Pim1:0.356,Angpt2:0.675
V$ER_Q6_01	0.044184	0.278138	0.407418	-0.540599	-1	46.4241	M19434	V$ER_Q6_01	http://www.broadinstitute.org/gsea/msigdb/cards/V$ER_Q6_01.html	Genes with promoter regions [-2kb,2kb] around transcription start site containing the motif KDMAYYNTGACCT which matches annotation for AR: androgen receptor (dihydrotestosterone receptor; testicular feminization; spinal and bulbar muscular atrophy; Kennedy disease)		3/423	Xiaohui Xie	Chd2:0.141,Aldob:-0.438,Tafa1:-0.643
V$PXR_Q2	0.0585628	0.286958	0.417965	0.40779	1	46.4667	M4153	V$PXR_Q2	http://www.broadinstitute.org/gsea/msigdb/cards/V$PXR_Q2.html	Genes with promoter regions [-2kb,2kb] around transcription start site containing the motif RRGGTYANTRNM which matches annotation for NR1H4: nuclear receptor subfamily 1, group H, member 4		3/484	Xiaohui Xie	Chd2:0.141,Aldob:-0.438,Angpt2:0.675
V$NMYC_01	0.0608342	0.288472	0.515363	-0.435782	-1	57.7635	M8509	V$NMYC_01	http://www.broadinstitute.org/gsea/msigdb/cards/V$NMYC_01.html	Genes with promoter regions [-2kb,2kb] around transcription start site containing the motif NNCCACGTGNNN which matches annotation for MYCN: v-myc myelocytomatosis viral related oncogene, neuroblastoma derived (avian)		3/449	Xiaohui Xie	Rbm3:-0.317,Ciart:-0.555,Angpt2:0.675
V$MYOD_01	0.219837	0.297571	0.336628	-0.317022	-1	35.6557	M12599	V$MYOD_01	http://www.broadinstitute.org/gsea/msigdb/cards/V$MYOD_01.html	Genes with promoter regions [-2kb,2kb] around transcription start site containing the motif SRACAGGTGKYG which matches annotation for MYOD1: myogenic differentiation 1		2/458	Xiaohui Xie	Rbm3:-0.317,Pim1:0.356
V$NFE2_01	0.212865	0.297571	0.556419	-0.438315	-1	60.9716	M1608	V$NFE2_01	http://www.broadinstitute.org/gsea/msigdb/cards/V$NFE2_01.html	Genes with promoter regions [-2kb,2kb] around transcription start site containing the motif TGCTGAGTCAY which matches annotation for NFE2: nuclear factor (erythroid-derived 2), 45kDa		2/438	Xiaohui Xie	Aldob:-0.438,Angpt2:0.675
V$SOX5_01	0.22508	0.297571	0.515378	0.515378	1	56.2444	M15623	V$SOX5_01	http://www.broadinstitute.org/gsea/msigdb/cards/V$SOX5_01.html	Genes with promoter regions [-2kb,2kb] around transcription start site containing the motif NNAACAATNN which matches annotation for SOX5: SRY (sex determining region Y)-box 5		2/453	Xiaohui Xie	Pim1:0.356,Angpt2:0.675
V$GATA3_01	0.15007	0.297571	0.662156	0.662156	1	73.1504	M12580	V$GATA3_01	http://www.broadinstitute.org/gsea/msigdb/cards/V$GATA3_01.html	Genes with promoter regions [-2kb,2kb] around transcription start site containing the motif NNGATARNG which matches annotation for GATA3: GATA binding protein 3		2/383	Xiaohui Xie	Edn1:0.65,Angpt2:0.675
V$CEBPB_02	0.18698	0.297571	0.40779	0.40779	1	43.8522	M19588	V$CEBPB_02	http://www.broadinstitute.org/gsea/msigdb/cards/V$CEBPB_02.html	Genes with promoter regions [-2kb,2kb] around transcription start site containing the motif NKNTTGCNYAAYNN which matches annotation for CEBPB: CCAAT/enhancer binding protein (C/EBP), beta		2/451	Xiaohui Xie	Chd2:0.141,Angpt2:0.675
V$MYCMAX_02	0.18698	0.297571	0.614533	-0.554542	-1	67.6652	M3024	V$MYCMAX_02	http://www.broadinstitute.org/gsea/msigdb/cards/V$MYCMAX_02.html	Genes with promoter regions [-2kb,2kb] around transcription start site containing the motif NANCACGTGNNW which matches annotation for MYC: v-myc myelocytomatosis viral oncogene homolog (avian)<br> MAX: MYC associated factor X		2/425	Xiaohui Xie	Ciart:-0.555,Angpt2:0.675
V$GATA1_03	0.188691	0.297571	0.515378	0.515378	1	56.2444	M14186	V$GATA1_03	http://www.broadinstitute.org/gsea/msigdb/cards/V$GATA1_03.html	Genes with promoter regions [-2kb,2kb] around transcription start site containing the motif ANGNDGATAANNGN which matches annotation for GATA1: GATA binding protein 1 (globin transcription factor 1)		2/454	Xiaohui Xie	Pim1:0.356,Angpt2:0.675
V$HFH1_01	0.164984	0.297571	0.248644	0.248644	1	25.5217	M14230	V$HFH1_01	http://www.broadinstitute.org/gsea/msigdb/cards/V$HFH1_01.html	Genes with promoter regions [-2kb,2kb] around transcription start site containing the motif NATTGTTTATWT which matches annotation for FOXQ1: forkhead box Q1		2/384	Xiaohui Xie	Chd2:0.141,Pim1:0.356
V$TST1_01	0.181863	0.297571	0.499557	-0.642882	-1	54.4222	M19088	V$TST1_01	http://www.broadinstitute.org/gsea/msigdb/cards/V$TST1_01.html	Genes with promoter regions [-2kb,2kb] around transcription start site containing the motif NNKGAATTAVAVTDN which matches annotation for POU3F1: POU domain, class 3, transcription factor 1		2/414	Xiaohui Xie	Tafa1:-0.643,Pim1:0.356
V$LYF1_01	0.199866	0.297571	0.614533	-0.554542	-1	67.6652	M14276	V$LYF1_01	http://www.broadinstitute.org/gsea/msigdb/cards/V$LYF1_01.html	Genes with promoter regions [-2kb,2kb] around transcription start site containing motif TTTGGGAGR. Motif does not match any known transcription factor		2/443	Xiaohui Xie	Ciart:-0.555,Angpt2:0.675
V$BRN2_01	0.187835	0.297571	0.515378	0.515378	1	56.2444	M12934	V$BRN2_01	http://www.broadinstitute.org/gsea/msigdb/cards/V$BRN2_01.html	Genes with promoter regions [-2kb,2kb] around transcription start site containing the motif NNCATNSRWAATNMRN which matches annotation for POU3F2: POU domain, class 3, transcription factor 2		2/425	Xiaohui Xie	Pim1:0.356,Angpt2:0.675
V$HSF1_01	0.216348	0.297571	0.248644	0.248644	1	25.5217	M19734	V$HSF1_01	http://www.broadinstitute.org/gsea/msigdb/cards/V$HSF1_01.html	Genes with promoter regions [-2kb,2kb] around transcription start site containing the motif AGAANRTTCN which matches annotation for HSF1: heat shock transcription factor 1		2/458	Xiaohui Xie	Chd2:0.141,Pim1:0.356
V$ARP1_01	0.0826873	0.297571	0.289685	-0.438315	-1	30.2488	M9965	V$ARP1_01	http://www.broadinstitute.org/gsea/msigdb/cards/V$ARP1_01.html	Genes with promoter regions [-2kb,2kb] around transcription start site containing the motif TGARCCYTTGAMCCCW which matches annotation for PITX2: paired-like homeodomain transcription factor 2		2/260	Xiaohui Xie	Chd2:0.141,Aldob:-0.438
V$RORA2_01	0.100685	0.297571	0.515378	0.515378	1	56.2444	M19808	V$RORA2_01	http://www.broadinstitute.org/gsea/msigdb/cards/V$RORA2_01.html	Genes with promoter regions [-2kb,2kb] around transcription start site containing the motif NWAWNTAGGTCAN which matches annotation for RORA: RAR-related orphan receptor A		2/265	Xiaohui Xie	Pim1:0.356,Angpt2:0.675
V$COUP_01	0.141916	0.297571	0.556419	-0.438315	-1	60.9716	M11913	V$COUP_01	http://www.broadinstitute.org/gsea/msigdb/cards/V$COUP_01.html	Genes with promoter regions [-2kb,2kb] around transcription start site containing the motif TGAMCTTTGMMCYT which matches annotation for HNF4A: hepatocyte nuclear factor 4, alpha		2/379	Xiaohui Xie	Aldob:-0.438,Angpt2:0.675
V$SRY_02	0.202457	0.297571	0.40779	0.40779	1	43.8522	M9329	V$SRY_02	http://www.broadinstitute.org/gsea/msigdb/cards/V$SRY_02.html	Genes with promoter regions [-2kb,2kb] around transcription start site containing the motif NWWAACAAWANN which matches annotation for SRY: sex determining region Y		2/408	Xiaohui Xie	Chd2:0.141,Angpt2:0.675
V$OCT1_05	0.157491	0.297571	0.50301	0.50301	1	54.8199	M5708	V$OCT1_05	http://www.broadinstitute.org/gsea/msigdb/cards/V$OCT1_05.html	Genes with promoter regions [-2kb,2kb] around transcription start site containing the motif MKVATTTGCATATT which matches annotation for POU2F1: POU domain, class 2, transcription factor 1		2/474	Xiaohui Xie	Edn1:0.65,Pim1:0.356
V$AP1_Q4	0.181012	0.297571	0.50301	0.50301	1	54.8199	M5440	V$AP1_Q4	http://www.broadinstitute.org/gsea/msigdb/cards/V$AP1_Q4.html	Genes with promoter regions [-2kb,2kb] around transcription start site containing the motif RGTGACTMANN which matches annotation for JUN: jun oncogene		2/412	Xiaohui Xie	Edn1:0.65,Pim1:0.356
V$CEBP_Q2	0.162479	0.297571	0.40779	0.40779	1	43.8522	M12298	V$CEBP_Q2	http://www.broadinstitute.org/gsea/msigdb/cards/V$CEBP_Q2.html	Genes with promoter regions [-2kb,2kb] around transcription start site containing the motif NNATTGCNNAANNN which matches annotation for CEBPA: CCAAT/enhancer binding protein (C/EBP), alpha		2/366	Xiaohui Xie	Chd2:0.141,Angpt2:0.675
V$NF1_Q6	0.222457	0.297571	0.556419	-0.438315	-1	60.9716	M4803	V$NF1_Q6	http://www.broadinstitute.org/gsea/msigdb/cards/V$NF1_Q6.html	Genes with promoter regions [-2kb,2kb] around transcription start site containing the motif NNTTGGCNNNNNNCCNNN which matches annotation for NF1: neurofibromin 1 (neurofibromatosis, von Recklinghausen disease, Watson disease)		2/485	Xiaohui Xie	Aldob:-0.438,Angpt2:0.675
V$TATA_C	0.189547	0.297571	0.289685	-0.438315	-1	30.2488	M14357	V$TATA_C	http://www.broadinstitute.org/gsea/msigdb/cards/V$TATA_C.html	Genes with promoter regions [-2kb,2kb] around transcription start site containing the motif NCTATAAAAR which matches annotation for TAF<br> TATA		2/503	Xiaohui Xie	Chd2:0.141,Aldob:-0.438
V$GFI1_01	0.196418	0.297571	0.662156	0.662156	1	73.1504	M14626	V$GFI1_01	http://www.broadinstitute.org/gsea/msigdb/cards/V$GFI1_01.html	Genes with promoter regions [-2kb,2kb] around transcription start site containing the motif NNNNNNNAAATCACWGYNNNNNNN which matches annotation for GFI1: growth factor independent 1		2/460	Xiaohui Xie	Edn1:0.65,Angpt2:0.675
V$FREAC2_01	0.164149	0.297571	0.391969	-0.642882	-1	42.03	M1031	V$FREAC2_01	http://www.broadinstitute.org/gsea/msigdb/cards/V$FREAC2_01.html	Genes with promoter regions [-2kb,2kb] around transcription start site containing the motif NNANNGTAAACAANNN which matches annotation for FOXF2: forkhead box F2		2/374	Xiaohui Xie	Chd2:0.141,Tafa1:-0.643
V$HFH8_01	0.111971	0.297571	0.831445	0.831445	1	92.6494	M13279	V$HFH8_01	http://www.broadinstitute.org/gsea/msigdb/cards/V$HFH8_01.html	Genes with promoter regions [-2kb,2kb] around transcription start site containing the motif NNNTGTTTATNTR which matches annotation for FOXJ1: forkhead box J1		2/314	Xiaohui Xie	Mesp2:1.52,Chd2:0.141
V$GATA1_05	0.190404	0.297571	0.658703	-0.642882	-1	72.7527	M2958	V$GATA1_05	http://www.broadinstitute.org/gsea/msigdb/cards/V$GATA1_05.html	Genes with promoter regions [-2kb,2kb] around transcription start site containing the motif NCWGATAACA which matches annotation for GATA1: GATA binding protein 1 (globin transcription factor 1)		2/447	Xiaohui Xie	Tafa1:-0.643,Angpt2:0.675
V$AMEF2_Q6	0.197279	0.297571	0.395422	0.395422	1	42.4277	M3489	V$AMEF2_Q6	http://www.broadinstitute.org/gsea/msigdb/cards/V$AMEF2_Q6.html	Genes with promoter regions [-2kb,2kb] around transcription start site containing motif CKGDYTAAAAATAACYMM. Motif does not match any known transcription factor		2/454	Xiaohui Xie	Edn1:0.65,Chd2:0.141
V$AREB6_02	0.180162	0.297571	0.66407	-0.678353	-1	73.3709	M6885	V$AREB6_02	http://www.broadinstitute.org/gsea/msigdb/cards/V$AREB6_02.html	Genes with promoter regions [-2kb,2kb] around transcription start site containing the motif WNWCACCTGWNN which matches annotation for TCF8: transcription factor 8 (represses interleukin 2 expression)		2/397	Xiaohui Xie	Pla2g4e:-0.678,Edn1:0.65
V$CART1_01	0.162479	0.297571	0.391969	-0.642882	-1	42.03	M15595	V$CART1_01	http://www.broadinstitute.org/gsea/msigdb/cards/V$CART1_01.html	Genes with promoter regions [-2kb,2kb] around transcription start site containing the motif NNNTAATTNNCATTANCN which matches annotation for CART1: cartilage paired-class homeoprotein 1		2/383	Xiaohui Xie	Chd2:0.141,Tafa1:-0.643
V$FOXJ2_02	0.159151	0.297571	0.395422	0.395422	1	42.4277	M15440	V$FOXJ2_02	http://www.broadinstitute.org/gsea/msigdb/cards/V$FOXJ2_02.html	Genes with promoter regions [-2kb,2kb] around transcription start site containing the motif AYMATAATATTTKN which matches annotation for FOXJ2: forkhead box J2		2/393	Xiaohui Xie	Edn1:0.65,Chd2:0.141
V$NKX61_01	0.187835	0.297571	0.40779	0.40779	1	43.8522	M11968	V$NKX61_01	http://www.broadinstitute.org/gsea/msigdb/cards/V$NKX61_01.html	Genes with promoter regions [-2kb,2kb] around transcription start site containing the motif TWTTTAATTGGTT which matches annotation for NKX6-1: NK6 transcription factor related, locus 1 (Drosophila)		2/424	Xiaohui Xie	Chd2:0.141,Angpt2:0.675
V$E2F_Q4	0.161646	0.297571	0.248644	0.248644	1	25.5217	M10115	V$E2F_Q4	http://www.broadinstitute.org/gsea/msigdb/cards/V$E2F_Q4.html	Genes with promoter regions [-2kb,2kb] around transcription start site containing motif TTTSGCGS. Motif does not match any known transcription factor		2/413	Xiaohui Xie	Chd2:0.141,Pim1:0.356
V$TITF1_Q3	0.175922	0.297571	0.495773	-0.317022	-1	53.9862	M4580	V$TITF1_Q3	http://www.broadinstitute.org/gsea/msigdb/cards/V$TITF1_Q3.html	Genes with promoter regions [-2kb,2kb] around transcription start site containing the motif WCTCAAGTGT which matches annotation for TITF1: thyroid transcription factor 1		2/405	Xiaohui Xie	Rbm3:-0.317,Angpt2:0.675
V$FAC1_01	0.134667	0.297571	0.263012	-0.16979	-1	27.1765	M8826	V$FAC1_01	http://www.broadinstitute.org/gsea/msigdb/cards/V$FAC1_01.html	Genes with promoter regions [-2kb,2kb] around transcription start site containing the motif NNNCAMAACACRNA which matches annotation for FALZ: fetal Alzheimer antigen		2/332	Xiaohui Xie	Pdcd4:-0.17,Pim1:0.356
V$GATA6_01	0.211996	0.297571	0.658703	-0.642882	-1	72.7527	M13052	V$GATA6_01	http://www.broadinstitute.org/gsea/msigdb/cards/V$GATA6_01.html	Genes with promoter regions [-2kb,2kb] around transcription start site containing the motif NNNGATWANN which matches annotation for GATA6: GATA binding protein 6		2/534	Xiaohui Xie	Tafa1:-0.643,Angpt2:0.675
V$POU3F2_02	0.18698	0.297571	0.184369	-0.184369	-1	18.1183	M14960	V$POU3F2_02	http://www.broadinstitute.org/gsea/msigdb/cards/V$POU3F2_02.html	Genes with promoter regions [-2kb,2kb] around transcription start site containing the motif TTATGYTAAT which matches annotation for POU3F2: POU domain, class 3, transcription factor 2		2/460	Xiaohui Xie	Zscan21:-0.197,Oser1:-0.172
V$FOXO1_01	0.164984	0.297571	0.155423	-0.16979	-1	14.7843	M11512	V$FOXO1_01	http://www.broadinstitute.org/gsea/msigdb/cards/V$FOXO1_01.html	Genes with promoter regions [-2kb,2kb] around transcription start site containing the motif NRWAAACAAN which matches annotation for FOXO1A: forkhead box O1A (rhabdomyosarcoma)		2/413	Xiaohui Xie	Pdcd4:-0.17,Chd2:0.141
V$FOXO4_02	0.178464	0.297571	0.155423	-0.16979	-1	14.7843	M16417	V$FOXO4_02	http://www.broadinstitute.org/gsea/msigdb/cards/V$FOXO4_02.html	Genes with promoter regions [-2kb,2kb] around transcription start site containing the motif NNGTTGTTTACNTN which matches annotation for MLLT7: myeloid/lymphoid or mixed-lineage leukemia (trithorax homolog, Drosophila); translocated to, 7		2/401	Xiaohui Xie	Pdcd4:-0.17,Chd2:0.141
V$FOXO3_01	0.152536	0.297571	0.155423	-0.16979	-1	14.7843	M19851	V$FOXO3_01	http://www.broadinstitute.org/gsea/msigdb/cards/V$FOXO3_01.html	Genes with promoter regions [-2kb,2kb] around transcription start site containing the motif TNNTTGTTTACNTW which matches annotation for FOXO3A: forkhead box O3A		2/358	Xiaohui Xie	Pdcd4:-0.17,Chd2:0.141
V$AR_01	0.0744529	0.297571	0.455388	-0.554542	-1	49.3346	M16670	V$AR_01	http://www.broadinstitute.org/gsea/msigdb/cards/V$AR_01.html	Genes with promoter regions [-2kb,2kb] around transcription start site containing the motif GGTACANNRTGTTCT which matches annotation for AR: androgen receptor (dihydrotestosterone receptor; testicular feminization; spinal and bulbar muscular atrophy; Kennedy disease)		2/228	Xiaohui Xie	Ciart:-0.555,Pim1:0.356
V$NKX62_Q2	0.175922	0.297571	0.40779	0.40779	1	43.8522	M12379	V$NKX62_Q2	http://www.broadinstitute.org/gsea/msigdb/cards/V$NKX62_Q2.html	Genes with promoter regions [-2kb,2kb] around transcription start site containing the motif NWADTAAWTANN which matches annotation for NKX6-2: NK6 transcription factor related, locus 2 (Drosophila)		2/415	Xiaohui Xie	Chd2:0.141,Angpt2:0.675
V$BACH2_01	0.218964	0.297571	0.397274	-0.438315	-1	42.641	M13237	V$BACH2_01	http://www.broadinstitute.org/gsea/msigdb/cards/V$BACH2_01.html	Genes with promoter regions [-2kb,2kb] around transcription start site containing the motif SRTGAGTCANC which matches annotation for BACH2: BTB and CNC homology 1, basic leucine zipper transcription factor 2		2/486	Xiaohui Xie	Aldob:-0.438,Pim1:0.356
V$STAT6_01	0.200729	0.297571	0.278953	0.278953	1	29.0127	M2490	V$STAT6_01	http://www.broadinstitute.org/gsea/msigdb/cards/V$STAT6_01.html	Genes with promoter regions [-2kb,2kb] around transcription start site containing the motif NAWTTCCN which matches annotation for STAT6: signal transducer and activator of transcription 6, interleukin-4 induced		2/408	Xiaohui Xie	C2cd3:0.202,Pim1:0.356
V$BACH1_01	0.224206	0.297571	0.397274	-0.438315	-1	42.641	M6969	V$BACH1_01	http://www.broadinstitute.org/gsea/msigdb/cards/V$BACH1_01.html	Genes with promoter regions [-2kb,2kb] around transcription start site containing the motif NNSATGAGTCATGNT which matches annotation for BACH1: BTB and CNC homology 1, basic leucine zipper transcription factor 1		2/478	Xiaohui Xie	Aldob:-0.438,Pim1:0.356
V$STAT6_02	0.183566	0.297571	0.50301	0.50301	1	54.8199	M7994	V$STAT6_02	http://www.broadinstitute.org/gsea/msigdb/cards/V$STAT6_02.html	Genes with promoter regions [-2kb,2kb] around transcription start site containing the motif NNYTTCCY which matches annotation for STAT6: signal transducer and activator of transcription 6, interleukin-4 induced		2/407	Xiaohui Xie	Edn1:0.65,Pim1:0.356
V$LHX3_01	0.161646	0.297571	0.658703	-0.642882	-1	72.7527	M11495	V$LHX3_01	http://www.broadinstitute.org/gsea/msigdb/cards/V$LHX3_01.html	Genes with promoter regions [-2kb,2kb] around transcription start site containing the motif AATTAATTAA which matches annotation for LHX3: LIM homeobox 3		2/397	Xiaohui Xie	Tafa1:-0.643,Angpt2:0.675
V$MAF_Q6	0.194697	0.297571	0.289685	-0.438315	-1	30.2488	M14583	V$MAF_Q6	http://www.broadinstitute.org/gsea/msigdb/cards/V$MAF_Q6.html	Genes with promoter regions [-2kb,2kb] around transcription start site containing the motif TRGRRGGAAGTKKSST which matches annotation for MAF: v-maf musculoaponeurotic fibrosarcoma oncogene homolog (avian)		2/424	Xiaohui Xie	Chd2:0.141,Aldob:-0.438
V$TEF_Q6	0.193837	0.297571	0.305248	-0.305248	-1	32.0413	M19671	V$TEF_Q6	http://www.broadinstitute.org/gsea/msigdb/cards/V$TEF_Q6.html	Genes with promoter regions [-2kb,2kb] around transcription start site containing the motif ATGTTWAYATAA which matches annotation for TEF: thyrotrophic embryonic factor		2/416	Xiaohui Xie	Aldob:-0.438,Oser1:-0.172
V$ALPHACP1_01	0.194697	0.297571	0.435782	-0.435782	-1	47.0764	M8797	V$ALPHACP1_01	http://www.broadinstitute.org/gsea/msigdb/cards/V$ALPHACP1_01.html	Genes with promoter regions [-2kb,2kb] around transcription start site containing the motif CAGCCAATGAG which matches annotation for PCBP1: poly(rC) binding protein 1		2/533	Xiaohui Xie	Rbm3:-0.317,Ciart:-0.555
V$SMAD3_Q6	0.186125	0.297571	0.395422	0.395422	1	42.4277	M6325	V$SMAD3_Q6	http://www.broadinstitute.org/gsea/msigdb/cards/V$SMAD3_Q6.html	Genes with promoter regions [-2kb,2kb] around transcription start site containing the motif TGTCTGTCT which matches annotation for SMAD3: SMAD, mothers against DPP homolog 3 (Drosophila)		2/400	Xiaohui Xie	Edn1:0.65,Chd2:0.141
V$CACBINDINGPROTEIN_Q6	0.203322	0.297571	0.455388	-0.554542	-1	49.3346	M2209	V$CACBINDINGPROTEIN_Q6	http://www.broadinstitute.org/gsea/msigdb/cards/V$CACBINDINGPROTEIN_Q6.html	Genes with promoter regions [-2kb,2kb] around transcription start site containing motif GRGGSTGGG. Motif does not match any known transcription factor		2/426	Xiaohui Xie	Ciart:-0.555,Pim1:0.356
V$SF1_Q6	0.200729	0.297571	0.289685	-0.438315	-1	30.2488	M8812	V$SF1_Q6	http://www.broadinstitute.org/gsea/msigdb/cards/V$SF1_Q6.html	Genes with promoter regions [-2kb,2kb] around transcription start site containing the motif TGRCCTTG which matches annotation for SF1: splicing factor 1		2/441	Xiaohui Xie	Chd2:0.141,Aldob:-0.438
V$LEF1_Q6	0.206786	0.297571	0.248644	0.248644	1	25.5217	M14944	V$LEF1_Q6	http://www.broadinstitute.org/gsea/msigdb/cards/V$LEF1_Q6.html	Genes with promoter regions [-2kb,2kb] around transcription start site containing the motif SWWCAAAGGG which matches annotation for LEF1: lymphoid enhancer-binding factor 1<br> TCF1: transcription factor 1, hepatic; LF-B1, hepatic nuclear factor (HNF1), albumin proximal factor		2/470	Xiaohui Xie	Chd2:0.141,Pim1:0.356
V$MYB_Q3	0.190404	0.297571	0.352497	-0.438315	-1	37.4835	M14466	V$MYB_Q3	http://www.broadinstitute.org/gsea/msigdb/cards/V$MYB_Q3.html	Genes with promoter regions [-2kb,2kb] around transcription start site containing the motif NNNGNCAGTTN which matches annotation for MYB: v-myb myeloblastosis viral oncogene homolog (avian)		2/398	Xiaohui Xie	Aldob:-0.438,Ccdc171:0.267
V$NFY_Q6_01	0.198141	0.297571	0.336628	-0.317022	-1	35.6557	M2409	V$NFY_Q6_01	http://www.broadinstitute.org/gsea/msigdb/cards/V$NFY_Q6_01.html	Genes with promoter regions [-2kb,2kb] around transcription start site containing motif NNNNRRCCAATSR. Motif does not match any known transcription factor		2/558	Xiaohui Xie	Rbm3:-0.317,Pim1:0.356
V$GATA_Q6	0.113501	0.297571	0.646335	-0.642882	-1	71.3282	M16459	V$GATA_Q6	http://www.broadinstitute.org/gsea/msigdb/cards/V$GATA_Q6.html	Genes with promoter regions [-2kb,2kb] around transcription start site containing the motif WGATARN which matches annotation for GATA1: GATA binding protein 1 (globin transcription factor 1)		2/329	Xiaohui Xie	Edn1:0.65,Tafa1:-0.643
V$CREB_Q3	0.180162	0.297571	0.1798	-0.218545	-1	17.5921	M14786	V$CREB_Q3	http://www.broadinstitute.org/gsea/msigdb/cards/V$CREB_Q3.html	Genes with promoter regions [-2kb,2kb] around transcription start site containing the motif CGTCAN which matches annotation for CREB1: cAMP responsive element binding protein 1		2/410	Xiaohui Xie	Trim27:-0.219,Chd2:0.141
V$PAX_Q6	0.146797	0.297571	0.193246	-0.245437	-1	19.1408	M9426	V$PAX_Q6	http://www.broadinstitute.org/gsea/msigdb/cards/V$PAX_Q6.html	Genes with promoter regions [-2kb,2kb] around transcription start site containing the motif CTGGAACTMAC which matches annotation for PAX2: paired box gene 2		2/360	Xiaohui Xie	Chd2:0.141,Mob3c:-0.245
V$SRF_Q4	0.145981	0.297571	0.395422	0.395422	1	42.4277	M5479	V$SRF_Q4	http://www.broadinstitute.org/gsea/msigdb/cards/V$SRF_Q4.html	Genes with promoter regions [-2kb,2kb] around transcription start site containing the motif SCCAWATAWGGMNMNNNN which matches annotation for SRF: serum response factor (c-fos serum response element-binding transcription factor)		2/348	Xiaohui Xie	Edn1:0.65,Chd2:0.141
V$CEBP_Q2_01	0.209389	0.297571	0.40779	0.40779	1	43.8522	M6830	V$CEBP_Q2_01	http://www.broadinstitute.org/gsea/msigdb/cards/V$CEBP_Q2_01.html	Genes with promoter regions [-2kb,2kb] around transcription start site containing the motif NTTRCNNAANNN which matches annotation for CEBPA: CCAAT/enhancer binding protein (C/EBP), alpha		2/481	Xiaohui Xie	Chd2:0.141,Angpt2:0.675
V$MYB_Q5_01	0.218092	0.297571	0.352497	-0.438315	-1	37.4835	M16722	V$MYB_Q5_01	http://www.broadinstitute.org/gsea/msigdb/cards/V$MYB_Q5_01.html	Genes with promoter regions [-2kb,2kb] around transcription start site containing the motif NAACNGNCN which matches annotation for MYB: v-myb myeloblastosis viral oncogene homolog (avian)		2/442	Xiaohui Xie	Aldob:-0.438,Ccdc171:0.267
V$GR_Q6_01	0.192119	0.297571	0.361972	-0.361972	-1	38.5749	M3647	V$GR_Q6_01	http://www.broadinstitute.org/gsea/msigdb/cards/V$GR_Q6_01.html	Genes with promoter regions [-2kb,2kb] around transcription start site containing the motif NNTGTYCT which matches annotation for NR3C1: nuclear receptor subfamily 3, group C, member 1 (glucocorticoid receptor)		2/444	Xiaohui Xie	Ciart:-0.555,2410002F23Rik:-0.169
V$AP1_Q6_01	0.207653	0.297571	0.397274	-0.438315	-1	42.641	M2054	V$AP1_Q6_01	http://www.broadinstitute.org/gsea/msigdb/cards/V$AP1_Q6_01.html	Genes with promoter regions [-2kb,2kb] around transcription start site containing the motif NTGACTCAN which matches annotation for JUN: jun oncogene		2/456	Xiaohui Xie	Aldob:-0.438,Pim1:0.356
GTGCCAT,MIR-183	0.118898	0.297571	0.263012	-0.16979	-1	27.1765	M9559	GTGCCAT,MIR-183	http://www.broadinstitute.org/gsea/msigdb/cards/GTGCCAT,MIR-183.html	Targets of MicroRNA GTGCCAT,MIR-183		2/282	Xiaohui Xie	Pdcd4:-0.17,Pim1:0.356
GTCTTCC,MIR-7	0.144352	0.297571	0.483606	0.483606	1	52.5849	M9541	GTCTTCC,MIR-7	http://www.broadinstitute.org/gsea/msigdb/cards/GTCTTCC,MIR-7.html	Targets of MicroRNA GTCTTCC,MIR-7		2/311	Xiaohui Xie	Fam83d:0.611,Pim1:0.356
CATGTAA,MIR-496	0.148431	0.297571	0.429241	0.429241	1	46.323	M3125	CATGTAA,MIR-496	http://www.broadinstitute.org/gsea/msigdb/cards/CATGTAA,MIR-496.html	Targets of MicroRNA CATGTAA,MIR-496		2/348	Xiaohui Xie	Angpt2:0.675,Dpy19l3:0.184
CCTGCTG,MIR-214	0.193837	0.297571	0.301194	0.301194	1	31.5744	M3043	CCTGCTG,MIR-214	http://www.broadinstitute.org/gsea/msigdb/cards/CCTGCTG,MIR-214.html	Targets of MicroRNA CCTGCTG,MIR-214		2/403	Xiaohui Xie	Arhgap31:0.246,Pim1:0.356
AACTGGA,MIR-145	0.209389	0.297571	0.422157	-0.16979	-1	45.5071	M15956	AACTGGA,MIR-145	http://www.broadinstitute.org/gsea/msigdb/cards/AACTGGA,MIR-145.html	Targets of MicroRNA AACTGGA,MIR-145		2/434	Xiaohui Xie	Pdcd4:-0.17,Angpt2:0.675
SMTTTTGT_UNKNOWN	0.132094	0.297571	0.298798	-0.377669	-1	31.2984	M399	SMTTTTGT_UNKNOWN	http://www.broadinstitute.org/gsea/msigdb/cards/SMTTTTGT_UNKNOWN.html	Genes with promoter regions [-2kb,2kb] around transcription start site containing motif SMTTTTGT. Motif does not match any known transcription factor		3/661	Xiaohui Xie	Rbm3:-0.317,Chd2:0.141,Aldob:-0.438
TTANTCA_UNKNOWN	0.130003	0.297571	0.670939	0.677953	1	74.1621	M3980	TTANTCA_UNKNOWN	http://www.broadinstitute.org/gsea/msigdb/cards/TTANTCA_UNKNOWN.html	Genes with promoter regions [-2kb,2kb] around transcription start site containing motif TTANTCA. Motif does not match any known transcription factor		5/1561	Xiaohui Xie	Mesp2:1.52,Edn1:0.65,Tafa1:-0.643,Pim1:0.356,Dpy19l3:0.184
WTTGKCTG_UNKNOWN	0.208559	0.297571	0.613348	0.642752	1	67.5287	M4815	WTTGKCTG_UNKNOWN	http://www.broadinstitute.org/gsea/msigdb/cards/WTTGKCTG_UNKNOWN.html	Genes with promoter regions [-2kb,2kb] around transcription start site containing motif WTTGKCTG. Motif does not match any known transcription factor		3/875	Xiaohui Xie	Ciart:-0.555,Fam83d:0.611,Angpt2:0.675
WWTAAGGC_UNKNOWN	0.0744529	0.297571	0.496429	-0.496429	-1	54.0618	M10416	WWTAAGGC_UNKNOWN	http://www.broadinstitute.org/gsea/msigdb/cards/WWTAAGGC_UNKNOWN.html	Genes with promoter regions [-2kb,2kb] around transcription start site containing motif WWTAAGGC. Motif does not match any known transcription factor		2/253	Xiaohui Xie	Ciart:-0.555,Aldob:-0.438
TAATTA_V$CHX10_01	0.0836118	0.297571	0.261973	-0.328284	-1	27.0569	M17214	TAATTA_V$CHX10_01	http://www.broadinstitute.org/gsea/msigdb/cards/TAATTA_V$CHX10_01.html	Genes with promoter regions [-2kb,2kb] around transcription start site containing the motif TAATTA which matches annotation for VSX1: visual system homeobox 1 homolog, CHX10-like (zebrafish)		5/1305	Xiaohui Xie	Pdcd4:-0.17,Chd2:0.141,Tafa1:-0.643,Oser1:-0.172,Dpy19l3:0.184
CAGGTG_V$E12_Q6	0.113715	0.297571	0.398535	-0.379415	-1	42.7863	M5864	CAGGTG_V$E12_Q6	http://www.broadinstitute.org/gsea/msigdb/cards/CAGGTG_V$E12_Q6.html	Genes with promoter regions [-2kb,2kb] around transcription start site containing the motif CAGGTG which matches annotation for TCF3: transcription factor 3 (E2A immunoglobulin enhancer binding factors E12/E47)		10/3540	Xiaohui Xie	Rbm3:-0.317,Edn1:0.65,Chd2:0.141,Aldob:-0.438,Ccdc171:0.267,Tafa1:-0.643,Rwdd2a:-0.253,Pim1:0.356,Angpt2:0.675,Mob3c:-0.245
TGACCTY_V$ERR1_Q2	0.0780182	0.297571	0.467925	-0.545247	-1	50.7787	M11396	TGACCTY_V$ERR1_Q2	http://www.broadinstitute.org/gsea/msigdb/cards/TGACCTY_V$ERR1_Q2.html	Genes with promoter regions [-2kb,2kb] around transcription start site containing the motif TGACCTY which matches annotation for ESRRA: estrogen-related receptor alpha		6/1622	Xiaohui Xie	Ciart:-0.555,Chd2:0.141,Aldob:-0.438,Tafa1:-0.643,Pim1:0.356,Angpt2:0.675
AAAYWAACM_V$HFH4_01	0.227706	0.297571	0.422157	-0.16979	-1	45.5071	M6517	AAAYWAACM_V$HFH4_01	http://www.broadinstitute.org/gsea/msigdb/cards/AAAYWAACM_V$HFH4_01.html	Genes with promoter regions [-2kb,2kb] around transcription start site containing the motif AAAYWAACM which matches annotation for FOXJ1: forkhead box J1		2/452	Xiaohui Xie	Pdcd4:-0.17,Angpt2:0.675
YTATTTTNR_V$MEF2_02	0.171276	0.297571	0.408789	0.488456	1	43.9674	M822	YTATTTTNR_V$MEF2_02	http://www.broadinstitute.org/gsea/msigdb/cards/YTATTTTNR_V$MEF2_02.html	Genes with promoter regions [-2kb,2kb] around transcription start site containing the motif YTATTTTNR which matches annotation for MEF2A: MADS box transcription enhancer factor 2, polypeptide A (myocyte enhancer factor 2A)		4/1165	Xiaohui Xie	Pdcd4:-0.17,Edn1:0.65,Chd2:0.141,Angpt2:0.675
CACGTG_V$MYC_Q2	0.165715	0.297571	0.431317	-0.370515	-1	46.5621	M8402	CACGTG_V$MYC_Q2	http://www.broadinstitute.org/gsea/msigdb/cards/CACGTG_V$MYC_Q2.html	Genes with promoter regions [-2kb,2kb] around transcription start site containing the motif CACGTG which matches annotation for MYC: v-myc myelocytomatosis viral oncogene homolog (avian)		5/1547	Xiaohui Xie	Rbm3:-0.317,Ciart:-0.555,Aldob:-0.438,Oser1:-0.172,Angpt2:0.675
TGASTMAGC_V$NFE2_01	0.118123	0.297571	0.311137	-0.438315	-1	32.7196	M8004	TGASTMAGC_V$NFE2_01	http://www.broadinstitute.org/gsea/msigdb/cards/TGASTMAGC_V$NFE2_01.html	Genes with promoter regions [-2kb,2kb] around transcription start site containing the motif TGASTMAGC which matches annotation for NFE2: nuclear factor (erythroid-derived 2), 45kDa		2/324	Xiaohui Xie	Aldob:-0.438,Dpy19l3:0.184
GATTGGY_V$NFY_Q6_01	0.106025	0.297571	0.363367	-0.364794	-1	38.7356	M9947	GATTGGY_V$NFY_Q6_01	http://www.broadinstitute.org/gsea/msigdb/cards/GATTGGY_V$NFY_Q6_01.html	Genes with promoter regions [-2kb,2kb] around transcription start site containing motif GATTGGY. Motif does not match any known transcription factor		6/1935	Xiaohui Xie	Pdcd4:-0.17,Ciart:-0.555,Aldob:-0.438,Rwdd2a:-0.253,H2-Ob:-0.408,Pim1:0.356
RCGCANGCGY_V$NRF1_Q6	0.228745	0.297571	0.258754	-0.206053	-1	26.6861	M9394	RCGCANGCGY_V$NRF1_Q6	http://www.broadinstitute.org/gsea/msigdb/cards/RCGCANGCGY_V$NRF1_Q6.html	Genes with promoter regions [-2kb,2kb] around transcription start site containing the motif RCGCANGCGY which matches annotation for NRF1: nuclear respiratory factor 1		4/1287	Xiaohui Xie	Ccdc171:0.267,Zfp454:-0.24,Oser1:-0.172,Pim1:0.356
TGACCTTG_V$SF1_Q6	0.185272	0.297571	0.289685	-0.438315	-1	30.2488	M1630	TGACCTTG_V$SF1_Q6	http://www.broadinstitute.org/gsea/msigdb/cards/TGACCTTG_V$SF1_Q6.html	Genes with promoter regions [-2kb,2kb] around transcription start site containing the motif TGACCTTG which matches annotation for SF1: splicing factor 1		2/424	Xiaohui Xie	Chd2:0.141,Aldob:-0.438
TATAAA_V$TATA_01	0.0909013	0.297571	0.452661	-0.416866	-1	49.0206	M7521	TATAAA_V$TATA_01	http://www.broadinstitute.org/gsea/msigdb/cards/TATAAA_V$TATA_01.html	Genes with promoter regions [-2kb,2kb] around transcription start site containing the motif TATAAA which matches annotation for TAF<br> TATA		6/2109	Xiaohui Xie	Edn1:0.65,Chd2:0.141,Aldob:-0.438,2410002F23Rik:-0.169,Tafa1:-0.643,Angpt2:0.675
TGCTGAY_UNKNOWN	0.231038	0.297918	0.452758	-0.341876	-1	48.9817	M13012	TGCTGAY_UNKNOWN	http://www.broadinstitute.org/gsea/msigdb/cards/TGCTGAY_UNKNOWN.html	Genes with promoter regions [-2kb,2kb] around transcription start site containing motif TGCTGAY. Motif does not match any known transcription factor		3/931	Xiaohui Xie	Aldob:-0.438,Angpt2:0.675,Mob3c:-0.245

## Sheet: Table S3.1.4
geneSet	p.value	p.adj	avg.logfc	avg.logfc.dir	direction	significance	ID	GeneSet	BroadUrl	Description	PubMedID	NumGenes	Contributor	genes
MODULE_37	0.0119149	0.232327	0.520197	0.379726	1	100	M2507	MODULE_37	http://www.broadinstitute.org/gsea/msigdb/cards/MODULE_37.html	Genes in the cancer module 37.		5/788	Aviv Regev	Aass:0.348,Edn1:0.65,Chd2:0.141,Aldob:-0.438,Ifi27l2b:-1.02
MODULE_69	0.0183416	0.232327	0.520197	0.379726	1	100	M17524	MODULE_69	http://www.broadinstitute.org/gsea/msigdb/cards/MODULE_69.html	Genes in the cancer module 69.		5/878	Aviv Regev	Aass:0.348,Edn1:0.65,Chd2:0.141,Aldob:-0.438,Ifi27l2b:-1.02
MODULE_136	0.0150828	0.232327	0.520197	0.379726	1	100	M8360	MODULE_136	http://www.broadinstitute.org/gsea/msigdb/cards/MODULE_136.html	Genes in the cancer module 136.		5/793	Aviv Regev	Aass:0.348,Edn1:0.65,Chd2:0.141,Aldob:-0.438,Ifi27l2b:-1.02

## Sheet: Table S3.1.5
geneSet	p.value	p.adj	avg.logfc	avg.logfc.dir	direction	significance	ID	GeneSet	BroadUrl	Description	PubMedID	NumGenes	Contributor	Ontology	GOID	genes
GO_PROTEIN_LOCALIZATION_TO_CYTOSKELETON	0.00342041	0.206365	0.406326	0.406326	1	42.7293	M10273	GO_PROTEIN_LOCALIZATION_TO_CYTOSKELETON	http://www.broadinstitute.org/gsea/msigdb/cards/GO_PROTEIN_LOCALIZATION_TO_CYTOSKELETON.html	A process in which a protein is transported to, or maintained in, a location within the cytoskeleton.		2/38	Gene Ontology	BP	GO:0044380	Fam83d:0.611,C2cd3:0.202
GO_NEGATIVE_REGULATION_OF_PROTEIN_SECRETION	0.00259888	0.206365	0.416434	0.515378	1	43.8297	M13100	GO_NEGATIVE_REGULATION_OF_PROTEIN_SECRETION	http://www.broadinstitute.org/gsea/msigdb/cards/GO_NEGATIVE_REGULATION_OF_PROTEIN_SECRETION.html	Any process that stops, prevents, or reduces the frequency, rate or extent of the controlled release of a protein from a cell.		3/171	Gene Ontology	BP	GO:0050709	Trim27:-0.219,Pim1:0.356,Angpt2:0.675
GO_NEGATIVE_REGULATION_OF_SECRETION	0.00191717	0.206365	0.474772	0.560181	1	50.1812	M13740	GO_NEGATIVE_REGULATION_OF_SECRETION	http://www.broadinstitute.org/gsea/msigdb/cards/GO_NEGATIVE_REGULATION_OF_SECRETION.html	Any process that stops, prevents, or reduces the frequency, rate or extent of the controlled release of a substance from a cell or a tissue.		4/307	Gene Ontology	BP	GO:0051048	Trim27:-0.219,Edn1:0.65,Pim1:0.356,Angpt2:0.675
GO_NEGATIVE_REGULATION_OF_CYTOKINE_SECRETION	0.00342041	0.206365	0.446534	-0.218545	-1	47.1069	M14053	GO_NEGATIVE_REGULATION_OF_CYTOKINE_SECRETION	http://www.broadinstitute.org/gsea/msigdb/cards/GO_NEGATIVE_REGULATION_OF_CYTOKINE_SECRETION.html	Any process that stops, prevents, or reduces the frequency, rate or extent of the regulated release of cytokines from a cell.		2/77	Gene Ontology	BP	GO:0050710	Trim27:-0.219,Angpt2:0.675
GO_REGULATION_OF_SMOOTH_MUSCLE_CELL_APOPTOTIC_PROCESS	0.000808108	0.206365	0.409789	-0.16979	-1	43.1063	M16689	GO_REGULATION_OF_SMOOTH_MUSCLE_CELL_APOPTOTIC_PROCESS	http://www.broadinstitute.org/gsea/msigdb/cards/GO_REGULATION_OF_SMOOTH_MUSCLE_CELL_APOPTOTIC_PROCESS.html	Any process that modulates the frequency, rate, or extent of smooth muscle cell apoptotic process.		2/23	Gene Ontology	BP	GO:0034391	Pdcd4:-0.17,Edn1:0.65
GO_CENTRIOLAR_SATELLITE	0.00225722	0.206365	0.319994	-0.438315	-1	33.33	M17813	GO_CENTRIOLAR_SATELLITE	http://www.broadinstitute.org/gsea/msigdb/cards/GO_CENTRIOLAR_SATELLITE.html	A small (70-100 nm) cytoplasmic granule that contains a number of centrosomal proteins; centriolar satellites traffic toward microtubule minus ends and are enriched near the centrosome.		2/33	Gene Ontology	CC	GO:0034451	Aldob:-0.438,C2cd3:0.202
GO_REGULATION_OF_MUSCLE_CELL_APOPTOTIC_PROCESS	0.00570006	0.257928	0.409789	-0.16979	-1	36.8008	M12727	GO_REGULATION_OF_MUSCLE_CELL_APOPTOTIC_PROCESS	http://www.broadinstitute.org/gsea/msigdb/cards/GO_REGULATION_OF_MUSCLE_CELL_APOPTOTIC_PROCESS.html	Any process that modulates the rate or frequency of muscle cell apoptotic process, a form of programmed cell death induced by external or internal signals that trigger the activity of proteolytic caspases whose actions dismantle a muscle cell and result in its death.		2/61	Gene Ontology	BP	GO:0010660	Pdcd4:-0.17,Edn1:0.65
GO_POSITIVE_REGULATION_OF_STRIATED_MUSCLE_CELL_DIFFERENTIATION	0.00524552	0.257928	1.08581	1.08581	1	100	M16328	GO_POSITIVE_REGULATION_OF_STRIATED_MUSCLE_CELL_DIFFERENTIATION	http://www.broadinstitute.org/gsea/msigdb/cards/GO_POSITIVE_REGULATION_OF_STRIATED_MUSCLE_CELL_DIFFERENTIATION.html	Any process that activates or increases the frequency, rate or extent of striated muscle cell differentiation.		2/69	Gene Ontology	BP	GO:0051155	Mesp2:1.52,Edn1:0.65
GO_MICROTUBULE_ORGANIZING_CENTER_PART	0.00738372	0.29699	0.324672	0.26785	1	25.6848	M17710	GO_MICROTUBULE_ORGANIZING_CENTER_PART	http://www.broadinstitute.org/gsea/msigdb/cards/GO_MICROTUBULE_ORGANIZING_CENTER_PART.html	Any constituent part of a microtubule organizing center, a region in a eukaryotic cell, such as a centrosome or basal body, from which microtubules grow.		3/194	Gene Ontology	CC	GO:0044450	Aldob:-0.438,C2cd3:0.202,Parp3:0.334
GO_NUCLEAR_INNER_MEMBRANE	0.00823111	0.297966	0.603724	-1.02349	-1	48.9209	M17443	GO_NUCLEAR_INNER_MEMBRANE	http://www.broadinstitute.org/gsea/msigdb/cards/GO_NUCLEAR_INNER_MEMBRANE.html	The inner, i.e. lumen-facing, lipid bilayer of the nuclear envelope.		2/73	Gene Ontology	CC	GO:0005637	Ifi27l2b:-1.02,Dpy19l3:0.184

## Sheet: Table S3.1.6
geneSet	p.value	p.adj	avg.logfc	avg.logfc.dir	direction	significance	ID	GeneSet	BroadUrl	Description	PubMedID	NumGenes	Contributor	genes
E2F1_UP.V1_UP	0.0962688	0.143539	0.297005	-0.237777	-1	17.6851	M2632	E2F1_UP.V1_UP	http://www.broadinstitute.org/gsea/msigdb/cards/E2F1_UP.V1_UP.html	Genes up-regulated in mouse fibroblasts over-expressing E2F1 [Gene ID=1869] gene.	11888208	2/271	Pablo Tamayo	Frat2:-0.238,Pim1:0.356
EGFR_UP.V1_DN	0.122794	0.143539	0.59664	-0.59664	-1	74.529	M2633	EGFR_UP.V1_DN	http://www.broadinstitute.org/gsea/msigdb/cards/EGFR_UP.V1_DN.html	Genes down-regulated in MCF-7 cells (breast cancer) positive for ESR1 [Gene ID=2099] and engineered to express ligand-activatable EGFR [Gene ID=1956].	16585219	2/369	Pablo Tamayo	Pdcd4:-0.17,Ifi27l2b:-1.02
ERB2_UP.V1_DN	0.129092	0.143539	0.582273	-1.02349	-1	71.8034	M2635	ERB2_UP.V1_DN	http://www.broadinstitute.org/gsea/msigdb/cards/ERB2_UP.V1_DN.html	Genes down-regulated in MCF-7 cells (breast cancer) positive for ESR1 [Gene ID=2099] and engineered to express ligand-activatable ERBB2 [Gene ID=2064].	16585219	2/320	Pablo Tamayo	Chd2:0.141,Ifi27l2b:-1.02
ERB2_UP.V1_UP	0.124361	0.143539	0.544051	-0.438315	-1	64.5524	M2636	ERB2_UP.V1_UP	http://www.broadinstitute.org/gsea/msigdb/cards/ERB2_UP.V1_UP.html	Genes up-regulated in MCF-7 cells (breast cancer) positive for ESR1 [Gene ID=2099] and engineered to express ligand-activatable ERBB2 [Gene ID=2064].	16585219	2/344	Pablo Tamayo	Edn1:0.65,Aldob:-0.438
RAPA_EARLY_UP.V1_DN	0.131475	0.143539	0.630633	-0.630633	-1	80.9779	M2643	RAPA_EARLY_UP.V1_DN	http://www.broadinstitute.org/gsea/msigdb/cards/RAPA_EARLY_UP.V1_DN.html	Genes down-regulated in BJAB (lymphoma) cells by rapamycin (sirolimus) [PubChem = 6610346].	12101249	2/378	Pablo Tamayo	Frat2:-0.238,Ifi27l2b:-1.02
CSR_LATE_UP.V1_UP	0.0778497	0.143539	0.39019	-0.169401	-1	35.3634	M2660	CSR_LATE_UP.V1_UP	http://www.broadinstitute.org/gsea/msigdb/cards/CSR_LATE_UP.V1_UP.html	Genes up-regulated in late serum response of CRL 2091 cells (foreskin fibroblasts).	14737219	2/230	Pablo Tamayo	Fam83d:0.611,2410002F23Rik:-0.169
AKT_UP_MTOR_DN.V1_UP	0.0819905	0.143539	0.544051	-0.438315	-1	64.5524	M2665	AKT_UP_MTOR_DN.V1_UP	http://www.broadinstitute.org/gsea/msigdb/cards/AKT_UP_MTOR_DN.V1_UP.html	Genes up-regulated by everolimus [PubChem = 6442177] in mouse prostate tissue transgenically expressing human AKT1 gene [Gene ID=207] vs untreated controls.	15156201	2/310	Pablo Tamayo	Edn1:0.65,Aldob:-0.438
AKT_UP.V1_UP	0.0645718	0.143539	0.544051	-0.438315	-1	64.5524	M2669	AKT_UP.V1_UP	http://www.broadinstitute.org/gsea/msigdb/cards/AKT_UP.V1_UP.html	Genes up-regulated in mouse prostate by transgenic expression of human AKT1 gene [Gene ID=207] vs controls.	15156201	2/286	Pablo Tamayo	Edn1:0.65,Aldob:-0.438
VEGF_A_UP.V1_DN	0.137878	0.143539	0.511429	0.511429	1	58.3637	M2675	VEGF_A_UP.V1_DN	http://www.broadinstitute.org/gsea/msigdb/cards/VEGF_A_UP.V1_DN.html	Genes down-regulated in HUVEC cells (endothelium) by treatment with VEGFA [Gene ID=7422].	15516835	2/364	Pablo Tamayo	Aass:0.348,Angpt2:0.675
MYC_UP.V1_UP	0.0933574	0.143539	0.262817	-0.169401	-1	11.1993	M2711	MYC_UP.V1_UP	http://www.broadinstitute.org/gsea/msigdb/cards/MYC_UP.V1_UP.html	Genes up-regulated in primary epithelial breast cancer cell culture over-expressing MYC [Gene ID=4609] gene.	16273092	2/304	Pablo Tamayo	2410002F23Rik:-0.169,Pim1:0.356
LTE2_UP.V1_DN	0.143539	0.143539	0.582273	-1.02349	-1	71.8034	M2721	LTE2_UP.V1_DN	http://www.broadinstitute.org/gsea/msigdb/cards/LTE2_UP.V1_DN.html	Genes down-regulated in MCF-7 cells (breast cancer) positive for ESR1 [Gene ID=2099] MCF-7 cells (breast cancer) and long-term adapted for estrogen-independent growth.	16585219	2/398	Pablo Tamayo	Chd2:0.141,Ifi27l2b:-1.02
MEK_UP.V1_DN	0.122794	0.143539	0.59664	-0.59664	-1	74.529	M2724	MEK_UP.V1_DN	http://www.broadinstitute.org/gsea/msigdb/cards/MEK_UP.V1_DN.html	Genes down-regulated in MCF-7 cells (breast cancer) positive for ESR1 [Gene ID=2099] MCF-7 cells (breast cancer) stably over-expressing constitutively active MAP2K1 [Gene ID=5604] gene.	16585219	2/378	Pablo Tamayo	Pdcd4:-0.17,Ifi27l2b:-1.02
RAF_UP.V1_DN	0.102915	0.143539	0.203783	-0.203783	-1	0	M2726	RAF_UP.V1_DN	http://www.broadinstitute.org/gsea/msigdb/cards/RAF_UP.V1_DN.html	Genes down-regulated in MCF-7 cells (breast cancer) positive for ESR1 [Gene ID=2099] MCF-7 cells (breast cancer) stably over-expressing constitutively active RAF1 [Gene ID=5894] gene.	16585219	2/316	Pablo Tamayo	Pdcd4:-0.17,Frat2:-0.238
CTIP_DN.V1_DN	0.0620193	0.143539	0.528845	-0.407902	-1	61.6676	M2751	CTIP_DN.V1_DN	http://www.broadinstitute.org/gsea/msigdb/cards/CTIP_DN.V1_DN.html	Genes down-regulated in MCF10A cells (breast cancer) upon knockdown of RBBP8 [Gene ID=RBBP8] gene by RNAi.	16843262	2/278	Pablo Tamayo	Edn1:0.65,H2-Ob:-0.408
MTOR_UP.N4.V1_DN	0.114267	0.143539	0.203783	-0.203783	-1	0	M2756	MTOR_UP.N4.V1_DN	http://www.broadinstitute.org/gsea/msigdb/cards/MTOR_UP.N4.V1_DN.html	Genes down-regulated in CEM-C1 cells (T-CLL) by rapamycin (sirolimus) [PubChem = 6610346], an mTOR pathway inhibitor.	17010674	2/409	Pablo Tamayo	Pdcd4:-0.17,Frat2:-0.238
ESC_J1_UP_EARLY.V1_DN	0.0876167	0.143539	0.409595	-0.169401	-1	39.0445	M2763	ESC_J1_UP_EARLY.V1_DN	http://www.broadinstitute.org/gsea/msigdb/cards/ESC_J1_UP_EARLY.V1_DN.html	Genes down-regulated during early stages of differentiation of embryoid bodies from J1 embryonic stem cells.	17394647	2/282	Pablo Tamayo	Edn1:0.65,2410002F23Rik:-0.169
BMI1_DN_MEL18_DN.V1_DN	0.0840865	0.143539	0.59664	-0.59664	-1	74.529	M2775	BMI1_DN_MEL18_DN.V1_DN	http://www.broadinstitute.org/gsea/msigdb/cards/BMI1_DN_MEL18_DN.V1_DN.html	Genes down-regulated in DAOY cells (medulloblastoma) upon knockdown of BMI1 and PCGF2 [Gene ID=648, 7703] genes by RNAi.	17452456	2/259	Pablo Tamayo	Pdcd4:-0.17,Ifi27l2b:-1.02
BMI1_DN_MEL18_DN.V1_UP	0.0771664	0.143539	0.50301	0.50301	1	56.7665	M2779	BMI1_DN_MEL18_DN.V1_UP	http://www.broadinstitute.org/gsea/msigdb/cards/BMI1_DN_MEL18_DN.V1_UP.html	Genes up-regulated in DAOY cells (medulloblastoma) upon knockdown of BMI1 and PCGF2 [Gene ID=648, 7703] genes by RNAi.	17452456	2/261	Pablo Tamayo	Edn1:0.65,Pim1:0.356
BMI1_DN.V1_DN	0.0758056	0.143539	0.59664	-0.59664	-1	74.529	M2781	BMI1_DN.V1_DN	http://www.broadinstitute.org/gsea/msigdb/cards/BMI1_DN.V1_DN.html	Genes down-regulated in DAOY cells (medulloblastoma) upon knockdown of BMI1 [Gene ID=648] gene by RNAi.	17452456	2/269	Pablo Tamayo	Pdcd4:-0.17,Ifi27l2b:-1.02
KRAS.DF.V1_UP	0.111971	0.143539	0.730903	-0.730903	-1	100	M2863	KRAS.DF.V1_UP	http://www.broadinstitute.org/gsea/msigdb/cards/KRAS.DF.V1_UP.html	Genes up-regulated in epithelial lung cancer cell lines over-expressing an oncogenic form of KRAS [Gene ID=3845] gene.	GSE17643	2/328	Pablo Tamayo	Aldob:-0.438,Ifi27l2b:-1.02

## Sheet: Table S3.1.7
geneSet	p.value	p.adj	avg.logfc	avg.logfc.dir	direction	significance	ID	GeneSet	BroadUrl	Description	PubMedID	NumGenes	Contributor	genes
KAECH_NAIVE_VS_DAY8_EFF_CD8_TCELL_UP	0.13949	0.155517	0.288652	-0.288652	-1	14.7567	M3012	KAECH_NAIVE_VS_DAY8_EFF_CD8_TCELL_UP	http://www.broadinstitute.org/gsea/msigdb/cards/KAECH_NAIVE_VS_DAY8_EFF_CD8_TCELL_UP.html	Genes up-regulated in comparison of naive versus effector CD8 T cells at the peak expansion phase (day8 after LCMV-Armstrong infection).	12526810	2/339	Jernej Godec	2410002F23Rik:-0.169,H2-Ob:-0.408
KAECH_DAY8_EFF_VS_DAY15_EFF_CD8_TCELL_DN	0.0195093	0.155517	0.311179	-0.288652	-1	17.1232	M3025	KAECH_DAY8_EFF_VS_DAY15_EFF_CD8_TCELL_DN	http://www.broadinstitute.org/gsea/msigdb/cards/KAECH_DAY8_EFF_VS_DAY15_EFF_CD8_TCELL_DN.html	Genes down-regulated in comparison of effector CD8 T cells at the peak expansion phase (day8) versus those at contraction (day 15) after LCMV-Armstrong infection.	12526810	3/322	Jernej Godec	2410002F23Rik:-0.169,H2-Ob:-0.408,Pim1:0.356
KAECH_DAY8_EFF_VS_MEMORY_CD8_TCELL_DN	0.0199316	0.155517	0.311179	-0.288652	-1	17.1232	M3028	KAECH_DAY8_EFF_VS_MEMORY_CD8_TCELL_DN	http://www.broadinstitute.org/gsea/msigdb/cards/KAECH_DAY8_EFF_VS_MEMORY_CD8_TCELL_DN.html	Genes down-regulated in comparison of naive versus memory CD8 T cells (day 40+ following LCMV-Armstrong infection).	12526810	3/305	Jernej Godec	2410002F23Rik:-0.169,H2-Ob:-0.408,Pim1:0.356
KAECH_DAY15_EFF_VS_MEMORY_CD8_TCELL_DN	0.0186801	0.155517	0.302081	0.302081	1	16.1674	M3032	KAECH_DAY15_EFF_VS_MEMORY_CD8_TCELL_DN	http://www.broadinstitute.org/gsea/msigdb/cards/KAECH_DAY15_EFF_VS_MEMORY_CD8_TCELL_DN.html	Genes down-regulated in comparison of effector CD8 T cells at the peak expansion phase (day8) versus those at contraction (day 15) after LCMV-Armstrong infection in mice.	12526810	3/300	Jernej Godec	Aass:0.348,C2cd3:0.202,Pim1:0.356
GOLDRATH_NAIVE_VS_EFF_CD8_TCELL_UP	0.113501	0.155517	0.169596	-0.169596	-1	2.24965	M3035	GOLDRATH_NAIVE_VS_EFF_CD8_TCELL_UP	http://www.broadinstitute.org/gsea/msigdb/cards/GOLDRATH_NAIVE_VS_EFF_CD8_TCELL_UP.html	Genes up-regulated in comparison of naïve CD8 T cells versus effector CD8 T cells.	16492737	2/290	Jernej Godec	Pdcd4:-0.17,2410002F23Rik:-0.169
GSE10094_LCMV_VS_LISTERIA_IND_EFF_CD4_TCELL_DN	0.10217	0.155517	0.455388	-0.554542	-1	32.2725	M3047	GSE10094_LCMV_VS_LISTERIA_IND_EFF_CD4_TCELL_DN	http://www.broadinstitute.org/gsea/msigdb/cards/GSE10094_LCMV_VS_LISTERIA_IND_EFF_CD4_TCELL_DN.html	Genes down-regulated in comparison of CD4 [GeneID=920] T cells from mice challenged with LCMV versus those challenged with Listeria-gp61.	18356084	2/359	Jernej Godec	Ciart:-0.555,Pim1:0.356
GSE10239_NAIVE_VS_MEMORY_CD8_TCELL_UP	0.113501	0.155517	0.242611	-0.218545	-1	9.92004	M3048	GSE10239_NAIVE_VS_MEMORY_CD8_TCELL_UP	http://www.broadinstitute.org/gsea/msigdb/cards/GSE10239_NAIVE_VS_MEMORY_CD8_TCELL_UP.html	Genes up-regulated in comparison of naive CD8 T cells versus memory CD8 T cells.	18316415	2/277	Jernej Godec	Trim27:-0.219,Ccdc171:0.267
GSE10239_KLRG1INT_VS_KLRG1HIGH_EFF_CD8_TCELL_UP	0.0148365	0.155517	0.321317	-0.303858	-1	18.1882	M3068	GSE10239_KLRG1INT_VS_KLRG1HIGH_EFF_CD8_TCELL_UP	http://www.broadinstitute.org/gsea/msigdb/cards/GSE10239_KLRG1INT_VS_KLRG1HIGH_EFF_CD8_TCELL_UP.html	Genes up-regulated in comparison of effector CD8 T cells KRLG1 Int [GeneID=10219] vs those with KRLG1 Hi.	18316415	3/296	Jernej Godec	Aldob:-0.438,2410002F23Rik:-0.169,Pim1:0.356
GSE10325_CD4_TCELL_VS_MYELOID_UP	0.107416	0.155517	0.397274	-0.438315	-1	26.1676	M3078	GSE10325_CD4_TCELL_VS_MYELOID_UP	http://www.broadinstitute.org/gsea/msigdb/cards/GSE10325_CD4_TCELL_VS_MYELOID_UP.html	Genes up-regulated in comparison of healthy CD4 [GeneID=920] T cells versus healthy myeloid cells.	18275831	2/317	Jernej Godec	Aldob:-0.438,Pim1:0.356
GSE10325_BCELL_VS_MYELOID_UP	0.10217	0.155517	0.382068	-0.407902	-1	24.5702	M3081	GSE10325_BCELL_VS_MYELOID_UP	http://www.broadinstitute.org/gsea/msigdb/cards/GSE10325_BCELL_VS_MYELOID_UP.html	Genes up-regulated in comparison of healthy B cells versus healthy myeloid cells.	18275831	2/328	Jernej Godec	H2-Ob:-0.408,Pim1:0.356
GSE10325_LUPUS_CD4_TCELL_VS_LUPUS_MYELOID_UP	0.0999452	0.155517	0.263012	-0.16979	-1	12.0631	M3087	GSE10325_LUPUS_CD4_TCELL_VS_LUPUS_MYELOID_UP	http://www.broadinstitute.org/gsea/msigdb/cards/GSE10325_LUPUS_CD4_TCELL_VS_LUPUS_MYELOID_UP.html	Genes up-regulated in comparison of systemic lupus erythematosus CD4 [GeneID=920] T cells versus systemic lupus erythematosus myeloid cells.	18275831	2/310	Jernej Godec	Pdcd4:-0.17,Pim1:0.356
GSE10325_MYELOID_VS_LUPUS_MYELOID_DN	0.122794	0.155517	0.689861	-1.02349	-1	56.9044	M3097	GSE10325_MYELOID_VS_LUPUS_MYELOID_DN	http://www.broadinstitute.org/gsea/msigdb/cards/GSE10325_MYELOID_VS_LUPUS_MYELOID_DN.html	Genes down-regulated in comparison of healthy myeloid cells versus systemic lupus erythematosus myeloid cells.	18275831	2/351	Jernej Godec	Pim1:0.356,Ifi27l2b:-1.02
GSE11864_UNTREATED_VS_CSF1_IFNG_IN_MAC_DN	0.123577	0.155517	0.235626	-0.245437	-1	9.1862	M3127	GSE11864_UNTREATED_VS_CSF1_IFNG_IN_MAC_DN	http://www.broadinstitute.org/gsea/msigdb/cards/GSE11864_UNTREATED_VS_CSF1_IFNG_IN_MAC_DN.html	Genes down-regulated in comparison of untreated macrophages versus those cultured with M-CSF [GeneID=1435] and IFNG [GeneID=3458].	18976936	2/362	Jernej Godec	Rbm28:0.226,Mob3c:-0.245
GSE11864_CSF1_PAM3CYS_VS_CSF1_IFNG_PAM3CYS_IN_MAC_DN	0.0218946	0.155517	0.637018	-0.630633	-1	51.3531	M3149	GSE11864_CSF1_PAM3CYS_VS_CSF1_IFNG_PAM3CYS_IN_MAC_DN	http://www.broadinstitute.org/gsea/msigdb/cards/GSE11864_CSF1_PAM3CYS_VS_CSF1_IFNG_PAM3CYS_IN_MAC_DN.html	Genes down-regulated in comparison of macrophages cultured with M-CSF [GeneID=1435] and Pam3Cyc versus macrophages cultured with M-CSF [GeneID=1435], IFNG [GeneID=3458] and Pam3Cyc.	18976936	3/406	Jernej Godec	Edn1:0.65,Frat2:-0.238,Ifi27l2b:-1.02
GSE11924_TFH_VS_TH1_CD4_TCELL_UP	0.144352	0.155517	0.162507	0.162507	1	1.50494	M3151	GSE11924_TFH_VS_TH1_CD4_TCELL_UP	http://www.broadinstitute.org/gsea/msigdb/cards/GSE11924_TFH_VS_TH1_CD4_TCELL_UP.html	Genes up-regulated in comparison of T follicular helper (Tfh) cells versus Th1 cells.	18599325	2/335	Jernej Godec	Chd2:0.141,Dpy19l3:0.184
GSE11924_TH1_VS_TH17_CD4_TCELL_DN	0.0216714	0.155517	0.254443	0.162507	1	11.163	M3163	GSE11924_TH1_VS_TH17_CD4_TCELL_DN	http://www.broadinstitute.org/gsea/msigdb/cards/GSE11924_TH1_VS_TH17_CD4_TCELL_DN.html	Genes down-regulated in comparison of Th1 cells versus Th17 cells.	18599325	3/370	Jernej Godec	Chd2:0.141,Aldob:-0.438,Dpy19l3:0.184
GSE12366_NAIVE_VS_MEMORY_BCELL_UP	0.116577	0.155517	0.413963	0.413963	1	27.9208	M3178	GSE12366_NAIVE_VS_MEMORY_BCELL_UP	http://www.broadinstitute.org/gsea/msigdb/cards/GSE12366_NAIVE_VS_MEMORY_BCELL_UP.html	Genes up-regulated in comparison of naive B cells versus memory B cells.	19023113	2/307	Jernej Godec	Edn1:0.65,Srbd1:0.178
GSE12845_IGD_POS_BLOOD_VS_NAIVE_TONSIL_BCELL_DN	0.0294451	0.155517	0.298798	-0.377669	-1	15.8225	M3186	GSE12845_IGD_POS_BLOOD_VS_NAIVE_TONSIL_BCELL_DN	http://www.broadinstitute.org/gsea/msigdb/cards/GSE12845_IGD_POS_BLOOD_VS_NAIVE_TONSIL_BCELL_DN.html	Genes down-regulated in comparison of IgD+ peripheral blood B cells versus IgD- naive tonsil B cells.	19023113	3/372	Jernej Godec	Rbm3:-0.317,Chd2:0.141,Aldob:-0.438
GSE12845_IGD_POS_BLOOD_VS_DARKZONE_GC_TONSIL_BCELL_DN	0.108172	0.155517	0.332065	-0.438315	-1	19.3173	M3191	GSE12845_IGD_POS_BLOOD_VS_DARKZONE_GC_TONSIL_BCELL_DN	http://www.broadinstitute.org/gsea/msigdb/cards/GSE12845_IGD_POS_BLOOD_VS_DARKZONE_GC_TONSIL_BCELL_DN.html	Genes down-regulated in comparison of IgD+ peripheral blood B cells versus dark zone germincal center B cells.	19023113	2/296	Jernej Godec	Rbm28:0.226,Aldob:-0.438
GSE12845_IGD_NEG_BLOOD_VS_NAIVE_TONSIL_BCELL_UP	0.0919118	0.155517	0.345868	-0.345868	-1	20.7673	M3192	GSE12845_IGD_NEG_BLOOD_VS_NAIVE_TONSIL_BCELL_UP	http://www.broadinstitute.org/gsea/msigdb/cards/GSE12845_IGD_NEG_BLOOD_VS_NAIVE_TONSIL_BCELL_UP.html	Genes up-regulated in comparison of IgD- peripheral blood B cells versus dark zone germinal center B cells.	19023113	2/297	Jernej Godec	Aldob:-0.438,Rwdd2a:-0.253
GSE13229_MATURE_VS_INTMATURE_NKCELL_DN	0.134667	0.155517	0.24304	-0.239926	-1	9.9651	M3216	GSE13229_MATURE_VS_INTMATURE_NKCELL_DN	http://www.broadinstitute.org/gsea/msigdb/cards/GSE13229_MATURE_VS_INTMATURE_NKCELL_DN.html	Genes down-regulated in comparison of mature NK cells versus intermediate mature KN cells.	19234143	2/366	Jernej Godec	Arhgap31:0.246,Zfp454:-0.24
GSE13306_TREG_VS_TCONV_LAMINA_PROPRIA_UP	0.0307774	0.155517	0.343604	0.311455	1	20.5295	M3220	GSE13306_TREG_VS_TCONV_LAMINA_PROPRIA_UP	http://www.broadinstitute.org/gsea/msigdb/cards/GSE13306_TREG_VS_TCONV_LAMINA_PROPRIA_UP.html	Genes up-regulated in comparison of regulatory T cell (Treg) versus conventional T cells activated with lamina propria dendritic cells.	19006694	3/385	Jernej Godec	Ccdc171:0.267,H2-Ob:-0.408,Pim1:0.356
GSE13306_RA_VS_UNTREATED_MEM_CD4_TCELL_DN	0.0289211	0.155517	0.388346	-0.388346	-1	25.2297	M3237	GSE13306_RA_VS_UNTREATED_MEM_CD4_TCELL_DN	http://www.broadinstitute.org/gsea/msigdb/cards/GSE13306_RA_VS_UNTREATED_MEM_CD4_TCELL_DN.html	Genes down-regulated in comparison of memory CD4 [GeneID=920] T cells treated with retinoic acid (tretinoin) [PubChem=444795] versus untreated memory CD4 [GeneID=920] T cells.	19006694	3/349	Jernej Godec	Ciart:-0.555,Aldob:-0.438,Oser1:-0.172
GSE13411_NAIVE_BCELL_VS_PLASMA_CELL_UP	0.0244337	0.155517	0.282757	-0.282757	-1	14.1375	M3243	GSE13411_NAIVE_BCELL_VS_PLASMA_CELL_UP	http://www.broadinstitute.org/gsea/msigdb/cards/GSE13411_NAIVE_BCELL_VS_PLASMA_CELL_UP.html	Genes up-regulated in comparison of naive B cells versus plasma cells.	19124732	3/425	Jernej Godec	Aldob:-0.438,Frat2:-0.238,Oser1:-0.172
GSE13411_IGM_MEMORY_BCELL_VS_PLASMA_CELL_UP	0.143539	0.155517	0.189416	-0.237777	-1	4.33182	M3249	GSE13411_IGM_MEMORY_BCELL_VS_PLASMA_CELL_UP	http://www.broadinstitute.org/gsea/msigdb/cards/GSE13411_IGM_MEMORY_BCELL_VS_PLASMA_CELL_UP.html	Genes up-regulated in comparison of IgM-memory B cells versus plasma cells.	19124732	2/458	Jernej Godec	Chd2:0.141,Frat2:-0.238
GSE13411_SWITCHED_MEMORY_BCELL_VS_PLASMA_CELL_UP	0.0201446	0.155517	0.183671	-0.204978	-1	3.72825	M3251	GSE13411_SWITCHED_MEMORY_BCELL_VS_PLASMA_CELL_UP	http://www.broadinstitute.org/gsea/msigdb/cards/GSE13411_SWITCHED_MEMORY_BCELL_VS_PLASMA_CELL_UP.html	Genes up-regulated in comparison of Ig isotype switched memory B cells versus plasma cells.	19124732	3/285	Jernej Godec	Chd2:0.141,Frat2:-0.238,Oser1:-0.172
GSE13411_PLASMA_CELL_VS_MEMORY_BCELL_DN	0.114267	0.155517	0.204978	-0.204978	-1	5.96665	M3255	GSE13411_PLASMA_CELL_VS_MEMORY_BCELL_DN	http://www.broadinstitute.org/gsea/msigdb/cards/GSE13411_PLASMA_CELL_VS_MEMORY_BCELL_DN.html	Genes down-regulated in comparison of plasma cells versus memory B cells.	19124732	2/349	Jernej Godec	Frat2:-0.238,Oser1:-0.172
GSE13484_3H_UNSTIM_VS_YF17D_VACCINE_STIM_PBMC_DN	0.118898	0.155517	0.382068	-0.407902	-1	24.5702	M3267	GSE13484_3H_UNSTIM_VS_YF17D_VACCINE_STIM_PBMC_DN	http://www.broadinstitute.org/gsea/msigdb/cards/GSE13484_3H_UNSTIM_VS_YF17D_VACCINE_STIM_PBMC_DN.html	Genes down-regulated in comparison of unstimulated peripheral blood mononuclear cells (PBMC) cultured for 3 h versus PBMC cultured for 3 h with YF17D vaccine.	19029902	2/351	Jernej Godec	H2-Ob:-0.408,Pim1:0.356
GSE13484_12H_UNSTIM_VS_YF17D_VACCINE_STIM_PBMC_DN	0.116577	0.155517	0.437801	0.437801	1	30.4251	M3273	GSE13484_12H_UNSTIM_VS_YF17D_VACCINE_STIM_PBMC_DN	http://www.broadinstitute.org/gsea/msigdb/cards/GSE13484_12H_UNSTIM_VS_YF17D_VACCINE_STIM_PBMC_DN.html	Genes down-regulated in comparison of unstimulated peripheral blood mononuclear cells (PBMC) cultured for 12 h versus PBMC cultured for 12 h with YF17D vaccine.	19029902	2/352	Jernej Godec	Edn1:0.65,Rbm28:0.226
GSE13485_CTRL_VS_DAY3_YF17D_VACCINE_PBMC_UP	0.0904731	0.155517	0.45615	-0.237777	-1	32.3527	M3282	GSE13485_CTRL_VS_DAY3_YF17D_VACCINE_PBMC_UP	http://www.broadinstitute.org/gsea/msigdb/cards/GSE13485_CTRL_VS_DAY3_YF17D_VACCINE_PBMC_UP.html	Genes up-regulated in comparison of unstimulated peripheral blood mononuclear cells (PBMC) versus PBMC 3 days after stimulation with YF17D vaccine.	19029902	2/359	Jernej Godec	Frat2:-0.238,Angpt2:0.675
GSE13485_CTRL_VS_DAY3_YF17D_VACCINE_PBMC_DN	0.0186801	0.155517	0.482594	0.212146	1	35.1306	M3286	GSE13485_CTRL_VS_DAY3_YF17D_VACCINE_PBMC_DN	http://www.broadinstitute.org/gsea/msigdb/cards/GSE13485_CTRL_VS_DAY3_YF17D_VACCINE_PBMC_DN.html	Genes down-regulated in comparison of unstimulated peripheral blood mononuclear cells (PBMC) versus PBMC 3 days after stimulation with YF17D vaccine.	19029902	3/338	Jernej Godec	Arhgap31:0.246,Ifi27l2b:-1.02,Srbd1:0.178
GSE13485_DAY1_VS_DAY7_YF17D_VACCINE_PBMC_DN	0.10217	0.155517	0.600814	-1.02349	-1	47.5498	M3296	GSE13485_DAY1_VS_DAY7_YF17D_VACCINE_PBMC_DN	http://www.broadinstitute.org/gsea/msigdb/cards/GSE13485_DAY1_VS_DAY7_YF17D_VACCINE_PBMC_DN.html	Genes down-regulated in comparison of unstimulated peripheral blood mononuclear cells (PBMC) 1 day after stimulation with YF17D vaccine versus PBMC 7 days after the stimulation.	19029902	2/334	Jernej Godec	Ifi27l2b:-1.02,Srbd1:0.178
GSE13485_DAY7_VS_DAY21_YF17D_VACCINE_PBMC_UP	0.114267	0.155517	0.634822	-1.02349	-1	51.1224	M3307	GSE13485_DAY7_VS_DAY21_YF17D_VACCINE_PBMC_UP	http://www.broadinstitute.org/gsea/msigdb/cards/GSE13485_DAY7_VS_DAY21_YF17D_VACCINE_PBMC_UP.html	Genes up-regulated in comparison of unstimulated peripheral blood mononuclear cells (PBMC) 7 days after stimulation with YF17D vaccine versus PBMC 21 days after the stimulation.	19029902	2/315	Jernej Godec	Arhgap31:0.246,Ifi27l2b:-1.02
GSE13485_PRE_VS_POST_YF17D_VACCINATION_PBMC_UP	0.124361	0.155517	0.45615	-0.237777	-1	32.3527	M3310	GSE13485_PRE_VS_POST_YF17D_VACCINATION_PBMC_UP	http://www.broadinstitute.org/gsea/msigdb/cards/GSE13485_PRE_VS_POST_YF17D_VACCINATION_PBMC_UP.html	Genes up-regulated in comparison of peripheral blood mononuclear cells (PBMC) before vs after YF17D vaccination.	19029902	2/407	Jernej Godec	Frat2:-0.238,Angpt2:0.675
GSE13485_PRE_VS_POST_YF17D_VACCINATION_PBMC_DN	0.083386	0.155517	0.600814	-1.02349	-1	47.5498	M3311	GSE13485_PRE_VS_POST_YF17D_VACCINATION_PBMC_DN	http://www.broadinstitute.org/gsea/msigdb/cards/GSE13485_PRE_VS_POST_YF17D_VACCINATION_PBMC_DN.html	Genes down-regulated in comparison of peripheral blood mononuclear cells (PBMC) before vs after YF17D vaccination.	19029902	2/296	Jernej Godec	Ifi27l2b:-1.02,Srbd1:0.178
GSE13493_DP_VS_CD4INTCD8POS_THYMOCYTE_DN	0.0948098	0.155517	0.397274	-0.438315	-1	26.1676	M3313	GSE13493_DP_VS_CD4INTCD8POS_THYMOCYTE_DN	http://www.broadinstitute.org/gsea/msigdb/cards/GSE13493_DP_VS_CD4INTCD8POS_THYMOCYTE_DN.html	Genes down-regulated in comparison of CD4 [GeneID=920] CD8 thymocytes versus CD4 [GeneID=920] Int CD8 thymocytes.	19027330	2/277	Jernej Godec	Aldob:-0.438,Pim1:0.356
GSE14000_TRANSLATED_RNA_VS_MRNA_4H_LPS_DC_UP	0.0977345	0.155517	0.22218	-0.218545	-1	7.77367	M3328	GSE14000_TRANSLATED_RNA_VS_MRNA_4H_LPS_DC_UP	http://www.broadinstitute.org/gsea/msigdb/cards/GSE14000_TRANSLATED_RNA_VS_MRNA_4H_LPS_DC_UP.html	Genes up-regulated in comparison of polysome bound (translated) mRNA versus total mRNA 4 h after LPS (TLR4 agonist) stimulation.	19943945	2/291	Jernej Godec	Trim27:-0.219,Rbm28:0.226
GSE14000_UNSTIM_VS_4H_LPS_DC_TRANSLATED_RNA_UP	0.111971	0.155517	0.238851	-0.238851	-1	9.52507	M3337	GSE14000_UNSTIM_VS_4H_LPS_DC_TRANSLATED_RNA_UP	http://www.broadinstitute.org/gsea/msigdb/cards/GSE14000_UNSTIM_VS_4H_LPS_DC_TRANSLATED_RNA_UP.html	Genes up-regulated in comparison of polysome bound (translated) mRNA before and 4 h after LPS (TLR4 agonist) stimulation.	19943945	2/325	Jernej Godec	Frat2:-0.238,Zfp454:-0.24
GSE14000_UNSTIM_VS_4H_LPS_DC_DN	0.0876167	0.155517	0.689861	-1.02349	-1	56.9044	M3347	GSE14000_UNSTIM_VS_4H_LPS_DC_DN	http://www.broadinstitute.org/gsea/msigdb/cards/GSE14000_UNSTIM_VS_4H_LPS_DC_DN.html	Genes down-regulated in comparison of dendritic cells (DC) before and 4 h after LPS (TLR4 agonist) stimulation.	19943945	2/331	Jernej Godec	Pim1:0.356,Ifi27l2b:-1.02
GSE14000_UNSTIM_VS_16H_LPS_DC_DN	0.0999452	0.155517	0.264206	-0.17218	-1	12.1887	M3350	GSE14000_UNSTIM_VS_16H_LPS_DC_DN	http://www.broadinstitute.org/gsea/msigdb/cards/GSE14000_UNSTIM_VS_16H_LPS_DC_DN.html	Genes down-regulated in comparison of dendritic cells (DC) before and 16 h after LPS (TLR4 agonist) stimulation.	19943945	2/315	Jernej Godec	Oser1:-0.172,Pim1:0.356
GSE14308_TH1_VS_TH17_UP	0.109687	0.155517	0.211787	-0.245437	-1	6.68191	M3371	GSE14308_TH1_VS_TH17_UP	http://www.broadinstitute.org/gsea/msigdb/cards/GSE14308_TH1_VS_TH17_UP.html	Genes up-regulated in comparison of Th1 cells versus Th17 cells.	19144320	2/327	Jernej Godec	Mob3c:-0.245,Srbd1:0.178
GSE1432_CTRL_VS_IFNG_6H_MICROGLIA_UP	0.137074	0.155517	0.227547	-0.25342	-1	8.33751	M3404	GSE1432_CTRL_VS_IFNG_6H_MICROGLIA_UP	http://www.broadinstitute.org/gsea/msigdb/cards/GSE1432_CTRL_VS_IFNG_6H_MICROGLIA_UP.html	Genes up-regulated in comparison of control microglia cells versus those 6 h after stimulation with IFNG [GeneID=3458].	16163375	2/346	Jernej Godec	C2cd3:0.202,Rwdd2a:-0.253
GSE1432_CTRL_VS_IFNG_6H_MICROGLIA_DN	0.100685	0.155517	0.50301	0.50301	1	37.2754	M3405	GSE1432_CTRL_VS_IFNG_6H_MICROGLIA_DN	http://www.broadinstitute.org/gsea/msigdb/cards/GSE1432_CTRL_VS_IFNG_6H_MICROGLIA_DN.html	Genes down-regulated in comparison of control microglia cells versus those 6 h after stimulation with IFNG [GeneID=3458].	16163375	2/345	Jernej Godec	Edn1:0.65,Pim1:0.356
GSE1432_CTRL_VS_IFNG_24H_MICROGLIA_DN	0.101427	0.155517	0.689861	-1.02349	-1	56.9044	M3408	GSE1432_CTRL_VS_IFNG_24H_MICROGLIA_DN	http://www.broadinstitute.org/gsea/msigdb/cards/GSE1432_CTRL_VS_IFNG_24H_MICROGLIA_DN.html	Genes down-regulated in comparison of control microglia cells versus those 24 h after stimulation with IFNG [GeneID=3458].	16163375	2/344	Jernej Godec	Pim1:0.356,Ifi27l2b:-1.02
GSE14350_IL2RB_KO_VS_WT_TREG_UP	0.0201446	0.155517	0.255187	-0.204664	-1	11.2411	M3421	GSE14350_IL2RB_KO_VS_WT_TREG_UP	http://www.broadinstitute.org/gsea/msigdb/cards/GSE14350_IL2RB_KO_VS_WT_TREG_UP.html	Genes up-regulated in comparison of regulatory T cell (Treg) from IL2RB [GeneID=3560] defficient mice versus regulatory T cell (Treg) from wild type animals.	19185518	3/301	Jernej Godec	2410002F23Rik:-0.169,Zfp454:-0.24,Pim1:0.356
GSE1460_INTRATHYMIC_T_PROGENITOR_VS_CD4_THYMOCYTE_DN	0.145166	0.155517	0.263012	-0.16979	-1	12.0631	M3440	GSE1460_INTRATHYMIC_T_PROGENITOR_VS_CD4_THYMOCYTE_DN	http://www.broadinstitute.org/gsea/msigdb/cards/GSE1460_INTRATHYMIC_T_PROGENITOR_VS_CD4_THYMOCYTE_DN.html	Genes down-regulated in comparison of intrathymic T progenitor cells (ITTP) versus CD4 [GeneID=920] thymocytes.	15210650	2/397	Jernej Godec	Pdcd4:-0.17,Pim1:0.356
GSE1460_INTRATHYMIC_T_PROGENITOR_VS_NAIVE_CD4_TCELL_CORD_BLOOD_DN	0.112735	0.155517	0.203783	-0.203783	-1	5.84113	M3445	GSE1460_INTRATHYMIC_T_PROGENITOR_VS_NAIVE_CD4_TCELL_CORD_BLOOD_DN	http://www.broadinstitute.org/gsea/msigdb/cards/GSE1460_INTRATHYMIC_T_PROGENITOR_VS_NAIVE_CD4_TCELL_CORD_BLOOD_DN.html	Genes down-regulated in comparison of intrathymic T progenitor cells (ITTP) versus naive CD4 [GeneID=920] T cells from cord blood.	15210650	2/342	Jernej Godec	Pdcd4:-0.17,Frat2:-0.238
GSE1460_NAIVE_CD4_TCELL_ADULT_BLOOD_VS_THYMIC_STROMAL_CELL_UP	0.121231	0.155517	0.297005	-0.237777	-1	15.6342	M3487	GSE1460_NAIVE_CD4_TCELL_ADULT_BLOOD_VS_THYMIC_STROMAL_CELL_UP	http://www.broadinstitute.org/gsea/msigdb/cards/GSE1460_NAIVE_CD4_TCELL_ADULT_BLOOD_VS_THYMIC_STROMAL_CELL_UP.html	Genes up-regulated in naive CD4 [GeneID=920] T cells from adult blood versus thymic stromal cells.	15210650	2/350	Jernej Godec	Frat2:-0.238,Pim1:0.356
GSE14769_UNSTIM_VS_40MIN_LPS_BMDM_DN	0.143539	0.155517	0.483606	0.483606	1	35.237	M3497	GSE14769_UNSTIM_VS_40MIN_LPS_BMDM_DN	http://www.broadinstitute.org/gsea/msigdb/cards/GSE14769_UNSTIM_VS_40MIN_LPS_BMDM_DN.html	Genes down-regulated in comparison of unstimulated macrophage cells versus macrophage cells stimulated with LPS (TLR4 agonist) for 40 min.	19270711	2/377	Jernej Godec	Fam83d:0.611,Pim1:0.356
GSE15324_ELF4_KO_VS_WT_NAIVE_CD8_TCELL_DN	0.108172	0.155517	0.297005	-0.237777	-1	15.6342	M3530	GSE15324_ELF4_KO_VS_WT_NAIVE_CD8_TCELL_DN	http://www.broadinstitute.org/gsea/msigdb/cards/GSE15324_ELF4_KO_VS_WT_NAIVE_CD8_TCELL_DN.html	Genes down-regulated in comparison of naive CD8 T cells from ELF4 [GeneID=2000] defficient mice versus those from wild type animals.	19412182	2/362	Jernej Godec	Frat2:-0.238,Pim1:0.356
GSE15324_ELF4_KO_VS_WT_ACTIVATED_CD8_TCELL_UP	0.125933	0.155517	0.270095	0.270095	1	12.8073	M3531	GSE15324_ELF4_KO_VS_WT_ACTIVATED_CD8_TCELL_UP	http://www.broadinstitute.org/gsea/msigdb/cards/GSE15324_ELF4_KO_VS_WT_ACTIVATED_CD8_TCELL_UP.html	Genes up-regulated in comparison of activated CD8 T cells from ELF4 [GeneID=2000] defficient mice versus those from wild type animals.	19412182	2/340	Jernej Godec	Pim1:0.356,Dpy19l3:0.184
GSE15659_NAIVE_VS_PTPRC_NEG_CD4_TCELL_UP	0.0883281	0.155517	0.219725	-0.237777	-1	7.51582	M3536	GSE15659_NAIVE_VS_PTPRC_NEG_CD4_TCELL_UP	http://www.broadinstitute.org/gsea/msigdb/cards/GSE15659_NAIVE_VS_PTPRC_NEG_CD4_TCELL_UP.html	Genes up-regulated in comparison of naive CD4 [GeneID=920] T cells versus PTPRC+ [GeneID=5788] CD4 [GeneID=920] T cells.	19464196	2/350	Jernej Godec	Frat2:-0.238,C2cd3:0.202
GSE15750_DAY6_VS_DAY10_EFF_CD8_TCELL_DN	0.0218946	0.155517	0.257263	0.301194	1	11.4592	M3579	GSE15750_DAY6_VS_DAY10_EFF_CD8_TCELL_DN	http://www.broadinstitute.org/gsea/msigdb/cards/GSE15750_DAY6_VS_DAY10_EFF_CD8_TCELL_DN.html	Genes down-regulated in comparison of wild type CD8 effector T cells at day 6 versus those at day 10.	19494812	3/386	Jernej Godec	2410002F23Rik:-0.169,Arhgap31:0.246,Pim1:0.356
GSE15930_NAIVE_VS_48H_IN_VITRO_STIM_IFNAB_CD8_TCELL_UP	0.125146	0.155517	0.203589	-0.203589	-1	5.82071	M3601	GSE15930_NAIVE_VS_48H_IN_VITRO_STIM_IFNAB_CD8_TCELL_UP	http://www.broadinstitute.org/gsea/msigdb/cards/GSE15930_NAIVE_VS_48H_IN_VITRO_STIM_IFNAB_CD8_TCELL_UP.html	Genes up-regulated in comparison of CD8 T cells at 0 h versus those at 48 h after stimulation with antigen-B7-1.	19592655	2/340	Jernej Godec	2410002F23Rik:-0.169,Frat2:-0.238
GSE15930_NAIVE_VS_72H_IN_VITRO_STIM_CD8_TCELL_UP	0.132271	0.155517	0.203589	-0.203589	-1	5.82071	M3605	GSE15930_NAIVE_VS_72H_IN_VITRO_STIM_CD8_TCELL_UP	http://www.broadinstitute.org/gsea/msigdb/cards/GSE15930_NAIVE_VS_72H_IN_VITRO_STIM_CD8_TCELL_UP.html	Genes up-regulated in comparison of CD8 T cells at 0 h versus those at 72 h.	19592655	2/360	Jernej Godec	2410002F23Rik:-0.169,Frat2:-0.238
GSE15930_NAIVE_VS_72H_IN_VITRO_STIM_IL12_CD8_TCELL_UP	0.137878	0.155517	0.203589	-0.203589	-1	5.82071	M3608	GSE15930_NAIVE_VS_72H_IN_VITRO_STIM_IL12_CD8_TCELL_UP	http://www.broadinstitute.org/gsea/msigdb/cards/GSE15930_NAIVE_VS_72H_IN_VITRO_STIM_IL12_CD8_TCELL_UP.html	Genes up-regulated in comparison of CD8 T cells at 0 h versus those at 72 h after stimulation with IL12.	19592655	2/352	Jernej Godec	2410002F23Rik:-0.169,Frat2:-0.238
GSE15930_NAIVE_VS_72H_IN_VITRO_STIM_IFNAB_CD8_TCELL_UP	0.125146	0.155517	0.203589	-0.203589	-1	5.82071	M3612	GSE15930_NAIVE_VS_72H_IN_VITRO_STIM_IFNAB_CD8_TCELL_UP	http://www.broadinstitute.org/gsea/msigdb/cards/GSE15930_NAIVE_VS_72H_IN_VITRO_STIM_IFNAB_CD8_TCELL_UP.html	Genes up-regulated in comparison of CD8 T cells at 0 h versus those at 72 h after stimulation with antigen-B7-1.	19592655	2/340	Jernej Godec	2410002F23Rik:-0.169,Frat2:-0.238
GSE15930_NAIVE_VS_72H_IN_VITRO_STIM_TRICHOSTATINA_CD8_TCELL_UP	0.133867	0.155517	0.203589	-0.203589	-1	5.82071	M3614	GSE15930_NAIVE_VS_72H_IN_VITRO_STIM_TRICHOSTATINA_CD8_TCELL_UP	http://www.broadinstitute.org/gsea/msigdb/cards/GSE15930_NAIVE_VS_72H_IN_VITRO_STIM_TRICHOSTATINA_CD8_TCELL_UP.html	Genes up-regulated in comparison of CD8 T cells at 0 h versus those at 72 h after treatment with trichostatin A (TSA) [PubChem=5562].	19592655	2/357	Jernej Godec	2410002F23Rik:-0.169,Frat2:-0.238
GSE15930_STIM_VS_STIM_AND_TRICHOSTATINA_24H_CD8_T_CELL_DN	0.104409	0.155517	0.32284	-0.32284	-1	18.3482	M3628	GSE15930_STIM_VS_STIM_AND_TRICHOSTATINA_24H_CD8_T_CELL_DN	http://www.broadinstitute.org/gsea/msigdb/cards/GSE15930_STIM_VS_STIM_AND_TRICHOSTATINA_24H_CD8_T_CELL_DN.html	Genes down-regulated in comparison of unstimulated CD8 T cells at 24 h versus CD8 T cells at 24 h after treatment with trichostatin A (TSA) [PubChem=5562].	19592655	2/287	Jernej Godec	Frat2:-0.238,H2-Ob:-0.408
GSE15930_STIM_VS_STIM_AND_IL-12_72H_CD8_T_CELL_UP	0.0933574	0.155517	0.32284	-0.32284	-1	18.3482	M3639	GSE15930_STIM_VS_STIM_AND_IL-12_72H_CD8_T_CELL_UP	http://www.broadinstitute.org/gsea/msigdb/cards/GSE15930_STIM_VS_STIM_AND_IL-12_72H_CD8_T_CELL_UP.html	Genes up-regulated in comparison of unstimulated CD8 T cells at 72 h versus CD8 T cells at 72 h after stimulation with IL12.	19592655	2/282	Jernej Godec	Frat2:-0.238,H2-Ob:-0.408
GSE15930_STIM_VS_STIM_AND_IFNAB_72H_CD8_T_CELL_UP	0.107416	0.155517	0.32284	-0.32284	-1	18.3482	M3641	GSE15930_STIM_VS_STIM_AND_IFNAB_72H_CD8_T_CELL_UP	http://www.broadinstitute.org/gsea/msigdb/cards/GSE15930_STIM_VS_STIM_AND_IFNAB_72H_CD8_T_CELL_UP.html	Genes up-regulated in comparison of unstimulated CD8 T cells at 72 h versus CD8 T cells at 72 h after stimulation with antigen-B7-1.	19592655	2/345	Jernej Godec	Frat2:-0.238,H2-Ob:-0.408
GSE16522_ANTI_CD3CD28_STIM_VS_UNSTIM_NAIVE_CD8_TCELL_UP	0.0840865	0.155517	0.689861	-1.02349	-1	56.9044	M3666	GSE16522_ANTI_CD3CD28_STIM_VS_UNSTIM_NAIVE_CD8_TCELL_UP	http://www.broadinstitute.org/gsea/msigdb/cards/GSE16522_ANTI_CD3CD28_STIM_VS_UNSTIM_NAIVE_CD8_TCELL_UP.html	Genes up-regulated in comparison of stimulated naive CD8 T cells from pmel-1 mice versus unstimulated naive CD8 T cells from pmel-1 mice.	19805141	2/268	Jernej Godec	Pim1:0.356,Ifi27l2b:-1.02
GSE17580_TREG_VS_TEFF_UP	0.111971	0.155517	0.336628	-0.317022	-1	19.7966	M3670	GSE17580_TREG_VS_TEFF_UP	http://www.broadinstitute.org/gsea/msigdb/cards/GSE17580_TREG_VS_TEFF_UP.html	Genes up-regulated in comparison of regulatory T cell (Treg) from uninfected mice versus T effector cells from uninfected mice.	20007528	2/323	Jernej Godec	Rbm3:-0.317,Pim1:0.356
GSE17580_UNINFECTED_VS_S_MANSONI_INF_TREG_DN	0.0948098	0.155517	0.377669	-0.377669	-1	24.1081	M3678	GSE17580_UNINFECTED_VS_S_MANSONI_INF_TREG_DN	http://www.broadinstitute.org/gsea/msigdb/cards/GSE17580_UNINFECTED_VS_S_MANSONI_INF_TREG_DN.html	Genes down-regulated in comparison of regulatory T cell (Treg) from uninfected mice versus regulatory T cell (Treg) from mice infected with S. mansoni.	20007528	2/315	Jernej Godec	Rbm3:-0.317,Aldob:-0.438
GSE17721_CTRL_VS_LPS_12H_BMDC_UP	0.131475	0.155517	0.338046	-0.338046	-1	19.9456	M3701	GSE17721_CTRL_VS_LPS_12H_BMDC_UP	http://www.broadinstitute.org/gsea/msigdb/cards/GSE17721_CTRL_VS_LPS_12H_BMDC_UP.html	Genes up-regulated in comparison of control dendritic cells (DC) at 12 h versus those stimulated with LPS (TLR4 agonist) at 12 h.	19729616	2/361	Jernej Godec	Aldob:-0.438,Frat2:-0.238
GSE17721_CTRL_VS_POLYIC_2H_BMDC_UP	0.111971	0.155517	0.303858	-0.303858	-1	16.3542	M3711	GSE17721_CTRL_VS_POLYIC_2H_BMDC_UP	http://www.broadinstitute.org/gsea/msigdb/cards/GSE17721_CTRL_VS_POLYIC_2H_BMDC_UP.html	Genes up-regulated in comparison of control dendritic cells (DC) at 2 h versus those stimulated with poly(I:C) (TLR3 agonist) at 2 h.	19729616	2/320	Jernej Godec	Aldob:-0.438,2410002F23Rik:-0.169
GSE17721_CTRL_VS_POLYIC_4H_BMDC_DN	0.144352	0.155517	0.237541	0.237541	1	9.38738	M3714	GSE17721_CTRL_VS_POLYIC_4H_BMDC_DN	http://www.broadinstitute.org/gsea/msigdb/cards/GSE17721_CTRL_VS_POLYIC_4H_BMDC_DN.html	Genes down-regulated in comparison of control dendritic cells (DC) at 4 h versus those stimulated with poly(I:C) (TLR3 agonist) at 4 h.	19729616	2/384	Jernej Godec	Chd2:0.141,Parp3:0.334
GSE17721_CTRL_VS_POLYIC_6H_BMDC_UP	0.118898	0.155517	0.338046	-0.338046	-1	19.9456	M3715	GSE17721_CTRL_VS_POLYIC_6H_BMDC_UP	http://www.broadinstitute.org/gsea/msigdb/cards/GSE17721_CTRL_VS_POLYIC_6H_BMDC_UP.html	Genes up-regulated in comparison of control dendritic cells (DC) at 6 h versus those stimulated with poly(I:C) (TLR3 agonist) at 6 h.	19729616	2/326	Jernej Godec	Aldob:-0.438,Frat2:-0.238
GSE17721_CTRL_VS_POLYIC_12H_BMDC_DN	0.0232604	0.155517	0.489691	0.515378	1	35.8761	M3722	GSE17721_CTRL_VS_POLYIC_12H_BMDC_DN	http://www.broadinstitute.org/gsea/msigdb/cards/GSE17721_CTRL_VS_POLYIC_12H_BMDC_DN.html	Genes down-regulated in comparison of control dendritic cells (DC) at 12 h versus those stimulated with poly(I:C) (TLR3 agonist) at 12 h.	19729616	3/323	Jernej Godec	Aldob:-0.438,Pim1:0.356,Angpt2:0.675
GSE17721_CTRL_VS_POLYIC_24H_BMDC_UP	0.106662	0.155517	0.303858	-0.303858	-1	16.3542	M3723	GSE17721_CTRL_VS_POLYIC_24H_BMDC_UP	http://www.broadinstitute.org/gsea/msigdb/cards/GSE17721_CTRL_VS_POLYIC_24H_BMDC_UP.html	Genes up-regulated in comparison of control dendritic cells (DC) at 24 h versus those stimulated with poly(I:C) (TLR3 agonist) at 24 h.	19729616	2/305	Jernej Godec	Aldob:-0.438,2410002F23Rik:-0.169
GSE17721_CTRL_VS_PAM3CSK4_1H_BMDC_UP	0.0195093	0.155517	0.215701	-0.215701	-1	7.09313	M3730	GSE17721_CTRL_VS_PAM3CSK4_1H_BMDC_UP	http://www.broadinstitute.org/gsea/msigdb/cards/GSE17721_CTRL_VS_PAM3CSK4_1H_BMDC_UP.html	Genes up-regulated in comparison of control dendritic cells (DC) at 1 h versus those stimulated with Pam3Csk4 (TLR1/2 agonist) at 1 h.	19729616	3/296	Jernej Godec	2410002F23Rik:-0.169,Frat2:-0.238,Zfp454:-0.24
GSE17721_CTRL_VS_PAM3CSK4_6H_BMDC_UP	0.105159	0.155517	0.251714	-0.169401	-1	10.8763	M3740	GSE17721_CTRL_VS_PAM3CSK4_6H_BMDC_UP	http://www.broadinstitute.org/gsea/msigdb/cards/GSE17721_CTRL_VS_PAM3CSK4_6H_BMDC_UP.html	Genes up-regulated in comparison of control dendritic cells (DC) at 6 h versus those stimulated with Pam3Csk4 (TLR1/2 agonist) at 6 h.	19729616	2/266	Jernej Godec	2410002F23Rik:-0.169,Parp3:0.334
GSE17721_CTRL_VS_CPG_1H_BMDC_UP	0.116577	0.155517	0.286976	-0.239926	-1	14.5806	M3756	GSE17721_CTRL_VS_CPG_1H_BMDC_UP	http://www.broadinstitute.org/gsea/msigdb/cards/GSE17721_CTRL_VS_CPG_1H_BMDC_UP.html	Genes up-regulated in comparison of control dendritic cells (DC) at 1 h versus those stimulated with CpG DNA (TLR9 agonist) at 1 h.	19729616	2/320	Jernej Godec	Zfp454:-0.24,Parp3:0.334
GSE17721_CTRL_VS_GARDIQUIMOD_6H_BMDC_UP	0.118898	0.155517	0.285901	-0.237777	-1	14.4677	M3785	GSE17721_CTRL_VS_GARDIQUIMOD_6H_BMDC_UP	http://www.broadinstitute.org/gsea/msigdb/cards/GSE17721_CTRL_VS_GARDIQUIMOD_6H_BMDC_UP.html	Genes up-regulated in comparison of control dendritic cells (DC) at 6 h versus those stimulated with Gardiquimod (TLR7 agonist) at 6 h.	19729616	2/307	Jernej Godec	Frat2:-0.238,Parp3:0.334
GSE17721_LPS_VS_POLYIC_2H_BMDC_UP	0.141916	0.155517	0.248644	0.248644	1	10.5538	M3801	GSE17721_LPS_VS_POLYIC_2H_BMDC_UP	http://www.broadinstitute.org/gsea/msigdb/cards/GSE17721_LPS_VS_POLYIC_2H_BMDC_UP.html	Genes up-regulated in comparison of dendritic cells (DC) stimulated with LPS (TLR4 agonist) at 2 h versus DC cells stimulated with poly(I:C) (TLR3 agonist) at 2 h.	19729616	2/367	Jernej Godec	Chd2:0.141,Pim1:0.356
GSE17721_POLYIC_VS_PAM3CSK4_2H_BMDC_DN	0.135468	0.155517	0.395422	0.395422	1	25.973	M3831	GSE17721_POLYIC_VS_PAM3CSK4_2H_BMDC_DN	http://www.broadinstitute.org/gsea/msigdb/cards/GSE17721_POLYIC_VS_PAM3CSK4_2H_BMDC_DN.html	Genes down-regulated in comparison of dendritic cells (DC) stimulated with poly(I:C) (TLR3 agonist) at 2 h versus DC cells stimulated with Pam3Csk4 (TLR1/2 agonist) at 2 h.	19729616	2/388	Jernej Godec	Edn1:0.65,Chd2:0.141
GSE17721_POLYIC_VS_PAM3CSK4_24H_BMDC_DN	0.108172	0.155517	0.397274	-0.438315	-1	26.1676	M3847	GSE17721_POLYIC_VS_PAM3CSK4_24H_BMDC_DN	http://www.broadinstitute.org/gsea/msigdb/cards/GSE17721_POLYIC_VS_PAM3CSK4_24H_BMDC_DN.html	Genes down-regulated in comparison of dendritic cells (DC) stimulated with poly(I:C) (TLR3 agonist) at 24 h versus DC cells stimulated with Pam3Csk4 (TLR1/2 agonist) at 24 h.	19729616	2/294	Jernej Godec	Aldob:-0.438,Pim1:0.356
GSE17721_PAM3CSK4_VS_CPG_0.5H_BMDC_UP	0.124361	0.155517	0.287389	-0.218545	-1	14.624	M3850	GSE17721_PAM3CSK4_VS_CPG_0.5H_BMDC_UP	http://www.broadinstitute.org/gsea/msigdb/cards/GSE17721_PAM3CSK4_VS_CPG_0.5H_BMDC_UP.html	Genes up-regulated in comparison of dendritic cells (DC) stimulated with Pam3Csk4 (TLR1/2 agonist) at 0.5 h versus DC cells stimulated with CpG DNA (TLR9 agonist) at 0.5 h.	19729616	2/332	Jernej Godec	Trim27:-0.219,Pim1:0.356
GSE17721_PAM3CSK4_VS_CPG_4H_BMDC_DN	0.00322207	0.155517	0.887836	0.842619	1	77.702	M3861	GSE17721_PAM3CSK4_VS_CPG_4H_BMDC_DN	http://www.broadinstitute.org/gsea/msigdb/cards/GSE17721_PAM3CSK4_VS_CPG_4H_BMDC_DN.html	Genes down-regulated in comparison of dendritic cells (DC) stimulated with Pam3Csk4 (TLR1/2 agonist) at 4 h versus DC cells stimulated with CpG DNA (TLR9 agonist) at 4 h.	19729616	4/364	Jernej Godec	Mesp2:1.52,Edn1:0.65,Pim1:0.356,Ifi27l2b:-1.02
GSE17721_PAM3CSK4_VS_CPG_12H_BMDC_DN	0.123577	0.155517	0.287389	-0.218545	-1	14.624	M3868	GSE17721_PAM3CSK4_VS_CPG_12H_BMDC_DN	http://www.broadinstitute.org/gsea/msigdb/cards/GSE17721_PAM3CSK4_VS_CPG_12H_BMDC_DN.html	Genes down-regulated in comparison of dendritic cells (DC) stimulated with Pam3Csk4 (TLR1/2 agonist) at 12 h versus DC cells stimulated with CpG DNA (TLR9 agonist) at 12 h.	19729616	2/349	Jernej Godec	Trim27:-0.219,Pim1:0.356
GSE17721_CPG_VS_GARDIQUIMOD_0.5H_BMDC_UP	0.111208	0.155517	0.730903	-0.730903	-1	61.2158	M3876	GSE17721_CPG_VS_GARDIQUIMOD_0.5H_BMDC_UP	http://www.broadinstitute.org/gsea/msigdb/cards/GSE17721_CPG_VS_GARDIQUIMOD_0.5H_BMDC_UP.html	Genes up-regulated in comparison of dendritic cells (DC) stimulated with CpG DNA (TLR9 agonist) at 0.5 h versus DC cells stimulated with Gardiquimod (TLR7 agonist) at 0.5 h.	19729616	2/344	Jernej Godec	Aldob:-0.438,Ifi27l2b:-1.02
GSE17721_CPG_VS_GARDIQUIMOD_12H_BMDC_UP	0.134667	0.155517	0.278474	-0.278474	-1	13.6875	M3894	GSE17721_CPG_VS_GARDIQUIMOD_12H_BMDC_UP	http://www.broadinstitute.org/gsea/msigdb/cards/GSE17721_CPG_VS_GARDIQUIMOD_12H_BMDC_UP.html	Genes up-regulated in comparison of dendritic cells (DC) stimulated with CpG DNA (TLR9 agonist) at 12 h versus DC cells stimulated with Gardiquimod (TLR7 agonist) at 12 h.	19729616	2/393	Jernej Godec	Rbm3:-0.317,Zfp454:-0.24
GSE17721_LPS_VS_PAM3CSK4_2H_BMDC_UP	0.118123	0.155517	0.447971	0.447971	1	31.4934	M3913	GSE17721_LPS_VS_PAM3CSK4_2H_BMDC_UP	http://www.broadinstitute.org/gsea/msigdb/cards/GSE17721_LPS_VS_PAM3CSK4_2H_BMDC_UP.html	Genes up-regulated in comparison of dendritic cells (DC) stimulated with LPS (TLR4 agonist) at 2 h versus DC cells stimulated with Pam3Csk4 (TLR1/2 agonist) at 2 h.	19729616	2/347	Jernej Godec	Edn1:0.65,Arhgap31:0.246
GSE17721_LPS_VS_PAM3CSK4_4H_BMDC_DN	0.114267	0.155517	0.336628	-0.317022	-1	19.7966	M3917	GSE17721_LPS_VS_PAM3CSK4_4H_BMDC_DN	http://www.broadinstitute.org/gsea/msigdb/cards/GSE17721_LPS_VS_PAM3CSK4_4H_BMDC_DN.html	Genes down-regulated in comparison of dendritic cells (DC) stimulated with LPS (TLR4 agonist) at 4 h versus DC cells stimulated with Pam3Csk4 (TLR1/2 agonist) at 4 h.	19729616	2/304	Jernej Godec	Rbm3:-0.317,Pim1:0.356
GSE17721_LPS_VS_PAM3CSK4_6H_BMDC_UP	0.132271	0.155517	0.689861	-1.02349	-1	56.9044	M3918	GSE17721_LPS_VS_PAM3CSK4_6H_BMDC_UP	http://www.broadinstitute.org/gsea/msigdb/cards/GSE17721_LPS_VS_PAM3CSK4_6H_BMDC_UP.html	Genes up-regulated in comparison of dendritic cells (DC) stimulated with LPS (TLR4 agonist) at 6 h versus DC cells stimulated with Pam3Csk4 (TLR1/2 agonist) at 6 h.	19729616	2/342	Jernej Godec	Pim1:0.356,Ifi27l2b:-1.02
GSE17721_PAM3CSK4_VS_GADIQUIMOD_6H_BMDC_DN	0.0228001	0.155517	0.477815	-0.477815	-1	34.6286	M3971	GSE17721_PAM3CSK4_VS_GADIQUIMOD_6H_BMDC_DN	http://www.broadinstitute.org/gsea/msigdb/cards/GSE17721_PAM3CSK4_VS_GADIQUIMOD_6H_BMDC_DN.html	Genes down-regulated in comparison of dendritic cells (DC) stimulated with Pam3Csk4 (TLR1/2 agonist) at 6 h versus DC cells stimulated with Gardiquimod (TLR7 agonist) at 6 h.	19729616	3/346	Jernej Godec	Frat2:-0.238,Oser1:-0.172,Ifi27l2b:-1.02
GSE17721_PAM3CSK4_VS_GADIQUIMOD_16H_BMDC_UP	0.115036	0.155517	0.342235	-0.438315	-1	20.3857	M3976	GSE17721_PAM3CSK4_VS_GADIQUIMOD_16H_BMDC_UP	http://www.broadinstitute.org/gsea/msigdb/cards/GSE17721_PAM3CSK4_VS_GADIQUIMOD_16H_BMDC_UP.html	Genes up-regulated in comparison of dendritic cells (DC) stimulated with Pam3Csk4 (TLR1/2 agonist) at 16 h versus DC cells stimulated with Gardiquimod (TLR7 agonist) at 16 h.	19729616	2/323	Jernej Godec	Aldob:-0.438,Arhgap31:0.246
GSE17721_LPS_VS_CPG_0.5H_BMDC_DN	0.119675	0.155517	0.670256	-0.670256	-1	54.8448	M3983	GSE17721_LPS_VS_CPG_0.5H_BMDC_DN	http://www.broadinstitute.org/gsea/msigdb/cards/GSE17721_LPS_VS_CPG_0.5H_BMDC_DN.html	Genes down-regulated in comparison of dendritic cells (DC) stimulated with LPS (TLR4 agonist) at 0.5 h versus DC cells stimulated with CpG DNA (TLR9 agonist) at 0.5 h.	19729616	2/370	Jernej Godec	Rbm3:-0.317,Ifi27l2b:-1.02
GSE17721_LPS_VS_CPG_1H_BMDC_DN	0.137074	0.155517	0.50301	0.50301	1	37.2754	M3987	GSE17721_LPS_VS_CPG_1H_BMDC_DN	http://www.broadinstitute.org/gsea/msigdb/cards/GSE17721_LPS_VS_CPG_1H_BMDC_DN.html	Genes down-regulated in comparison of dendritic cells (DC) stimulated with LPS (TLR4 agonist) at 1 h versus DC cells stimulated with CpG DNA (TLR9 agonist) at 1 h.	19729616	2/352	Jernej Godec	Edn1:0.65,Pim1:0.356
GSE17721_LPS_VS_CPG_4H_BMDC_UP	0.125933	0.155517	0.352284	0.352284	1	21.4414	M3995	GSE17721_LPS_VS_CPG_4H_BMDC_UP	http://www.broadinstitute.org/gsea/msigdb/cards/GSE17721_LPS_VS_CPG_4H_BMDC_UP.html	Genes up-regulated in comparison of dendritic cells (DC) stimulated with LPS (TLR4 agonist) at 4 h versus DC cells stimulated with CpG DNA (TLR9 agonist) at 4 h.	19729616	2/327	Jernej Godec	Aass:0.348,Pim1:0.356
GSE17721_POLYIC_VS_GARDIQUIMOD_6H_BMDC_DN	0.128301	0.155517	0.194167	-0.194167	-1	4.83094	M4025	GSE17721_POLYIC_VS_GARDIQUIMOD_6H_BMDC_DN	http://www.broadinstitute.org/gsea/msigdb/cards/GSE17721_POLYIC_VS_GARDIQUIMOD_6H_BMDC_DN.html	Genes down-regulated in comparison of dendritic cells (DC) stimulated with poly(I:C) (TLR3 agonist) at 6 h versus DC cells stimulated with Gardiquimod (TLR7 agonist) at 6 h.	19729616	2/331	Jernej Godec	Trim27:-0.219,Pdcd4:-0.17
GSE17721_LPS_VS_GARDIQUIMOD_24H_BMDC_UP	0.00340198	0.155517	0.272063	0.305358	1	13.014	M4063	GSE17721_LPS_VS_GARDIQUIMOD_24H_BMDC_UP	http://www.broadinstitute.org/gsea/msigdb/cards/GSE17721_LPS_VS_GARDIQUIMOD_24H_BMDC_UP.html	Genes up-regulated in comparison of dendritic cells (DC) stimulated with LPS (TLR4 agonist) at 24 h versus DC cells stimulated with Gardiquimod (TLR7 agonist) at 24 h.	19729616	4/344	Jernej Godec	Rbm28:0.226,Oser1:-0.172,Parp3:0.334,Pim1:0.356
GSE17721_0.5H_VS_12H_LPS_BMDC_UP	0.101427	0.155517	0.303858	-0.303858	-1	16.3542	M4067	GSE17721_0.5H_VS_12H_LPS_BMDC_UP	http://www.broadinstitute.org/gsea/msigdb/cards/GSE17721_0.5H_VS_12H_LPS_BMDC_UP.html	Genes up-regulated in comparison of dendritic cells (DC) stimulated with LPS (TLR4 agonist) at 0.5 h versus those stimulated at 12 h.	19729616	2/294	Jernej Godec	Aldob:-0.438,2410002F23Rik:-0.169
GSE17721_4H_VS_24H_POLYIC_BMDC_UP	0.107416	0.155517	0.336628	-0.317022	-1	19.7966	M4098	GSE17721_4H_VS_24H_POLYIC_BMDC_UP	http://www.broadinstitute.org/gsea/msigdb/cards/GSE17721_4H_VS_24H_POLYIC_BMDC_UP.html	Genes up-regulated in comparison of dendritic cells (DC) stimulated with poly(I:C) (TLR3 agonist) at 4 h versus those stimulated at 24 h.	19729616	2/319	Jernej Godec	Rbm3:-0.317,Pim1:0.356
GSE17721_0.5H_VS_24H_PAM3CSK4_BMDC_UP	0.104409	0.155517	0.631708	-0.631708	-1	50.7953	M4112	GSE17721_0.5H_VS_24H_PAM3CSK4_BMDC_UP	http://www.broadinstitute.org/gsea/msigdb/cards/GSE17721_0.5H_VS_24H_PAM3CSK4_BMDC_UP.html	Genes up-regulated in comparison of dendritic cells (DC) stimulated with Pam3Csk4 (TLR1/2 agonist) at 0.5 h versus those stimulated at 24 h.	19729616	2/323	Jernej Godec	Zfp454:-0.24,Ifi27l2b:-1.02
GSE17721_12H_VS_24H_PAM3CSK4_BMDC_DN	0.131475	0.155517	0.397274	-0.438315	-1	26.1676	M4118	GSE17721_12H_VS_24H_PAM3CSK4_BMDC_DN	http://www.broadinstitute.org/gsea/msigdb/cards/GSE17721_12H_VS_24H_PAM3CSK4_BMDC_DN.html	Genes down-regulated in comparison of dendritic cells (DC) stimulated with Pam3Csk4 (TLR1/2 agonist) at 12 h versus those stimulated with Pam3Csk4 (TLR1/2 agonist) at 24 h.	19729616	2/328	Jernej Godec	Aldob:-0.438,Pim1:0.356
GSE17721_0.5H_VS_24H_CPG_BMDC_DN	0.146797	0.155517	0.291024	0.291024	1	15.0059	M4129	GSE17721_0.5H_VS_24H_CPG_BMDC_DN	http://www.broadinstitute.org/gsea/msigdb/cards/GSE17721_0.5H_VS_24H_CPG_BMDC_DN.html	Genes down-regulated in comparison of dendritic cells (DC) stimulated with CpG DNA (TLR9 agonist) at 0.5 h versus those stimulated with CpG DNA (TLR9 agonist) at 24 h.	19729616	2/379	Jernej Godec	Rbm28:0.226,Pim1:0.356
GSE17721_4_VS_24H_CPG_BMDC_UP	0.140298	0.155517	0.483405	-0.317022	-1	35.2158	M4130	GSE17721_4_VS_24H_CPG_BMDC_UP	http://www.broadinstitute.org/gsea/msigdb/cards/GSE17721_4_VS_24H_CPG_BMDC_UP.html	Genes up-regulated in comparison of dendritic cells (DC) stimulated with CpG DNA (TLR9 agonist) at 4 h versus those stimulated with CpG DNA (TLR9 agonist) at 24 h.	19729616	2/394	Jernej Godec	Rbm3:-0.317,Edn1:0.65
GSE17721_0.5H_VS_24H_GARDIQUIMOD_BMDC_DN	0.108172	0.155517	0.1798	-0.218545	-1	3.32163	M4145	GSE17721_0.5H_VS_24H_GARDIQUIMOD_BMDC_DN	http://www.broadinstitute.org/gsea/msigdb/cards/GSE17721_0.5H_VS_24H_GARDIQUIMOD_BMDC_DN.html	Genes down-regulated in comparison of dendritic cells (DC) stimulated with Gardiquimod (TLR7 agonist) at 0.5 h versus those stimulated with Gardiquimod (TLR7 agonist) at 24 h.	19729616	2/333	Jernej Godec	Trim27:-0.219,Chd2:0.141
GSE17974_0H_VS_1H_IN_VITRO_ACT_CD4_TCELL_UP	0.0984698	0.155517	0.382068	-0.407902	-1	24.5702	M4156	GSE17974_0H_VS_1H_IN_VITRO_ACT_CD4_TCELL_UP	http://www.broadinstitute.org/gsea/msigdb/cards/GSE17974_0H_VS_1H_IN_VITRO_ACT_CD4_TCELL_UP.html	Genes up-regulated in comparison of untreated CD4 [GeneID=920] T cells at 0 h versus the untreated cells at 1 h.	20620947	2/353	Jernej Godec	H2-Ob:-0.408,Pim1:0.356
GSE17974_0H_VS_2H_IN_VITRO_ACT_CD4_TCELL_UP	0.107416	0.155517	0.285901	-0.237777	-1	14.4677	M4158	GSE17974_0H_VS_2H_IN_VITRO_ACT_CD4_TCELL_UP	http://www.broadinstitute.org/gsea/msigdb/cards/GSE17974_0H_VS_2H_IN_VITRO_ACT_CD4_TCELL_UP.html	Genes up-regulated in comparison of untreated CD4 [GeneID=920] T cells at 0 h versus the untreated cells at 2 h.	20620947	2/359	Jernej Godec	Frat2:-0.238,Parp3:0.334
GSE17974_0H_VS_4H_IN_VITRO_ACT_CD4_TCELL_UP	0.133867	0.155517	0.386171	-0.438315	-1	25.0012	M4160	GSE17974_0H_VS_4H_IN_VITRO_ACT_CD4_TCELL_UP	http://www.broadinstitute.org/gsea/msigdb/cards/GSE17974_0H_VS_4H_IN_VITRO_ACT_CD4_TCELL_UP.html	Genes up-regulated in comparison of untreated CD4 [GeneID=920] T cells at 0 h versus the untreated cells at 4 h.	20620947	2/392	Jernej Godec	Aldob:-0.438,Parp3:0.334
GSE17974_0H_VS_4H_IN_VITRO_ACT_CD4_TCELL_DN	0.0792223	0.155517	0.235626	-0.245437	-1	9.1862	M4161	GSE17974_0H_VS_4H_IN_VITRO_ACT_CD4_TCELL_DN	http://www.broadinstitute.org/gsea/msigdb/cards/GSE17974_0H_VS_4H_IN_VITRO_ACT_CD4_TCELL_DN.html	Genes down-regulated in comparison of untreated CD4 [GeneID=920] T cells at 0 h versus the untreated cells at 4 h.	20620947	2/310	Jernej Godec	Rbm28:0.226,Mob3c:-0.245
GSE17974_0H_VS_6H_IN_VITRO_ACT_CD4_TCELL_DN	0.0165039	0.155517	0.303189	-0.341876	-1	16.2838	M4166	GSE17974_0H_VS_6H_IN_VITRO_ACT_CD4_TCELL_DN	http://www.broadinstitute.org/gsea/msigdb/cards/GSE17974_0H_VS_6H_IN_VITRO_ACT_CD4_TCELL_DN.html	Genes down-regulated in comparison of untreated CD4 [GeneID=920] T cells at 0 h versus the untreated cells at 6 h.	20620947	3/306	Jernej Godec	Rbm28:0.226,Aldob:-0.438,Mob3c:-0.245
GSE17974_CTRL_VS_ACT_IL4_AND_ANTI_IL12_4H_CD4_TCELL_DN	0.0955385	0.155517	0.235626	-0.245437	-1	9.1862	M4188	GSE17974_CTRL_VS_ACT_IL4_AND_ANTI_IL12_4H_CD4_TCELL_DN	http://www.broadinstitute.org/gsea/msigdb/cards/GSE17974_CTRL_VS_ACT_IL4_AND_ANTI_IL12_4H_CD4_TCELL_DN.html	Genes down-regulated in comparison of untreated CD4 [GeneID=920] T cells at 0 h versus the cells treated with IL4 [GeneID=3565] and anti-IL12 at 4 h.	20620947	2/271	Jernej Godec	Rbm28:0.226,Mob3c:-0.245
GSE17974_CTRL_VS_ACT_IL4_AND_ANTI_IL12_6H_CD4_TCELL_DN	0.0890414	0.155517	0.235626	-0.245437	-1	9.1862	M4190	GSE17974_CTRL_VS_ACT_IL4_AND_ANTI_IL12_6H_CD4_TCELL_DN	http://www.broadinstitute.org/gsea/msigdb/cards/GSE17974_CTRL_VS_ACT_IL4_AND_ANTI_IL12_6H_CD4_TCELL_DN.html	Genes down-regulated in comparison of untreated CD4 [GeneID=920] T cells at 0 h versus the cells treated with IL4 [GeneID=3565] and anti-IL12 at 6 h.	20620947	2/268	Jernej Godec	Rbm28:0.226,Mob3c:-0.245
GSE17974_CTRL_VS_ACT_IL4_AND_ANTI_IL12_48H_CD4_TCELL_DN	0.0984698	0.155517	0.428208	-0.245437	-1	29.4173	M4200	GSE17974_CTRL_VS_ACT_IL4_AND_ANTI_IL12_48H_CD4_TCELL_DN	http://www.broadinstitute.org/gsea/msigdb/cards/GSE17974_CTRL_VS_ACT_IL4_AND_ANTI_IL12_48H_CD4_TCELL_DN.html	Genes down-regulated in comparison of untreated CD4 [GeneID=920] T cells at 0 h versus the cells treated with IL4 [GeneID=3565] and anti-IL12 at 48 h.	20620947	2/278	Jernej Godec	Fam83d:0.611,Mob3c:-0.245
GSE17974_IL4_AND_ANTI_IL12_VS_UNTREATED_6H_ACT_CD4_TCELL_DN	0.031592	0.155517	0.334123	0.223914	1	19.5335	M4218	GSE17974_IL4_AND_ANTI_IL12_VS_UNTREATED_6H_ACT_CD4_TCELL_DN	http://www.broadinstitute.org/gsea/msigdb/cards/GSE17974_IL4_AND_ANTI_IL12_VS_UNTREATED_6H_ACT_CD4_TCELL_DN.html	Genes down-regulated in comparison of CD4 [GeneID=920] T cells treated with IL4 [GeneID=3565] and anti-IL12 at 6 h versus the untreated cells at 6 h.	20620947	3/437	Jernej Godec	Ciart:-0.555,Arhgap31:0.246,C2cd3:0.202
GSE17974_IL4_AND_ANTI_IL12_VS_UNTREATED_12H_ACT_CD4_TCELL_DN	0.0890414	0.155517	0.397274	-0.438315	-1	26.1676	M4222	GSE17974_IL4_AND_ANTI_IL12_VS_UNTREATED_12H_ACT_CD4_TCELL_DN	http://www.broadinstitute.org/gsea/msigdb/cards/GSE17974_IL4_AND_ANTI_IL12_VS_UNTREATED_12H_ACT_CD4_TCELL_DN.html	Genes down-regulated in comparison of CD4 [GeneID=920] T cells treated with IL4 [GeneID=3565] and anti-IL12 at 12 h versus the untreated cells at 12 h.	20620947	2/423	Jernej Godec	Aldob:-0.438,Pim1:0.356
GSE17974_0.5H_VS_72H_UNTREATED_IN_VITRO_CD4_TCELL_UP	0.0134394	0.155517	0.342873	0.395422	1	20.4527	M4234	GSE17974_0.5H_VS_72H_UNTREATED_IN_VITRO_CD4_TCELL_UP	http://www.broadinstitute.org/gsea/msigdb/cards/GSE17974_0.5H_VS_72H_UNTREATED_IN_VITRO_CD4_TCELL_UP.html	Genes up-regulated in comparison of untreated CD4 [GeneID=920] T cells at 0.5 h versus the untreated cells at 72 h.	20620947	3/290	Jernej Godec	Edn1:0.65,Chd2:0.141,Frat2:-0.238
GSE17974_2H_VS_72H_UNTREATED_IN_VITRO_CD4_TCELL_DN	0.0854931	0.155517	0.215779	-0.25342	-1	7.10126	M4243	GSE17974_2H_VS_72H_UNTREATED_IN_VITRO_CD4_TCELL_DN	http://www.broadinstitute.org/gsea/msigdb/cards/GSE17974_2H_VS_72H_UNTREATED_IN_VITRO_CD4_TCELL_DN.html	Genes down-regulated in comparison of untreated CD4 [GeneID=920] T cells at 2 h versus the untreated cells at 72 h.	20620947	2/268	Jernej Godec	Rwdd2a:-0.253,Srbd1:0.178
GSE18791_CTRL_VS_NEWCASTLE_VIRUS_DC_1H_DN	0.111971	0.155517	0.39158	-0.17218	-1	25.5694	M4256	GSE18791_CTRL_VS_NEWCASTLE_VIRUS_DC_1H_DN	http://www.broadinstitute.org/gsea/msigdb/cards/GSE18791_CTRL_VS_NEWCASTLE_VIRUS_DC_1H_DN.html	Genes down-regulated in comparison of control conventional dendritic cells (cDC) at 0 h versus cDCs infected with Newcastle disease virus (NDV) at 1 h.	20164420	2/425	Jernej Godec	Fam83d:0.611,Oser1:-0.172
GSE18791_CTRL_VS_NEWCASTLE_VIRUS_DC_4H_UP	0.0962688	0.155517	0.194167	-0.194167	-1	4.83094	M4260	GSE18791_CTRL_VS_NEWCASTLE_VIRUS_DC_4H_UP	http://www.broadinstitute.org/gsea/msigdb/cards/GSE18791_CTRL_VS_NEWCASTLE_VIRUS_DC_4H_UP.html	Genes up-regulated in comparison of control conventional dendritic cells (cDC) at 0 h versus cDCs infected with Newcastle disease virus (NDV) at 4 h.	20164420	2/322	Jernej Godec	Trim27:-0.219,Pdcd4:-0.17
GSE18791_UNSTIM_VS_NEWCATSLE_VIRUS_DC_6H_UP	0.0199316	0.155517	0.229251	-0.229251	-1	8.51658	M4291	GSE18791_UNSTIM_VS_NEWCATSLE_VIRUS_DC_6H_UP	http://www.broadinstitute.org/gsea/msigdb/cards/GSE18791_UNSTIM_VS_NEWCATSLE_VIRUS_DC_6H_UP.html	Genes up-regulated in comparison of control conventional dendritic cells (cDC) at 6 h versus cDCs infected with Newcastle disease virus (NDV) at 6 h.	20164420	3/305	Jernej Godec	Zscan21:-0.197,Frat2:-0.238,Rwdd2a:-0.253
GSE20366_TREG_VS_TCONV_DN	0.125146	0.155517	0.345129	0.345129	1	20.6897	M4312	GSE20366_TREG_VS_TCONV_DN	http://www.broadinstitute.org/gsea/msigdb/cards/GSE20366_TREG_VS_TCONV_DN.html	Genes down-regulated in comparison of TregCD103-Klrg1 versus TconvLP (see Table 1S in the paper for details).	20231436	2/333	Jernej Godec	Parp3:0.334,Pim1:0.356
GSE20366_EX_VIVO_VS_DEC205_CONVERSION_DN	0.118898	0.155517	0.248644	0.248644	1	10.5538	M4318	GSE20366_EX_VIVO_VS_DEC205_CONVERSION_DN	http://www.broadinstitute.org/gsea/msigdb/cards/GSE20366_EX_VIVO_VS_DEC205_CONVERSION_DN.html	Genes down-regulated in comparison of TregLP versus DEC-Pept Convert (see Table 1S in the paper for details).	20231436	2/325	Jernej Godec	Chd2:0.141,Pim1:0.356
GSE20366_EX_VIVO_VS_HOMEOSTATIC_CONVERSION_NAIVE_CD4_TCELL_UP	0.122012	0.155517	0.237541	0.237541	1	9.38738	M4323	GSE20366_EX_VIVO_VS_HOMEOSTATIC_CONVERSION_NAIVE_CD4_TCELL_UP	http://www.broadinstitute.org/gsea/msigdb/cards/GSE20366_EX_VIVO_VS_HOMEOSTATIC_CONVERSION_NAIVE_CD4_TCELL_UP.html	Genes up-regulated in comparison of TconvLP versus Homeo Foxp3- (see Table 1S in the paper for details).	20231436	2/322	Jernej Godec	Chd2:0.141,Parp3:0.334
GSE20366_EX_VIVO_VS_DEC205_CONVERSION_NAIVE_CD4_TCELL_DN	0.125933	0.155517	0.248644	0.248644	1	10.5538	M4328	GSE20366_EX_VIVO_VS_DEC205_CONVERSION_NAIVE_CD4_TCELL_DN	http://www.broadinstitute.org/gsea/msigdb/cards/GSE20366_EX_VIVO_VS_DEC205_CONVERSION_NAIVE_CD4_TCELL_DN.html	Genes down-regulated in comparison of TconvLP versus DEC-Pept CD25- (see Table S1 in the paper for details).	20231436	2/384	Jernej Godec	Chd2:0.141,Pim1:0.356
GSE20366_TREG_VS_NAIVE_CD4_TCELL_HOMEOSTATIC_CONVERSION_DN	0.130679	0.155517	0.215056	0.215056	1	7.02533	M4331	GSE20366_TREG_VS_NAIVE_CD4_TCELL_HOMEOSTATIC_CONVERSION_DN	http://www.broadinstitute.org/gsea/msigdb/cards/GSE20366_TREG_VS_NAIVE_CD4_TCELL_HOMEOSTATIC_CONVERSION_DN.html	Genes down-regulated in comparison of Homeo Convert versus Homeo Foxp3- (see Table 1S in the paper for details).	20231436	2/323	Jernej Godec	Arhgap31:0.246,Dpy19l3:0.184
GSE20366_TREG_VS_NAIVE_CD4_TCELL_UP	0.144352	0.155517	0.382068	-0.407902	-1	24.5702	M4347	GSE20366_TREG_VS_NAIVE_CD4_TCELL_UP	http://www.broadinstitute.org/gsea/msigdb/cards/GSE20366_TREG_VS_NAIVE_CD4_TCELL_UP.html	Genes up-regulated in comparison of TregLP versus TconvLP (see Table 1S in the paper for details).	20231436	2/340	Jernej Godec	H2-Ob:-0.408,Pim1:0.356
GSE20715_WT_VS_TLR4_KO_LUNG_DN	0.122794	0.155517	0.207778	-0.169401	-1	6.26073	M4350	GSE20715_WT_VS_TLR4_KO_LUNG_DN	http://www.broadinstitute.org/gsea/msigdb/cards/GSE20715_WT_VS_TLR4_KO_LUNG_DN.html	Genes down-regulated in comparison of lung tissue from wild type mice versus that from TLR4 [GeneID=7099] deficient animals.	21543283	2/346	Jernej Godec	2410002F23Rik:-0.169,Arhgap31:0.246
GSE20715_WT_VS_TLR4_KO_6H_OZONE_LUNG_DN	0.101427	0.155517	0.264206	-0.17218	-1	12.1887	M4352	GSE20715_WT_VS_TLR4_KO_6H_OZONE_LUNG_DN	http://www.broadinstitute.org/gsea/msigdb/cards/GSE20715_WT_VS_TLR4_KO_6H_OZONE_LUNG_DN.html	Genes down-regulated in comparson of lung tissue from wild type mice subjected to ozone for 6 h vs that from TLR4 [GeneID=7099] deficient animal subjected to ozone for 6 h.	21543283	2/279	Jernej Godec	Oser1:-0.172,Pim1:0.356
GSE20715_0H_VS_6H_OZONE_TLR4_KO_LUNG_UP	0.100685	0.155517	0.288846	-0.288846	-1	14.7771	M4370	GSE20715_0H_VS_6H_OZONE_TLR4_KO_LUNG_UP	http://www.broadinstitute.org/gsea/msigdb/cards/GSE20715_0H_VS_6H_OZONE_TLR4_KO_LUNG_UP.html	Genes up-regulated in comparison of lung tissue from wild type mice subjected to ozone for 0 h versus that from TLR4 [GeneID=7099] deficient mice subjected to ozone for 6 h.	21543283	2/360	Jernej Godec	Pdcd4:-0.17,H2-Ob:-0.408
GSE20715_0H_VS_24H_OZONE_TLR4_KO_LUNG_UP	0.141106	0.155517	0.169596	-0.169596	-1	2.24965	M4374	GSE20715_0H_VS_24H_OZONE_TLR4_KO_LUNG_UP	http://www.broadinstitute.org/gsea/msigdb/cards/GSE20715_0H_VS_24H_OZONE_TLR4_KO_LUNG_UP.html	Genes up-regulated in comparison of lung tissue from wild type mice subjected to ozone for 0 h versus that from TLR4 [GeneID=7099] deficient mice subjected to ozone for 24 h.	21543283	2/346	Jernej Godec	Pdcd4:-0.17,2410002F23Rik:-0.169
GSE2197_IMMUNOSUPPRESSIVE_DNA_VS_UNTREATED_IN_DC_UP	0.116577	0.155517	0.447612	-0.245437	-1	31.4557	M4387	GSE2197_IMMUNOSUPPRESSIVE_DNA_VS_UNTREATED_IN_DC_UP	http://www.broadinstitute.org/gsea/msigdb/cards/GSE2197_IMMUNOSUPPRESSIVE_DNA_VS_UNTREATED_IN_DC_UP.html	Genes up-regulated in comparison of dendritic cells (DC) treated with immunosuppressive DNA versus the untreated cells.	16413926	2/315	Jernej Godec	Edn1:0.65,Mob3c:-0.245
GSE22886_CD8_VS_CD4_NAIVE_TCELL_DN	0.0970009	0.155517	0.264206	-0.17218	-1	12.1887	M4404	GSE22886_CD8_VS_CD4_NAIVE_TCELL_DN	http://www.broadinstitute.org/gsea/msigdb/cards/GSE22886_CD8_VS_CD4_NAIVE_TCELL_DN.html	Genes down-regulated in comparison of naive CD8 T cells versus naive CD4 [GeneID=920] T cells.	15789058	2/307	Jernej Godec	Oser1:-0.172,Pim1:0.356
GSE22886_IGM_MEMORY_BCELL_VS_BLOOD_PLASMA_CELL_UP	0.132271	0.155517	0.304788	-0.407902	-1	16.4518	M4451	GSE22886_IGM_MEMORY_BCELL_VS_BLOOD_PLASMA_CELL_UP	http://www.broadinstitute.org/gsea/msigdb/cards/GSE22886_IGM_MEMORY_BCELL_VS_BLOOD_PLASMA_CELL_UP.html	Genes up-regulated in comparison of memory IgM B cells versus blood plasma cells.	15789058	2/408	Jernej Godec	C2cd3:0.202,H2-Ob:-0.408
GSE22886_DAY0_VS_DAY7_MONOCYTE_IN_CULTURE_UP	0.0205745	0.155517	0.182874	-0.203783	-1	3.64457	M4460	GSE22886_DAY0_VS_DAY7_MONOCYTE_IN_CULTURE_UP	http://www.broadinstitute.org/gsea/msigdb/cards/GSE22886_DAY0_VS_DAY7_MONOCYTE_IN_CULTURE_UP.html	Genes up-regulated in comparison of monocytes cultured for 0 days versus those cultured for 7 days.	15789058	3/338	Jernej Godec	Pdcd4:-0.17,Chd2:0.141,Frat2:-0.238
GSE22886_DAY1_VS_DAY7_MONOCYTE_IN_CULTURE_UP	0.109687	0.155517	0.264206	-0.17218	-1	12.1887	M4462	GSE22886_DAY1_VS_DAY7_MONOCYTE_IN_CULTURE_UP	http://www.broadinstitute.org/gsea/msigdb/cards/GSE22886_DAY1_VS_DAY7_MONOCYTE_IN_CULTURE_UP.html	Genes up-regulated in comparison of monocytes cultured for 1 day versus those cultured for 7 days.	15789058	2/340	Jernej Godec	Oser1:-0.172,Pim1:0.356
GSE22886_NAIVE_TCELL_VS_DC_UP	0.129885	0.155517	0.304053	-0.304053	-1	16.3746	M4475	GSE22886_NAIVE_TCELL_VS_DC_UP	http://www.broadinstitute.org/gsea/msigdb/cards/GSE22886_NAIVE_TCELL_VS_DC_UP.html	Genes up-regulated in comparison of naive CD4 [GeneID=920] CD8 T cells versus unstimulated dendritic cells (DC).	15789058	2/412	Jernej Godec	Pdcd4:-0.17,Aldob:-0.438
GSE22886_NAIVE_TCELL_VS_MONOCYTE_UP	0.106662	0.155517	0.304053	-0.304053	-1	16.3746	M4478	GSE22886_NAIVE_TCELL_VS_MONOCYTE_UP	http://www.broadinstitute.org/gsea/msigdb/cards/GSE22886_NAIVE_TCELL_VS_MONOCYTE_UP.html	Genes up-regulated in comparison of naive CD4 [GeneID=920] CD8 T cells versus monocytes cultured for 0 days.	15789058	2/296	Jernej Godec	Pdcd4:-0.17,Aldob:-0.438
GSE22886_NAIVE_BCELL_VS_DC_UP	0.0955385	0.155517	0.382068	-0.407902	-1	24.5702	M4483	GSE22886_NAIVE_BCELL_VS_DC_UP	http://www.broadinstitute.org/gsea/msigdb/cards/GSE22886_NAIVE_BCELL_VS_DC_UP.html	Genes up-regulated in comparison of naive B cells versus unstimulated dendritic cells (DC).	15789058	2/375	Jernej Godec	H2-Ob:-0.408,Pim1:0.356
GSE22886_NAIVE_BCELL_VS_MONOCYTE_UP	0.0948098	0.155517	0.304788	-0.407902	-1	16.4518	M4485	GSE22886_NAIVE_BCELL_VS_MONOCYTE_UP	http://www.broadinstitute.org/gsea/msigdb/cards/GSE22886_NAIVE_BCELL_VS_MONOCYTE_UP.html	Genes up-regulated in comparison of naive B cells versus day 0 monocytes.	15789058	2/391	Jernej Godec	C2cd3:0.202,H2-Ob:-0.408
GSE22886_NAIVE_CD8_TCELL_VS_DC_UP	0.125933	0.155517	0.397274	-0.438315	-1	26.1676	M4490	GSE22886_NAIVE_CD8_TCELL_VS_DC_UP	http://www.broadinstitute.org/gsea/msigdb/cards/GSE22886_NAIVE_CD8_TCELL_VS_DC_UP.html	Genes up-regulated in comparison of naive CD8 T cells versus unstimulated dendritic cells (DC).	15789058	2/381	Jernej Godec	Aldob:-0.438,Pim1:0.356
GSE22886_NAIVE_CD8_TCELL_VS_MONOCYTE_UP	0.0161246	0.155517	0.287175	-0.287175	-1	14.6016	M4494	GSE22886_NAIVE_CD8_TCELL_VS_MONOCYTE_UP	http://www.broadinstitute.org/gsea/msigdb/cards/GSE22886_NAIVE_CD8_TCELL_VS_MONOCYTE_UP.html	Genes up-regulated in comparison of naive CD8 T cells versus day 0 monocytes.	15789058	3/313	Jernej Godec	Pdcd4:-0.17,Aldob:-0.438,Rwdd2a:-0.253
GSE22886_CTRL_VS_LPS_24H_DC_DN	0.101427	0.155517	0.689861	-1.02349	-1	56.9044	M4520	GSE22886_CTRL_VS_LPS_24H_DC_DN	http://www.broadinstitute.org/gsea/msigdb/cards/GSE22886_CTRL_VS_LPS_24H_DC_DN.html	Genes down-regulated in comparison of unstimulated dendritic cells (DC) versus 1 day DC stimulated with LPS (TLR4 agonist).	15789058	2/377	Jernej Godec	Pim1:0.356,Ifi27l2b:-1.02
GSE22886_NAIVE_CD4_TCELL_VS_12H_ACT_TH1_DN	0.0904731	0.155517	0.332065	-0.438315	-1	19.3173	M4523	GSE22886_NAIVE_CD4_TCELL_VS_12H_ACT_TH1_DN	http://www.broadinstitute.org/gsea/msigdb/cards/GSE22886_NAIVE_CD4_TCELL_VS_12H_ACT_TH1_DN.html	Genes down-regulated in comparison of naive CD4 [GeneID=920] T cells versus stimulated CD4 [GeneID=920] Th1 cells at 12 h.	15789058	2/280	Jernej Godec	Rbm28:0.226,Aldob:-0.438
GSE22886_NAIVE_CD4_TCELL_VS_48H_ACT_TH2_UP	0.138684	0.155517	0.410984	-0.17218	-1	27.6079	M4528	GSE22886_NAIVE_CD4_TCELL_VS_48H_ACT_TH2_UP	http://www.broadinstitute.org/gsea/msigdb/cards/GSE22886_NAIVE_CD4_TCELL_VS_48H_ACT_TH2_UP.html	Genes up-regulated in comparison of naive CD4 [GeneID=920] T cells versus stimulated CD4 [GeneID=920] Th2 cells at 48 h.	15789058	2/349	Jernej Godec	Edn1:0.65,Oser1:-0.172
GSE22886_UNSTIM_VS_IL2_STIM_NKCELL_UP	0.00210845	0.155517	0.313568	-0.193249	-1	17.3741	M4530	GSE22886_UNSTIM_VS_IL2_STIM_NKCELL_UP	http://www.broadinstitute.org/gsea/msigdb/cards/GSE22886_UNSTIM_VS_IL2_STIM_NKCELL_UP.html	Genes up-regulated in comparison of unstimulated NK cells versus those stimulated with IL2 [GeneID=3558] at 16 h.	15789058	4/319	Jernej Godec	Pdcd4:-0.17,Frat2:-0.238,Oser1:-0.172,Angpt2:0.675
GSE24634_TEFF_VS_TCONV_DAY5_IN_CULTURE_DN	0.0246722	0.155517	0.286683	0.345129	1	14.5499	M4620	GSE24634_TEFF_VS_TCONV_DAY5_IN_CULTURE_DN	http://www.broadinstitute.org/gsea/msigdb/cards/GSE24634_TEFF_VS_TCONV_DAY5_IN_CULTURE_DN.html	Genes down-regulated in comparison of untreated CD25+ T effector cells at day 5 versus untreated CD25- T cells at day 5.	21347372	3/391	Jernej Godec	Pdcd4:-0.17,Parp3:0.334,Pim1:0.356
GSE24634_IL4_VS_CTRL_TREATED_NAIVE_CD4_TCELL_DAY5_DN	0.0955385	0.155517	0.491907	0.491907	1	36.1089	M4635	GSE24634_IL4_VS_CTRL_TREATED_NAIVE_CD4_TCELL_DAY5_DN	http://www.broadinstitute.org/gsea/msigdb/cards/GSE24634_IL4_VS_CTRL_TREATED_NAIVE_CD4_TCELL_DAY5_DN.html	Genes down-regulated in comparison of CD25- T cells treated with IL4 [GeneID=3565] at day 5 versus untreated CD25- T cells at day 5.	21347372	2/378	Jernej Godec	Edn1:0.65,Parp3:0.334
GSE26495_PD1HIGH_VS_PD1LOW_CD8_TCELL_UP	0.110447	0.155517	0.263012	-0.16979	-1	12.0631	M4660	GSE26495_PD1HIGH_VS_PD1LOW_CD8_TCELL_UP	http://www.broadinstitute.org/gsea/msigdb/cards/GSE26495_PD1HIGH_VS_PD1LOW_CD8_TCELL_UP.html	Genes up-regulated in comparison of PD-1 high CD8 T cells versus PD-1 low CD8 T cells.	21383243	2/345	Jernej Godec	Pdcd4:-0.17,Pim1:0.356
GSE26669_CD4_VS_CD8_TCELL_IN_MLR_COSTIM_BLOCK_UP	0.135468	0.155517	0.397274	-0.438315	-1	26.1676	M4672	GSE26669_CD4_VS_CD8_TCELL_IN_MLR_COSTIM_BLOCK_UP	http://www.broadinstitute.org/gsea/msigdb/cards/GSE26669_CD4_VS_CD8_TCELL_IN_MLR_COSTIM_BLOCK_UP.html	Genes up-regulated in comparison of untreated CD4 [GeneID=920] T cells versus CD8 T cells treated with leukocyte costimulatory blockade antibodies.	21362570	2/336	Jernej Godec	Aldob:-0.438,Pim1:0.356
GSE26928_EFF_MEMORY_VS_CXCR5_POS_CD4_TCELL_DN	0.125933	0.155517	0.762507	-0.762507	-1	64.5359	M4687	GSE26928_EFF_MEMORY_VS_CXCR5_POS_CD4_TCELL_DN	http://www.broadinstitute.org/gsea/msigdb/cards/GSE26928_EFF_MEMORY_VS_CXCR5_POS_CD4_TCELL_DN.html	Genes down-regulated in comparison of CD4 [GeneID=920] effector memory T cells versus CD4 [GeneID=920] CXCR5+ [GeneID=643] T cells.	21471443	2/334	Jernej Godec	1700093K21Rik:-0.882,Tafa1:-0.643
GSE2706_UNSTIM_VS_2H_R848_DC_DN	0.0984698	0.155517	0.50301	0.50301	1	37.2754	M4692	GSE2706_UNSTIM_VS_2H_R848_DC_DN	http://www.broadinstitute.org/gsea/msigdb/cards/GSE2706_UNSTIM_VS_2H_R848_DC_DN.html	Genes down-regulated in comparison of unstimulated dendritic cells (DC) at 0 h versus DCs stimulated with R848 for 2 h.	15995707	2/309	Jernej Godec	Edn1:0.65,Pim1:0.356
GSE2706_UNSTIM_VS_2H_LPS_DC_DN	0.0840865	0.155517	0.50301	0.50301	1	37.2754	M4696	GSE2706_UNSTIM_VS_2H_LPS_DC_DN	http://www.broadinstitute.org/gsea/msigdb/cards/GSE2706_UNSTIM_VS_2H_LPS_DC_DN.html	Genes down-regulated in comparison of unstimulated dendritic cells (DC) at 0 h versus DCs stimulated with LPS (TLR4 agonist) for 2 h.	15995707	2/283	Jernej Godec	Edn1:0.65,Pim1:0.356
GSE2706_UNSTIM_VS_2H_LPS_AND_R848_DC_UP	0.102915	0.155517	0.440329	-0.440329	-1	30.6907	M4702	GSE2706_UNSTIM_VS_2H_LPS_AND_R848_DC_UP	http://www.broadinstitute.org/gsea/msigdb/cards/GSE2706_UNSTIM_VS_2H_LPS_AND_R848_DC_UP.html	Genes up-regulated in comparison of unstimulated dendritic cells (DC) at 0 h versus DCs stimulated with LPS (TLR4 agonist) and R848 for 2 h.	15995707	2/312	Jernej Godec	Frat2:-0.238,Tafa1:-0.643
GSE2706_UNSTIM_VS_2H_LPS_AND_R848_DC_DN	0.0847889	0.155517	0.50301	0.50301	1	37.2754	M4703	GSE2706_UNSTIM_VS_2H_LPS_AND_R848_DC_DN	http://www.broadinstitute.org/gsea/msigdb/cards/GSE2706_UNSTIM_VS_2H_LPS_AND_R848_DC_DN.html	Genes down-regulated in comparison of unstimulated dendritic cells (DC) at 0 h versus DCs stimulated with LPS (TLR4 agonist) and R848 for 2 h.	15995707	2/276	Jernej Godec	Edn1:0.65,Pim1:0.356
GSE2706_UNSTIM_VS_8H_LPS_AND_R848_DC_DN	0.0170822	0.155517	0.595875	-0.715696	-1	47.031	M4705	GSE2706_UNSTIM_VS_8H_LPS_AND_R848_DC_DN	http://www.broadinstitute.org/gsea/msigdb/cards/GSE2706_UNSTIM_VS_8H_LPS_AND_R848_DC_DN.html	Genes down-regulated in comparison of unstimulated dendritic cells (DC) at 0 h versus DCs stimulated with LPS (TLR4 agonist) and R848 for 8 h.	15995707	3/317	Jernej Godec	H2-Ob:-0.408,Pim1:0.356,Ifi27l2b:-1.02
GSE27786_LSK_VS_LIN_NEG_CELL_UP	0.134667	0.155517	0.303858	-0.303858	-1	16.3542	M4739	GSE27786_LSK_VS_LIN_NEG_CELL_UP	http://www.broadinstitute.org/gsea/msigdb/cards/GSE27786_LSK_VS_LIN_NEG_CELL_UP.html	Genes up-regulated in comparison of LSK versus lineage negative cells.	21540074	2/335	Jernej Godec	Aldob:-0.438,2410002F23Rik:-0.169
GSE27786_LIN_NEG_VS_BCELL_DN	0.122012	0.155517	0.289731	-0.245437	-1	14.8701	M4768	GSE27786_LIN_NEG_VS_BCELL_DN	http://www.broadinstitute.org/gsea/msigdb/cards/GSE27786_LIN_NEG_VS_BCELL_DN.html	Genes down-regulated in comparison of lineage negative versus B cells.	21540074	2/325	Jernej Godec	Parp3:0.334,Mob3c:-0.245
GSE27786_BCELL_VS_NKTCELL_DN	0.12751	0.155517	0.600814	-1.02349	-1	47.5498	M4809	GSE27786_BCELL_VS_NKTCELL_DN	http://www.broadinstitute.org/gsea/msigdb/cards/GSE27786_BCELL_VS_NKTCELL_DN.html	Genes down-regulated in comparison of B cells versus NKT cells.	21540074	2/333	Jernej Godec	Ifi27l2b:-1.02,Srbd1:0.178
GSE27786_CD4_TCELL_VS_NKCELL_UP	0.131475	0.155517	0.29009	0.29009	1	14.9078	M4822	GSE27786_CD4_TCELL_VS_NKCELL_UP	http://www.broadinstitute.org/gsea/msigdb/cards/GSE27786_CD4_TCELL_VS_NKCELL_UP.html	Genes up-regulated in comparison of CD4 [GeneID=920] T cells versus NK cells.	21540074	2/322	Jernej Godec	Arhgap31:0.246,Parp3:0.334
GSE27786_CD4_TCELL_VS_NKTCELL_UP	0.118123	0.155517	0.249787	-0.25342	-1	10.6739	M4824	GSE27786_CD4_TCELL_VS_NKTCELL_UP	http://www.broadinstitute.org/gsea/msigdb/cards/GSE27786_CD4_TCELL_VS_NKTCELL_UP.html	Genes up-regulated in comparison of CD4 [GeneID=920] T cells versus NKT cells.	21540074	2/294	Jernej Godec	Arhgap31:0.246,Rwdd2a:-0.253
GSE27786_CD8_TCELL_VS_NEUTROPHIL_UP	0.0955385	0.155517	0.229235	-0.229235	-1	8.51488	M4846	GSE27786_CD8_TCELL_VS_NEUTROPHIL_UP	http://www.broadinstitute.org/gsea/msigdb/cards/GSE27786_CD8_TCELL_VS_NEUTROPHIL_UP.html	Genes up-regulated in comparison of CD8 T cells versus neutrophils.	21540074	2/271	Jernej Godec	Trim27:-0.219,Zfp454:-0.24
GSE27786_NKCELL_VS_NEUTROPHIL_UP	0.113501	0.155517	0.229235	-0.229235	-1	8.51488	M4858	GSE27786_NKCELL_VS_NEUTROPHIL_UP	http://www.broadinstitute.org/gsea/msigdb/cards/GSE27786_NKCELL_VS_NEUTROPHIL_UP.html	Genes up-regulated in comparison of NK cells versus neutrophils.	21540074	2/312	Jernej Godec	Trim27:-0.219,Zfp454:-0.24
GSE27786_NEUTROPHIL_VS_MONO_MAC_DN	0.0904731	0.155517	0.1798	-0.218545	-1	3.32163	M4883	GSE27786_NEUTROPHIL_VS_MONO_MAC_DN	http://www.broadinstitute.org/gsea/msigdb/cards/GSE27786_NEUTROPHIL_VS_MONO_MAC_DN.html	Genes down-regulated in comparison of neutrophils versus monocyte macrophages.	21540074	2/274	Jernej Godec	Trim27:-0.219,Chd2:0.141
GSE28237_EARLY_VS_LATE_GC_BCELL_DN	0.109687	0.155517	0.504275	0.504275	1	37.4082	M4894	GSE28237_EARLY_VS_LATE_GC_BCELL_DN	http://www.broadinstitute.org/gsea/msigdb/cards/GSE28237_EARLY_VS_LATE_GC_BCELL_DN.html	Genes down-regulated in comparison of early germinal center (GC) B cells versus late GC B cells.	20518031	2/297	Jernej Godec	Parp3:0.334,Angpt2:0.675
GSE29614_CTRL_VS_DAY3_TIV_FLU_VACCINE_PBMC_UP	0.0527779	0.155517	0.845618	-0.169401	-1	73.2669	M4906	GSE29614_CTRL_VS_DAY3_TIV_FLU_VACCINE_PBMC_UP	http://www.broadinstitute.org/gsea/msigdb/cards/GSE29614_CTRL_VS_DAY3_TIV_FLU_VACCINE_PBMC_UP.html	Genes up-regulated in comparison of peripheral blood mononuclear cells (PBMC) from TIV influenza vaccinee pre-vaccination versus those from day 3 post-vaccination.	21743478	2/332	Jernej Godec	Mesp2:1.52,2410002F23Rik:-0.169
GSE29617_CTRL_VS_DAY3_TIV_FLU_VACCINE_PBMC_2008_UP	0.108929	0.155517	0.248644	0.248644	1	10.5538	M4928	GSE29617_CTRL_VS_DAY3_TIV_FLU_VACCINE_PBMC_2008_UP	http://www.broadinstitute.org/gsea/msigdb/cards/GSE29617_CTRL_VS_DAY3_TIV_FLU_VACCINE_PBMC_2008_UP.html	Genes up-regulated in comparison of peripheral blood mononuclear cells (PBMC) from TIV influenza vaccinee pre-vaccination versus those at day 3 post-vaccination.	21743478	2/303	Jernej Godec	Chd2:0.141,Pim1:0.356
GSE29618_BCELL_VS_MONOCYTE_UP	0.130679	0.155517	0.382068	-0.407902	-1	24.5702	M4936	GSE29618_BCELL_VS_MONOCYTE_UP	http://www.broadinstitute.org/gsea/msigdb/cards/GSE29618_BCELL_VS_MONOCYTE_UP.html	Genes up-regulated in comparison of B cells versus monocytes.	21743478	2/404	Jernej Godec	H2-Ob:-0.408,Pim1:0.356
GSE29618_BCELL_VS_MDC_UP	0.119675	0.155517	0.263012	-0.16979	-1	12.0631	M4943	GSE29618_BCELL_VS_MDC_UP	http://www.broadinstitute.org/gsea/msigdb/cards/GSE29618_BCELL_VS_MDC_UP.html	Genes up-regulated in comparison of B cells versus myeloid dendritic cells (mDC).	21743478	2/339	Jernej Godec	Pdcd4:-0.17,Pim1:0.356
GSE29618_BCELL_VS_MONOCYTE_DAY7_FLU_VACCINE_UP	0.0205745	0.155517	0.311308	-0.288846	-1	17.1368	M4954	GSE29618_BCELL_VS_MONOCYTE_DAY7_FLU_VACCINE_UP	http://www.broadinstitute.org/gsea/msigdb/cards/GSE29618_BCELL_VS_MONOCYTE_DAY7_FLU_VACCINE_UP.html	Genes up-regulated in comparison of B cells from influenza vaccinee at day 7 versus monocytes from influenza vaccinee at day 7.	21743478	3/364	Jernej Godec	Pdcd4:-0.17,H2-Ob:-0.408,Pim1:0.356
GSE29618_BCELL_VS_MDC_DAY7_FLU_VACCINE_UP	0.118898	0.155517	0.263012	-0.16979	-1	12.0631	M4961	GSE29618_BCELL_VS_MDC_DAY7_FLU_VACCINE_UP	http://www.broadinstitute.org/gsea/msigdb/cards/GSE29618_BCELL_VS_MDC_DAY7_FLU_VACCINE_UP.html	Genes up-regulated in comparison of B cells from influenza vaccinee at day 7 post-vaccination versus myeloid dendritic cells (mDC) at day 7 post-vaccination.	21743478	2/363	Jernej Godec	Pdcd4:-0.17,Pim1:0.356
GSE30962_PRIMARY_VS_SECONDARY_ACUTE_LCMV_INF_CD8_TCELL_DN	0.124361	0.155517	0.297005	-0.237777	-1	15.6342	M5043	GSE30962_PRIMARY_VS_SECONDARY_ACUTE_LCMV_INF_CD8_TCELL_DN	http://www.broadinstitute.org/gsea/msigdb/cards/GSE30962_PRIMARY_VS_SECONDARY_ACUTE_LCMV_INF_CD8_TCELL_DN.html	Genes down-regulated in comparison of splenic primary CD8 effector T cells at day 8 post-acute infection versus splenic secondary CD8 effector T cells at day 8 post-acute infection.	21856186	2/353	Jernej Godec	Frat2:-0.238,Pim1:0.356
GSE30962_ACUTE_VS_CHRONIC_LCMV_SECONDARY_INF_CD8_TCELL_UP	0.135468	0.155517	0.210867	-0.237777	-1	6.5853	M5049	GSE30962_ACUTE_VS_CHRONIC_LCMV_SECONDARY_INF_CD8_TCELL_UP	http://www.broadinstitute.org/gsea/msigdb/cards/GSE30962_ACUTE_VS_CHRONIC_LCMV_SECONDARY_INF_CD8_TCELL_UP.html	Genes up-regulated in comparison of splenic secondary CD8 effector T cells at day 8 post-acute infection versus splenic secondary CD8 effector T cells at day 8 post-chronic infection.	21856186	2/351	Jernej Godec	Frat2:-0.238,Dpy19l3:0.184
GSE31082_DN_VS_CD8_SP_THYMOCYTE_DN	0.137074	0.155517	0.850921	-0.850921	-1	73.824	M5063	GSE31082_DN_VS_CD8_SP_THYMOCYTE_DN	http://www.broadinstitute.org/gsea/msigdb/cards/GSE31082_DN_VS_CD8_SP_THYMOCYTE_DN.html	Genes down-regulated in comparison of CD4- [GeneID=920] CD8- thymocytes versus CD4- [GeneID=920] CD8+ thymocytes.	21873191	2/343	Jernej Godec	Pla2g4e:-0.678,Ifi27l2b:-1.02
GSE31082_DP_VS_CD8_SP_THYMOCYTE_DN	0.133069	0.155517	0.678758	-1.02349	-1	55.738	M5068	GSE31082_DP_VS_CD8_SP_THYMOCYTE_DN	http://www.broadinstitute.org/gsea/msigdb/cards/GSE31082_DP_VS_CD8_SP_THYMOCYTE_DN.html	Genes down-regulated in comparison of CD4+ [GeneID=920] CD8+ thymocytes versus CD4- [GeneID=920] CD8+ thymocytes.	21873191	2/330	Jernej Godec	Parp3:0.334,Ifi27l2b:-1.02
GSE32423_MEMORY_VS_NAIVE_CD8_TCELL_IL7_UP	0.103661	0.155517	0.33729	-0.407902	-1	19.8662	M5074	GSE32423_MEMORY_VS_NAIVE_CD8_TCELL_IL7_UP	http://www.broadinstitute.org/gsea/msigdb/cards/GSE32423_MEMORY_VS_NAIVE_CD8_TCELL_IL7_UP.html	Genes up-regulated in comparison of memory CD8 T cells treated with IL7 [GeneID=3574] versus naive CD8 T cells treated with IL7 [GeneID=3574].	22942430	2/297	Jernej Godec	Ccdc171:0.267,H2-Ob:-0.408
GSE32423_CTRL_VS_IL7_IL4_MEMORY_CD8_TCELL_UP	0.110447	0.155517	0.32284	-0.32284	-1	18.3482	M5087	GSE32423_CTRL_VS_IL7_IL4_MEMORY_CD8_TCELL_UP	http://www.broadinstitute.org/gsea/msigdb/cards/GSE32423_CTRL_VS_IL7_IL4_MEMORY_CD8_TCELL_UP.html	Genes up-regulated in comparison of memory CD8 T cells versus those treated with IL4 [GeneID=3565] and IL7 [GeneID=3574].	22942430	2/313	Jernej Godec	Frat2:-0.238,H2-Ob:-0.408
GSE32423_CTRL_VS_IL7_IL4_MEMORY_CD8_TCELL_DN	0.0190922	0.155517	0.59861	-0.730903	-1	47.3183	M5088	GSE32423_CTRL_VS_IL7_IL4_MEMORY_CD8_TCELL_DN	http://www.broadinstitute.org/gsea/msigdb/cards/GSE32423_CTRL_VS_IL7_IL4_MEMORY_CD8_TCELL_DN.html	Genes down-regulated in comparison of memory CD8 T cells versus those treated with IL4 [GeneID=3565] and IL7 [GeneID=3574].	22942430	3/329	Jernej Godec	Aldob:-0.438,Parp3:0.334,Ifi27l2b:-1.02
GSE3337_CTRL_VS_16H_IFNG_IN_CD8POS_DC_UP	0.0246722	0.155517	0.913961	-0.610023	-1	80.4464	M5100	GSE3337_CTRL_VS_16H_IFNG_IN_CD8POS_DC_UP	http://www.broadinstitute.org/gsea/msigdb/cards/GSE3337_CTRL_VS_16H_IFNG_IN_CD8POS_DC_UP.html	Genes up-regulated in comparison of untreated CD8+ dendritic cells (DC) at 16 h versus those treated with IFNG [GeneID=31658] at 16 h.	16339401	3/344	Jernej Godec	Mesp2:1.52,Zscan21:-0.197,Ifi27l2b:-1.02
GSE3337_CTRL_VS_16H_IFNG_IN_CD8POS_DC_DN	0.129092	0.155517	0.287389	-0.218545	-1	14.624	M5101	GSE3337_CTRL_VS_16H_IFNG_IN_CD8POS_DC_DN	http://www.broadinstitute.org/gsea/msigdb/cards/GSE3337_CTRL_VS_16H_IFNG_IN_CD8POS_DC_DN.html	Genes down-regulated in comparison of untreated CD8+ dendritic cells (DC) at 16 h versus those treated with IFNG [GeneID=31658] at 16 h.	16339401	2/329	Jernej Godec	Trim27:-0.219,Pim1:0.356
GSE3337_4H_VS_16H_IFNG_IN_CD8POS_DC_DN	0.129885	0.155517	0.393325	-0.438315	-1	25.7528	M5104	GSE3337_4H_VS_16H_IFNG_IN_CD8POS_DC_DN	http://www.broadinstitute.org/gsea/msigdb/cards/GSE3337_4H_VS_16H_IFNG_IN_CD8POS_DC_DN.html	Genes down-regulated in comparison of untreated CD8+ dendritic cells (DC) at 4 h versus those treated with IFNG [GeneID=3458] at 16 h.	16339401	2/452	Jernej Godec	Aass:0.348,Aldob:-0.438
GSE339_CD4POS_VS_CD8POS_DC_IN_CULTURE_UP	0.146797	0.155517	0.630633	-0.630633	-1	50.6824	M5119	GSE339_CD4POS_VS_CD8POS_DC_IN_CULTURE_UP	http://www.broadinstitute.org/gsea/msigdb/cards/GSE339_CD4POS_VS_CD8POS_DC_IN_CULTURE_UP.html	Genes up-regulated in comparison of CD4 [GeneID=920] dendritic cells (DC) versus CD8 DCs.	12816982	2/368	Jernej Godec	Frat2:-0.238,Ifi27l2b:-1.02
GSE339_CD8POS_VS_CD4CD8DN_DC_IN_CULTURE_UP	0.137074	0.155517	0.305248	-0.305248	-1	16.5001	M5127	GSE339_CD8POS_VS_CD4CD8DN_DC_IN_CULTURE_UP	http://www.broadinstitute.org/gsea/msigdb/cards/GSE339_CD8POS_VS_CD4CD8DN_DC_IN_CULTURE_UP.html	Genes up-regulated in comparison of CD8 dendritic cells (DC) versus CD4- [GeneID=920] CD8- DCs.	12816982	2/338	Jernej Godec	Aldob:-0.438,Oser1:-0.172
GSE34205_HEALTHY_VS_FLU_INF_INFANT_PBMC_UP	0.116577	0.155517	0.313223	-0.313223	-1	17.338	M5138	GSE34205_HEALTHY_VS_FLU_INF_INFANT_PBMC_UP	http://www.broadinstitute.org/gsea/msigdb/cards/GSE34205_HEALTHY_VS_FLU_INF_INFANT_PBMC_UP.html	Genes up-regulated in comparison of peripheral blood mononuclear cells (PBMC) from healthy donors versus PBMCs from infanct with acute influenza infection.	22398282	2/374	Jernej Godec	Trim27:-0.219,H2-Ob:-0.408
GSE360_CTRL_VS_L_DONOVANI_DC_DN	0.121231	0.155517	0.446534	-0.218545	-1	31.3425	M5144	GSE360_CTRL_VS_L_DONOVANI_DC_DN	http://www.broadinstitute.org/gsea/msigdb/cards/GSE360_CTRL_VS_L_DONOVANI_DC_DN.html	Genes down-regulated in untreated dendritic cells (DC) versus DCs exposed to parasite L. donovani.	12663451	2/394	Jernej Godec	Trim27:-0.219,Angpt2:0.675
GSE360_CTRL_VS_L_MAJOR_DC_DN	0.027127	0.155517	0.30173	0.248644	1	16.1306	M5146	GSE360_CTRL_VS_L_MAJOR_DC_DN	http://www.broadinstitute.org/gsea/msigdb/cards/GSE360_CTRL_VS_L_MAJOR_DC_DN.html	Genes down-regulated in untreated dendritic cells (DC) versus DCs exposed to parasite L. major.	12663451	3/417	Jernej Godec	Chd2:0.141,H2-Ob:-0.408,Pim1:0.356
GSE360_CTRL_VS_B_MALAYI_HIGH_DOSE_DC_DN	0.0349642	0.155517	0.268219	-0.228161	-1	12.6102	M5151	GSE360_CTRL_VS_B_MALAYI_HIGH_DOSE_DC_DN	http://www.broadinstitute.org/gsea/msigdb/cards/GSE360_CTRL_VS_B_MALAYI_HIGH_DOSE_DC_DN.html	Genes down-regulated in comparison of dendritic cells (DC) versus DCs exposed to B. malayi (50 worms/well).	12663451	3/457	Jernej Godec	Trim27:-0.219,Aass:0.348,Frat2:-0.238
GSE360_CTRL_VS_B_MALAYI_LOW_DOSE_DC_DN	0.13949	0.155517	0.28344	-0.218545	-1	14.2092	M5153	GSE360_CTRL_VS_B_MALAYI_LOW_DOSE_DC_DN	http://www.broadinstitute.org/gsea/msigdb/cards/GSE360_CTRL_VS_B_MALAYI_LOW_DOSE_DC_DN.html	Genes down-regulated in comparison of dendritic cells (DC) versus DCs exposed to B. malayi (5 worms/well).	12663451	2/355	Jernej Godec	Trim27:-0.219,Aass:0.348
GSE360_DC_VS_MAC_L_DONOVANI_UP	0.117349	0.155517	0.515378	0.515378	1	38.5747	M5174	GSE360_DC_VS_MAC_L_DONOVANI_UP	http://www.broadinstitute.org/gsea/msigdb/cards/GSE360_DC_VS_MAC_L_DONOVANI_UP.html	Genes up-regulated in comparison of dendritic cells (DC) exposed to L. donovani versus macrophages exposed to L. donovani.	12663451	2/327	Jernej Godec	Pim1:0.356,Angpt2:0.675
GSE360_DC_VS_MAC_B_MALAYI_HIGH_DOSE_DN	0.0258837	0.155517	0.335065	-0.32843	-1	19.6325	M5186	GSE360_DC_VS_MAC_B_MALAYI_HIGH_DOSE_DN	http://www.broadinstitute.org/gsea/msigdb/cards/GSE360_DC_VS_MAC_B_MALAYI_HIGH_DOSE_DN.html	Genes down-regulated in comparison of dendritic cells (DC) exposed to 50 worm/well B. malayi versus macrophages exposed to 50 worms/well B. malayi.	12663451	3/390	Jernej Godec	Trim27:-0.219,Aass:0.348,Aldob:-0.438
GSE360_DC_VS_MAC_B_MALAYI_LOW_DOSE_DN	0.116577	0.155517	0.28344	-0.218545	-1	14.2092	M5188	GSE360_DC_VS_MAC_B_MALAYI_LOW_DOSE_DN	http://www.broadinstitute.org/gsea/msigdb/cards/GSE360_DC_VS_MAC_B_MALAYI_LOW_DOSE_DN.html	Genes down-regulated in comparison of dendritic cells (DC) exposed to 5 worm/well B. malayi versus macrophages exposed to 5 worms/well B. malayi.	12663451	2/355	Jernej Godec	Trim27:-0.219,Aass:0.348
GSE360_DC_VS_MAC_M_TUBERCULOSIS_UP	0.134667	0.155517	0.336628	-0.317022	-1	19.7966	M5189	GSE360_DC_VS_MAC_M_TUBERCULOSIS_UP	http://www.broadinstitute.org/gsea/msigdb/cards/GSE360_DC_VS_MAC_M_TUBERCULOSIS_UP.html	Genes up-regulated in comparison of dendritic cells (DC) exposed to M. tuberculosis versus macrophages exposed to L. major.	12663451	2/458	Jernej Godec	Rbm3:-0.317,Pim1:0.356
GSE360_L_MAJOR_VS_M_TUBERCULOSIS_DC_UP	0.131475	0.155517	0.189416	-0.237777	-1	4.33182	M5213	GSE360_L_MAJOR_VS_M_TUBERCULOSIS_DC_UP	http://www.broadinstitute.org/gsea/msigdb/cards/GSE360_L_MAJOR_VS_M_TUBERCULOSIS_DC_UP.html	Genes up-regulated in comparison of dendritic cells (DC) exposed to L. major versus DCs exposed to M. tuberculosis.	12663451	2/323	Jernej Godec	Chd2:0.141,Frat2:-0.238
GSE360_LOW_DOSE_B_MALAYI_VS_M_TUBERCULOSIS_DC_DN	0.0999452	0.155517	0.352284	0.352284	1	21.4414	M5230	GSE360_LOW_DOSE_B_MALAYI_VS_M_TUBERCULOSIS_DC_DN	http://www.broadinstitute.org/gsea/msigdb/cards/GSE360_LOW_DOSE_B_MALAYI_VS_M_TUBERCULOSIS_DC_DN.html	Genes down-regulated in comparison of dendritic cells (DC) exposed to 5 worms/well B. malayi versus DC exposed to M. tuberculosis	12663451	2/335	Jernej Godec	Aass:0.348,Pim1:0.356
GSE360_L_MAJOR_VS_B_MALAYI_HIGH_DOSE_MAC_DN	0.10591	0.155517	0.386171	-0.438315	-1	25.0012	M5249	GSE360_L_MAJOR_VS_B_MALAYI_HIGH_DOSE_MAC_DN	http://www.broadinstitute.org/gsea/msigdb/cards/GSE360_L_MAJOR_VS_B_MALAYI_HIGH_DOSE_MAC_DN.html	Genes down-regulated in comparison of macrophages exposed to L. major versus macrophages exposed to 50 worms/well B. malayi.	12663451	2/326	Jernej Godec	Aldob:-0.438,Parp3:0.334
GSE360_T_GONDII_VS_B_MALAYI_HIGH_DOSE_MAC_DN	0.114267	0.155517	0.341181	0.341181	1	20.2749	M5255	GSE360_T_GONDII_VS_B_MALAYI_HIGH_DOSE_MAC_DN	http://www.broadinstitute.org/gsea/msigdb/cards/GSE360_T_GONDII_VS_B_MALAYI_HIGH_DOSE_MAC_DN.html	Genes down-regulated in comparison of macrophages exposed to T. gondii versus macrophages exposed to 50 worms/well B. malayi.	12663451	2/340	Jernej Godec	Aass:0.348,Parp3:0.334
GSE360_HIGH_VS_LOW_DOSE_B_MALAYI_MAC_DN	0.142727	0.155517	0.259063	-0.16979	-1	11.6483	M5262	GSE360_HIGH_VS_LOW_DOSE_B_MALAYI_MAC_DN	http://www.broadinstitute.org/gsea/msigdb/cards/GSE360_HIGH_VS_LOW_DOSE_B_MALAYI_MAC_DN.html	Genes down-regulated in comparison of macrophages exposed to 50 worms/well B. malayi versus those exposed to 5 worms/well B. malayi.	12663451	2/366	Jernej Godec	Pdcd4:-0.17,Aass:0.348
GSE36392_EOSINOPHIL_VS_MAC_IL25_TREATED_LUNG_DN	0.12751	0.155517	0.239617	-0.25342	-1	9.60555	M5281	GSE36392_EOSINOPHIL_VS_MAC_IL25_TREATED_LUNG_DN	http://www.broadinstitute.org/gsea/msigdb/cards/GSE36392_EOSINOPHIL_VS_MAC_IL25_TREATED_LUNG_DN.html	Genes down-regulated in comparison of eosinophils treated with IL25 [GeneID=64806] versus macrophages treated with IL25 [GeneID=64806].	22543263	2/323	Jernej Godec	Rbm28:0.226,Rwdd2a:-0.253
GSE36476_CTRL_VS_TSST_ACT_16H_MEMORY_CD4_TCELL_YOUNG_UP	0.141916	0.155517	0.189416	-0.237777	-1	4.33182	M5287	GSE36476_CTRL_VS_TSST_ACT_16H_MEMORY_CD4_TCELL_YOUNG_UP	http://www.broadinstitute.org/gsea/msigdb/cards/GSE36476_CTRL_VS_TSST_ACT_16H_MEMORY_CD4_TCELL_YOUNG_UP.html	Genes up-regulated in comparison of untreated CD4 [GeneID=920] memory T cells from young donors versus those treated with TSST at 16 h.	22434910	2/361	Jernej Godec	Chd2:0.141,Frat2:-0.238
GSE36476_CTRL_VS_TSST_ACT_40H_MEMORY_CD4_TCELL_YOUNG_UP	0.134667	0.155517	0.189416	-0.237777	-1	4.33182	M5289	GSE36476_CTRL_VS_TSST_ACT_40H_MEMORY_CD4_TCELL_YOUNG_UP	http://www.broadinstitute.org/gsea/msigdb/cards/GSE36476_CTRL_VS_TSST_ACT_40H_MEMORY_CD4_TCELL_YOUNG_UP.html	Genes up-regulated in comparison of untreated CD4 [GeneID=920] memory T cells from young donors versus those treated with TSST at 40 h.	22434910	2/392	Jernej Godec	Chd2:0.141,Frat2:-0.238
GSE36476_CTRL_VS_TSST_ACT_16H_MEMORY_CD4_TCELL_OLD_UP	0.00335637	0.155517	0.22126	-0.204978	-1	7.67702	M5295	GSE36476_CTRL_VS_TSST_ACT_16H_MEMORY_CD4_TCELL_OLD_UP	http://www.broadinstitute.org/gsea/msigdb/cards/GSE36476_CTRL_VS_TSST_ACT_16H_MEMORY_CD4_TCELL_OLD_UP.html	Genes up-regulated in comparison of untreated CD4 [GeneID=920] memory T cells from old donors versus those treated with TSST at 16 h.	22434910	4/397	Jernej Godec	Chd2:0.141,Frat2:-0.238,Oser1:-0.172,Parp3:0.334
GSE36476_CTRL_VS_TSST_ACT_40H_MEMORY_CD4_TCELL_OLD_UP	0.144352	0.155517	0.156618	-0.17218	-1	0.886288	M5299	GSE36476_CTRL_VS_TSST_ACT_40H_MEMORY_CD4_TCELL_OLD_UP	http://www.broadinstitute.org/gsea/msigdb/cards/GSE36476_CTRL_VS_TSST_ACT_40H_MEMORY_CD4_TCELL_OLD_UP.html	Genes up-regulated in comparison of untreated CD4 [GeneID=920] memory T cells from old donors versus those treated with TSST at 40 h.	22434910	2/389	Jernej Godec	Chd2:0.141,Oser1:-0.172
GSE36476_YOUNG_VS_OLD_DONOR_MEMORY_CD4_TCELL_16H_TSST_ACT_DN	0.076485	0.155517	0.293056	-0.237777	-1	15.2194	M5317	GSE36476_YOUNG_VS_OLD_DONOR_MEMORY_CD4_TCELL_16H_TSST_ACT_DN	http://www.broadinstitute.org/gsea/msigdb/cards/GSE36476_YOUNG_VS_OLD_DONOR_MEMORY_CD4_TCELL_16H_TSST_ACT_DN.html	Genes down-regulated in comparison of memory CD4 [GeneID=920] T cells from young donors treated with TSST at 16 h versus those from old donors treated with TSST at 16 h.	22434910	2/337	Jernej Godec	Aass:0.348,Frat2:-0.238
GSE36476_YOUNG_VS_OLD_DONOR_MEMORY_CD4_TCELL_72H_TSST_ACT_DN	0.104409	0.155517	0.341181	0.341181	1	20.2749	M5324	GSE36476_YOUNG_VS_OLD_DONOR_MEMORY_CD4_TCELL_72H_TSST_ACT_DN	http://www.broadinstitute.org/gsea/msigdb/cards/GSE36476_YOUNG_VS_OLD_DONOR_MEMORY_CD4_TCELL_72H_TSST_ACT_DN.html	Genes down-regulated in comparison of memory CD4 [GeneID=920] T cells from young donors treated with TSST at 72 h versus those from old donors treated with TSST at 72 h.	22434910	2/343	Jernej Godec	Aass:0.348,Parp3:0.334
GSE37416_CTRL_VS_0H_F_TULARENSIS_LVS_NEUTROPHIL_UP	0.078535	0.155517	0.352284	0.352284	1	21.4414	M5326	GSE37416_CTRL_VS_0H_F_TULARENSIS_LVS_NEUTROPHIL_UP	http://www.broadinstitute.org/gsea/msigdb/cards/GSE37416_CTRL_VS_0H_F_TULARENSIS_LVS_NEUTROPHIL_UP.html	Genes up-regulated in comparison of control polymorphonuclear leukocytes (PMN) at 0 h versus PMN treated with F. tularensis vaccine at 0 h.	22986450	2/302	Jernej Godec	Aass:0.348,Pim1:0.356
GSE37416_CTRL_VS_12H_F_TULARENSIS_LVS_NEUTROPHIL_UP	0.115806	0.155517	0.228161	-0.228161	-1	8.40199	M5334	GSE37416_CTRL_VS_12H_F_TULARENSIS_LVS_NEUTROPHIL_UP	http://www.broadinstitute.org/gsea/msigdb/cards/GSE37416_CTRL_VS_12H_F_TULARENSIS_LVS_NEUTROPHIL_UP.html	Genes up-regulated in comparison of control polymorphonuclear leukocytes (PMN) at 12 h versus PMN treated with F. tularensis vaccine at 12 h.	22986450	2/329	Jernej Godec	Trim27:-0.219,Frat2:-0.238
GSE37416_0H_VS_3H_F_TULARENSIS_LVS_NEUTROPHIL_DN	0.125933	0.155517	0.155423	-0.16979	-1	0.760764	M5342	GSE37416_0H_VS_3H_F_TULARENSIS_LVS_NEUTROPHIL_DN	http://www.broadinstitute.org/gsea/msigdb/cards/GSE37416_0H_VS_3H_F_TULARENSIS_LVS_NEUTROPHIL_DN.html	Genes down-regulated in comparison of control polymorphonuclear leukocytes (PMN) at 0 h versus PMN treated with F. tularensis vaccine at 3 h.	22986450	2/319	Jernej Godec	Pdcd4:-0.17,Chd2:0.141
GSE3982_CTRL_VS_LPS_4H_MAC_UP	0.125933	0.155517	0.219725	-0.237777	-1	7.51582	M5367	GSE3982_CTRL_VS_LPS_4H_MAC_UP	http://www.broadinstitute.org/gsea/msigdb/cards/GSE3982_CTRL_VS_LPS_4H_MAC_UP.html	Genes up-regulated in comparison of untreated macrophages versus macrophages treated with LPS (TLR4 agonist) at 4 h.	16474395	2/328	Jernej Godec	Frat2:-0.238,C2cd3:0.202
GSE3982_CTRL_VS_LPS_48H_DC_DN	0.108172	0.155517	0.689861	-1.02349	-1	56.9044	M5377	GSE3982_CTRL_VS_LPS_48H_DC_DN	http://www.broadinstitute.org/gsea/msigdb/cards/GSE3982_CTRL_VS_LPS_48H_DC_DN.html	Genes down-regulated in comparison of untreated dendritic cells (DC) versus DCs treated with LPS (TLR4 agonist) at 48 h.	16474395	2/370	Jernej Godec	Pim1:0.356,Ifi27l2b:-1.02
GSE3982_DC_VS_MAC_LPS_STIM_DN	0.103661	0.155517	0.662156	0.662156	1	53.9939	M5390	GSE3982_DC_VS_MAC_LPS_STIM_DN	http://www.broadinstitute.org/gsea/msigdb/cards/GSE3982_DC_VS_MAC_LPS_STIM_DN.html	Genes down-regulated in comparison of dendritic cells (DC) stimulatd with LPS (TLR4 agonist) at 48 h versus macrophages stimulated with LPS (TLR4 agonist) at 4 h.	16474395	2/338	Jernej Godec	Edn1:0.65,Angpt2:0.675
GSE3982_EOSINOPHIL_VS_MAST_CELL_UP	0.146797	0.155517	0.515378	0.515378	1	38.5747	M5397	GSE3982_EOSINOPHIL_VS_MAST_CELL_UP	http://www.broadinstitute.org/gsea/msigdb/cards/GSE3982_EOSINOPHIL_VS_MAST_CELL_UP.html	Genes up-regulated in comparison of eosinophils versus mast cells.	16474395	2/395	Jernej Godec	Pim1:0.356,Angpt2:0.675
GSE3982_EOSINOPHIL_VS_EFF_MEMORY_CD4_TCELL_UP	0.123577	0.155517	0.156618	-0.17218	-1	0.886288	M5416	GSE3982_EOSINOPHIL_VS_EFF_MEMORY_CD4_TCELL_UP	http://www.broadinstitute.org/gsea/msigdb/cards/GSE3982_EOSINOPHIL_VS_EFF_MEMORY_CD4_TCELL_UP.html	Genes up-regulated in comparison of eosinophils versus effector memory CD4 [GeneID=920] T cells.	16474395	2/345	Jernej Godec	Chd2:0.141,Oser1:-0.172
GSE3982_EOSINOPHIL_VS_CENT_MEMORY_CD4_TCELL_UP	0.00419044	0.155517	0.254516	-0.254516	-1	11.1706	M5418	GSE3982_EOSINOPHIL_VS_CENT_MEMORY_CD4_TCELL_UP	http://www.broadinstitute.org/gsea/msigdb/cards/GSE3982_EOSINOPHIL_VS_CENT_MEMORY_CD4_TCELL_UP.html	Genes up-regulated in comparison of eosinophils versus central memory CD4 [GeneID=920] T cells.	16474395	4/421	Jernej Godec	Pdcd4:-0.17,Aldob:-0.438,Frat2:-0.238,Oser1:-0.172
GSE3982_EOSINOPHIL_VS_TH2_UP	0.133069	0.155517	0.45615	-0.237777	-1	32.3527	M5424	GSE3982_EOSINOPHIL_VS_TH2_UP	http://www.broadinstitute.org/gsea/msigdb/cards/GSE3982_EOSINOPHIL_VS_TH2_UP.html	Genes up-regulated in comparison of eosinophils versus Th2 cells.	16474395	2/380	Jernej Godec	Frat2:-0.238,Angpt2:0.675
GSE3982_MAC_VS_BCELL_DN	0.125933	0.155517	0.423109	-0.423109	-1	28.8816	M5495	GSE3982_MAC_VS_BCELL_DN	http://www.broadinstitute.org/gsea/msigdb/cards/GSE3982_MAC_VS_BCELL_DN.html	Genes down-regulated in comparison of macrophages versus B cells.	16474395	2/337	Jernej Godec	Aldob:-0.438,H2-Ob:-0.408
GSE3982_MAC_VS_TH1_DN	0.123577	0.155517	0.515378	0.515378	1	38.5747	M5511	GSE3982_MAC_VS_TH1_DN	http://www.broadinstitute.org/gsea/msigdb/cards/GSE3982_MAC_VS_TH1_DN.html	Genes down-regulated in comparison of macrophages versus Th1 cells.	16474395	2/331	Jernej Godec	Pim1:0.356,Angpt2:0.675
GSE3982_BASOPHIL_VS_EFF_MEMORY_CD4_TCELL_UP	0.122012	0.155517	0.264206	-0.17218	-1	12.1887	M5556	GSE3982_BASOPHIL_VS_EFF_MEMORY_CD4_TCELL_UP	http://www.broadinstitute.org/gsea/msigdb/cards/GSE3982_BASOPHIL_VS_EFF_MEMORY_CD4_TCELL_UP.html	Genes up-regulated in comparison of basophils versus effector memory CD4 [GeneID=920] T cells.	16474395	2/335	Jernej Godec	Oser1:-0.172,Pim1:0.356
GSE3982_EFF_MEMORY_CD4_TCELL_VS_TH1_UP	0.128301	0.155517	0.243406	-0.243406	-1	10.0036	M5577	GSE3982_EFF_MEMORY_CD4_TCELL_VS_TH1_UP	http://www.broadinstitute.org/gsea/msigdb/cards/GSE3982_EFF_MEMORY_CD4_TCELL_VS_TH1_UP.html	Genes up-regulated in comparison of effective memory CD4 [GeneID=920] T cells versus Th1 cells.	16474395	2/352	Jernej Godec	Rbm3:-0.317,Pdcd4:-0.17
GSE39820_CTRL_VS_IL1B_IL6_CD4_TCELL_UP	0.0266258	0.155517	0.342308	0.428567	1	20.3933	M5599	GSE39820_CTRL_VS_IL1B_IL6_CD4_TCELL_UP	http://www.broadinstitute.org/gsea/msigdb/cards/GSE39820_CTRL_VS_IL1B_IL6_CD4_TCELL_UP.html	Genes up-regulated in comparison of untreated CD4 [GeneID=920] T cells versus those treated with IL1B [GeneID=3553] and IL6 [GeneID=3569].	22961052	3/355	Jernej Godec	Pdcd4:-0.17,Fam83d:0.611,Arhgap31:0.246
GSE39820_CTRL_VS_IL1B_IL6_IL23A_CD4_TCELL_UP	0.027127	0.155517	0.463279	-0.463279	-1	33.1016	M5602	GSE39820_CTRL_VS_IL1B_IL6_IL23A_CD4_TCELL_UP	http://www.broadinstitute.org/gsea/msigdb/cards/GSE39820_CTRL_VS_IL1B_IL6_IL23A_CD4_TCELL_UP.html	Genes up-regulated in comparison of untreated CD4 [GeneID=920] T cells versus those treated witl IL1B [GeneID=3553], IL6 [GeneID=3569] and IL23A [GeneID=51561].	22961052	3/362	Jernej Godec	Zscan21:-0.197,Pdcd4:-0.17,Ifi27l2b:-1.02
GSE6269_HEALTHY_VS_FLU_INF_PBMC_DN	0.111971	0.155517	0.730903	-0.730903	-1	61.2158	M5640	GSE6269_HEALTHY_VS_FLU_INF_PBMC_DN	http://www.broadinstitute.org/gsea/msigdb/cards/GSE6269_HEALTHY_VS_FLU_INF_PBMC_DN.html	Genes down-regulated in comparison of peripheral blood mononuclear cells (PBMC) from healthy donors versus PBMC from patients with acute influenza infection.	17105821	2/352	Jernej Godec	Aldob:-0.438,Ifi27l2b:-1.02
GSE7460_TCONV_VS_TREG_LN_UP	0.109687	0.155517	0.619182	-0.882132	-1	49.4795	M5673	GSE7460_TCONV_VS_TREG_LN_UP	http://www.broadinstitute.org/gsea/msigdb/cards/GSE7460_TCONV_VS_TREG_LN_UP.html	Genes up-regulated in comparison of TconvLN versus TregLN (see Fig. 1 in the paper for details).	18024188	2/308	Jernej Godec	1700093K21Rik:-0.882,Pim1:0.356
GSE7460_CD8_TCELL_VS_TREG_ACT_UP	0.134667	0.155517	0.203783	-0.203783	-1	5.84113	M5683	GSE7460_CD8_TCELL_VS_TREG_ACT_UP	http://www.broadinstitute.org/gsea/msigdb/cards/GSE7460_CD8_TCELL_VS_TREG_ACT_UP.html	Genes up-regulated in comparsion of ActCD8 versus ActTreg (see Fig. 1 in the paper for details).	18024188	2/348	Jernej Godec	Pdcd4:-0.17,Frat2:-0.238
GSE7460_FOXP3_MUT_VS_WT_ACT_WITH_TGFB_TCONV_DN	0.108929	0.155517	0.32284	-0.32284	-1	18.3482	M5705	GSE7460_FOXP3_MUT_VS_WT_ACT_WITH_TGFB_TCONV_DN	http://www.broadinstitute.org/gsea/msigdb/cards/GSE7460_FOXP3_MUT_VS_WT_ACT_WITH_TGFB_TCONV_DN.html	Genes down-regulated in comparsion of sfActCD4TGF versus ActCD4TGF (see Fig. 1 in the paper for details).	18024188	2/275	Jernej Godec	Frat2:-0.238,H2-Ob:-0.408
GSE7460_WT_VS_FOXP3_HET_ACT_WITH_TGFB_TCONV_UP	0.125933	0.155517	0.32284	-0.32284	-1	18.3482	M5711	GSE7460_WT_VS_FOXP3_HET_ACT_WITH_TGFB_TCONV_UP	http://www.broadinstitute.org/gsea/msigdb/cards/GSE7460_WT_VS_FOXP3_HET_ACT_WITH_TGFB_TCONV_UP.html	Genes up-regulated in comparison of ActCD4TGF versus WTActCD4TGF (see Fig. 1 in the paper for details).	18024188	2/330	Jernej Godec	Frat2:-0.238,H2-Ob:-0.408
GSE7764_IL15_NK_CELL_24H_VS_SPLENOCYTE_UP	0.122012	0.155517	0.397274	-0.438315	-1	26.1676	M5725	GSE7764_IL15_NK_CELL_24H_VS_SPLENOCYTE_UP	http://www.broadinstitute.org/gsea/msigdb/cards/GSE7764_IL15_NK_CELL_24H_VS_SPLENOCYTE_UP.html	Genes up-regulated in comparison of NK cells treated with IL15 [GeneID=3567] versus total splenocytes.	17540585	2/303	Jernej Godec	Aldob:-0.438,Pim1:0.356
GSE7852_TREG_VS_TCONV_THYMUS_UP	0.100685	0.155517	0.397274	-0.438315	-1	26.1676	M5730	GSE7852_TREG_VS_TCONV_THYMUS_UP	http://www.broadinstitute.org/gsea/msigdb/cards/GSE7852_TREG_VS_TCONV_THYMUS_UP.html	Genes up-regulated in comparison of thymus regulatory T cells versus thymus conventional T cells.	19633656	2/331	Jernej Godec	Aldob:-0.438,Pim1:0.356
GSE7852_LN_VS_THYMUS_TREG_UP	0.137074	0.155517	0.29009	0.29009	1	14.9078	M5737	GSE7852_LN_VS_THYMUS_TREG_UP	http://www.broadinstitute.org/gsea/msigdb/cards/GSE7852_LN_VS_THYMUS_TREG_UP.html	Genes up-regulated in comparison of lymph node regulatory T cells versus thymus regulatory T cells.	19633656	2/350	Jernej Godec	Arhgap31:0.246,Parp3:0.334
GSE7852_LN_VS_THYMUS_TCONV_UP	0.112735	0.155517	0.660224	-0.660224	-1	53.7909	M5745	GSE7852_LN_VS_THYMUS_TCONV_UP	http://www.broadinstitute.org/gsea/msigdb/cards/GSE7852_LN_VS_THYMUS_TCONV_UP.html	Genes up-regulated in comparison of lymph node conventional T cells versus thymus conventional T cells.	19633656	2/349	Jernej Godec	1700093K21Rik:-0.882,Aldob:-0.438
GSE8384_CTRL_VS_B_ABORTUS_4H_MAC_CELL_LINE_UP	0.133069	0.155517	0.422157	-0.16979	-1	28.7816	M5753	GSE8384_CTRL_VS_B_ABORTUS_4H_MAC_CELL_LINE_UP	http://www.broadinstitute.org/gsea/msigdb/cards/GSE8384_CTRL_VS_B_ABORTUS_4H_MAC_CELL_LINE_UP.html	Genes up-regulated in comparison of control RAW264.7 cells (macrophages) versus those infected with B. abortus.	12595423	2/335	Jernej Godec	Pdcd4:-0.17,Angpt2:0.675
GSE8678_IL7R_LOW_VS_HIGH_EFF_CD8_TCELL_DN	0.0883281	0.155517	0.258992	0.258992	1	11.6409	M5771	GSE8678_IL7R_LOW_VS_HIGH_EFF_CD8_TCELL_DN	http://www.broadinstitute.org/gsea/msigdb/cards/GSE8678_IL7R_LOW_VS_HIGH_EFF_CD8_TCELL_DN.html	Genes down-regulated in IL7R [GeneID=3575] low effector CD8 T cells versus IL7R [GeneID=3575] high effector CD8 T cells.	17723218	2/271	Jernej Godec	Parp3:0.334,Dpy19l3:0.184
GSE9006_HEALTHY_VS_TYPE_1_DIABETES_PBMC_AT_DX_DN	0.0911916	0.155517	0.297005	-0.237777	-1	15.6342	M5776	GSE9006_HEALTHY_VS_TYPE_1_DIABETES_PBMC_AT_DX_DN	http://www.broadinstitute.org/gsea/msigdb/cards/GSE9006_HEALTHY_VS_TYPE_1_DIABETES_PBMC_AT_DX_DN.html	Genes down-regulated in comparison of peripheral blood mononuclear cells (PBMC) from healthy donors versus PBMCs from patients with type 1 diabetes at the time of diagnosis.	17595242	2/326	Jernej Godec	Frat2:-0.238,Pim1:0.356
GSE9006_HEALTHY_VS_TYPE_1_DIABETES_PBMC_1MONTH_POST_DX_UP	0.141916	0.155517	0.377669	-0.377669	-1	24.1081	M5777	GSE9006_HEALTHY_VS_TYPE_1_DIABETES_PBMC_1MONTH_POST_DX_UP	http://www.broadinstitute.org/gsea/msigdb/cards/GSE9006_HEALTHY_VS_TYPE_1_DIABETES_PBMC_1MONTH_POST_DX_UP.html	Genes up-regulated in comparison of peripheral blood mononuclear cells (PBMC) from healthy donors versus PBMCs from patients with type 1 diabetes at 1 month after the diagnosis.	17595242	2/369	Jernej Godec	Rbm3:-0.317,Aldob:-0.438
GSE9006_HEALTHY_VS_TYPE_1_DIABETES_PBMC_4MONTH_POST_DX_UP	0.133867	0.155517	0.377669	-0.377669	-1	24.1081	M5779	GSE9006_HEALTHY_VS_TYPE_1_DIABETES_PBMC_4MONTH_POST_DX_UP	http://www.broadinstitute.org/gsea/msigdb/cards/GSE9006_HEALTHY_VS_TYPE_1_DIABETES_PBMC_4MONTH_POST_DX_UP.html	Genes up-regulated in comparison of peripheral blood mononuclear cells (PBMC) from healthy donors versus PBMCs from patients with type 1 diabetes at 4 month after the diagnosis.	17595242	2/342	Jernej Godec	Rbm3:-0.317,Aldob:-0.438
GSE9006_TYPE_1_DIABETES_AT_DX_VS_1MONTH_POST_DX_PBMC_UP	0.0210094	0.155517	0.370524	-0.377669	-1	23.3574	M5783	GSE9006_TYPE_1_DIABETES_AT_DX_VS_1MONTH_POST_DX_PBMC_UP	http://www.broadinstitute.org/gsea/msigdb/cards/GSE9006_TYPE_1_DIABETES_AT_DX_VS_1MONTH_POST_DX_PBMC_UP.html	Genes up-regulated in comparison of peripheral blood mononuclear cells (PBMC) from patients with type 1 diabetes at the time of the diagnosis versus those at 1 month later.	17595242	3/327	Jernej Godec	Rbm3:-0.317,Aldob:-0.438,Pim1:0.356
GSE9006_TYPE_1_DIABETES_AT_DX_VS_4MONTH_POST_DX_PBMC_UP	0.107416	0.155517	0.377669	-0.377669	-1	24.1081	M5787	GSE9006_TYPE_1_DIABETES_AT_DX_VS_4MONTH_POST_DX_PBMC_UP	http://www.broadinstitute.org/gsea/msigdb/cards/GSE9006_TYPE_1_DIABETES_AT_DX_VS_4MONTH_POST_DX_PBMC_UP.html	Genes up-regulated in comparison of peripheral blood mononuclear cells (PBMC) from patients with type 1 diabetes at the time of the diagnosis versus those at 4 months later.	17595242	2/341	Jernej Godec	Rbm3:-0.317,Aldob:-0.438
GSE9037_CTRL_VS_LPS_4H_STIM_BMDM_DN	0.0999452	0.155517	0.193246	-0.245437	-1	4.73416	M5806	GSE9037_CTRL_VS_LPS_4H_STIM_BMDM_DN	http://www.broadinstitute.org/gsea/msigdb/cards/GSE9037_CTRL_VS_LPS_4H_STIM_BMDM_DN.html	Genes down-regulated in comparison of untreated macrophages at 4 h versus those treated with LPS (TLR4 agonist) at 4 h.	18266302	2/292	Jernej Godec	Chd2:0.141,Mob3c:-0.245
GSE9037_WT_VS_IRAK4_KO_LPS_1H_STIM_BMDM_UP	0.10217	0.155517	0.291024	0.291024	1	15.0059	M5815	GSE9037_WT_VS_IRAK4_KO_LPS_1H_STIM_BMDM_UP	http://www.broadinstitute.org/gsea/msigdb/cards/GSE9037_WT_VS_IRAK4_KO_LPS_1H_STIM_BMDM_UP.html	Genes up-regulated in comparison of untreated wild type macrophages at 1 h versus those from IRAK4 [GeneID=51135] deficient mice treated with LPS (TLR4 agonist) at 1 h.	18266302	2/290	Jernej Godec	Rbm28:0.226,Pim1:0.356
GSE9650_NAIVE_VS_EFF_CD8_TCELL_UP	0.130679	0.155517	0.288652	-0.288652	-1	14.7567	M5819	GSE9650_NAIVE_VS_EFF_CD8_TCELL_UP	http://www.broadinstitute.org/gsea/msigdb/cards/GSE9650_NAIVE_VS_EFF_CD8_TCELL_UP.html	Genes up-regulated in comparison of naive CD8 T cells versus effector CD8 T cells.	17950003	2/311	Jernej Godec	2410002F23Rik:-0.169,H2-Ob:-0.408
GSE9650_NAIVE_VS_MEMORY_CD8_TCELL_UP	0.137878	0.155517	0.715696	-0.715696	-1	59.6184	M5831	GSE9650_NAIVE_VS_MEMORY_CD8_TCELL_UP	http://www.broadinstitute.org/gsea/msigdb/cards/GSE9650_NAIVE_VS_MEMORY_CD8_TCELL_UP.html	Genes up-regulated in comparison of naive CD8 T cells versus memory CD8 T cells.	17950003	2/339	Jernej Godec	H2-Ob:-0.408,Ifi27l2b:-1.02
GSE9650_NAIVE_VS_MEMORY_CD8_TCELL_DN	0.106662	0.155517	0.297005	-0.237777	-1	15.6342	M5832	GSE9650_NAIVE_VS_MEMORY_CD8_TCELL_DN	http://www.broadinstitute.org/gsea/msigdb/cards/GSE9650_NAIVE_VS_MEMORY_CD8_TCELL_DN.html	Genes down-regulated in comparison of naive CD8 T cells versus memory CD8 T cells.	17950003	2/346	Jernej Godec	Frat2:-0.238,Pim1:0.356
GSE9650_EFFECTOR_VS_MEMORY_CD8_TCELL_DN	0.118123	0.155517	0.262817	-0.169401	-1	12.0427	M5837	GSE9650_EFFECTOR_VS_MEMORY_CD8_TCELL_DN	http://www.broadinstitute.org/gsea/msigdb/cards/GSE9650_EFFECTOR_VS_MEMORY_CD8_TCELL_DN.html	Genes down-regulated in comparison of effector CD8 T cells versus memory CD8 T cells.	17950003	2/305	Jernej Godec	2410002F23Rik:-0.169,Pim1:0.356
GSE9988_ANTI_TREM1_VS_ANTI_TREM1_AND_LPS_MONOCYTE_UP	0.108929	0.155517	0.338046	-0.338046	-1	19.9456	M5848	GSE9988_ANTI_TREM1_VS_ANTI_TREM1_AND_LPS_MONOCYTE_UP	http://www.broadinstitute.org/gsea/msigdb/cards/GSE9988_ANTI_TREM1_VS_ANTI_TREM1_AND_LPS_MONOCYTE_UP.html	Genes up-regulated in comparison of monocytes treated with anti-TREM1 [GeneID=54210] versus monocytes treated with anti-TREM1 [GeneID=54210] and 5000 ng/ml LPS (TLR4 agonist).	18292579	2/300	Jernej Godec	Aldob:-0.438,Frat2:-0.238
GSE9988_LPS_VS_CTRL_TREATED_MONOCYTE_UP	0.0819905	0.155517	0.50301	0.50301	1	37.2754	M5858	GSE9988_LPS_VS_CTRL_TREATED_MONOCYTE_UP	http://www.broadinstitute.org/gsea/msigdb/cards/GSE9988_LPS_VS_CTRL_TREATED_MONOCYTE_UP.html	Genes up-regulated in comparison of monocytes treated with 5000 ng/ml LPS (TLR4 agonist) versus monocytes treated with control IgG.	18292579	2/285	Jernej Godec	Edn1:0.65,Pim1:0.356
GSE9988_LPS_VS_VEHICLE_TREATED_MONOCYTE_UP	0.0799115	0.155517	0.50301	0.50301	1	37.2754	M5860	GSE9988_LPS_VS_VEHICLE_TREATED_MONOCYTE_UP	http://www.broadinstitute.org/gsea/msigdb/cards/GSE9988_LPS_VS_VEHICLE_TREATED_MONOCYTE_UP.html	Genes up-regulated in comparison of monocytes treated with 1 ng/ml LPS (TLR4 agonist) versus untreated monocytes.	18292579	2/271	Jernej Godec	Edn1:0.65,Pim1:0.356
GSE9988_LOW_LPS_VS_CTRL_TREATED_MONOCYTE_UP	0.0826873	0.155517	0.50301	0.50301	1	37.2754	M5867	GSE9988_LOW_LPS_VS_CTRL_TREATED_MONOCYTE_UP	http://www.broadinstitute.org/gsea/msigdb/cards/GSE9988_LOW_LPS_VS_CTRL_TREATED_MONOCYTE_UP.html	Genes up-regulated in comparison of monocytes treated with 1 ng/ml LPS (TLR4 agonist) versus monocytes treated with control IgG.	18292579	2/275	Jernej Godec	Edn1:0.65,Pim1:0.356
GSE9988_LOW_LPS_VS_VEHICLE_TREATED_MONOCYTE_UP	0.0806026	0.155517	0.50301	0.50301	1	37.2754	M5873	GSE9988_LOW_LPS_VS_VEHICLE_TREATED_MONOCYTE_UP	http://www.broadinstitute.org/gsea/msigdb/cards/GSE9988_LOW_LPS_VS_VEHICLE_TREATED_MONOCYTE_UP.html	Genes up-regulated in comparison of monocytes treated with 1 ng/ml LPS (TLR4 agonist) versus untreated monocytes.	18292579	2/269	Jernej Godec	Edn1:0.65,Pim1:0.356
GSE9988_ANTI_TREM1_AND_LPS_VS_CTRL_TREATED_MONOCYTES_UP	0.0933574	0.155517	0.50301	0.50301	1	37.2754	M5875	GSE9988_ANTI_TREM1_AND_LPS_VS_CTRL_TREATED_MONOCYTES_UP	http://www.broadinstitute.org/gsea/msigdb/cards/GSE9988_ANTI_TREM1_AND_LPS_VS_CTRL_TREATED_MONOCYTES_UP.html	Genes up-regulated in comparison of monocytes treated with anti-TREM1 [GeneID=54210] and 5000 ng/ml LPS (TLR4 agonist) versus monocytes treated with control IgG.	18292579	2/280	Jernej Godec	Edn1:0.65,Pim1:0.356
GSE369_PRE_VS_POST_IL6_INJECTION_SOCS3_KO_LIVER_UP	0.114267	0.155517	0.229039	-0.317022	-1	8.49425	M5976	GSE369_PRE_VS_POST_IL6_INJECTION_SOCS3_KO_LIVER_UP	http://www.broadinstitute.org/gsea/msigdb/cards/GSE369_PRE_VS_POST_IL6_INJECTION_SOCS3_KO_LIVER_UP.html	Genes up-regulated in liver from SOCS3 [GeneID=9021] knockout: untreated versus IL6 [GeneID=3569] injection.	12754505	2/373	Jernej Godec	Rbm3:-0.317,Chd2:0.141
GSE369_PRE_VS_POST_IL6_INJECTION_IFNG_WT_LIVER_UP	0.124361	0.155517	0.833186	-0.833186	-1	71.9609	M5979	GSE369_PRE_VS_POST_IL6_INJECTION_IFNG_WT_LIVER_UP	http://www.broadinstitute.org/gsea/msigdb/cards/GSE369_PRE_VS_POST_IL6_INJECTION_IFNG_WT_LIVER_UP.html	Genes up-regulated in liver: untreated versus IL6 [GeneID=3569] injection.	12754505	2/375	Jernej Godec	Tafa1:-0.643,Ifi27l2b:-1.02
GSE369_PRE_VS_POST_IL6_INJECTION_IFNG_WT_LIVER_DN	0.145166	0.155517	0.189416	-0.237777	-1	4.33182	M5980	GSE369_PRE_VS_POST_IL6_INJECTION_IFNG_WT_LIVER_DN	http://www.broadinstitute.org/gsea/msigdb/cards/GSE369_PRE_VS_POST_IL6_INJECTION_IFNG_WT_LIVER_DN.html	Genes down-regulated in liver: untreated versus IL6 [GeneID=3569] injection.	12754505	2/335	Jernej Godec	Chd2:0.141,Frat2:-0.238
GSE411_WT_VS_SOCS3_KO_MACROPHAGE_IL6_STIM_400MIN_DN	0.022119	0.155517	0.557106	-0.557106	-1	42.9582	M5984	GSE411_WT_VS_SOCS3_KO_MACROPHAGE_IL6_STIM_400MIN_DN	http://www.broadinstitute.org/gsea/msigdb/cards/GSE411_WT_VS_SOCS3_KO_MACROPHAGE_IL6_STIM_400MIN_DN.html	Genes down-regulated in macrophages treated by IL6 [GeneID=3569] for 400min: wildtype versus SOCS3 [GeneID=9021].	12754506	3/302	Jernej Godec	Zfp454:-0.24,H2-Ob:-0.408,Ifi27l2b:-1.02
GSE2770_UNTREATED_VS_ACT_CD4_TCELL_6H_UP	0.10217	0.155517	0.730903	-0.730903	-1	61.2158	M6017	GSE2770_UNTREATED_VS_ACT_CD4_TCELL_6H_UP	http://www.broadinstitute.org/gsea/msigdb/cards/GSE2770_UNTREATED_VS_ACT_CD4_TCELL_6H_UP.html	Genes up-regulated in CD4 [GeneID=920] T cells: untreated (0h) versus activated by anti-CD3 and anti-CD28 (6h).	14607935	2/283	Jernej Godec	Aldob:-0.438,Ifi27l2b:-1.02
GSE2770_UNTREATED_VS_TGFB_AND_IL4_TREATED_ACT_CD4_TCELL_4H_UP	0.146797	0.155517	0.59664	-0.59664	-1	47.1113	M6019	GSE2770_UNTREATED_VS_TGFB_AND_IL4_TREATED_ACT_CD4_TCELL_4H_UP	http://www.broadinstitute.org/gsea/msigdb/cards/GSE2770_UNTREATED_VS_TGFB_AND_IL4_TREATED_ACT_CD4_TCELL_4H_UP.html	Genes up-regulated in CD4 [GeneID=920] T cells: untreated (0h) versus activated by anti-CD3 and anti-CD28 and then stimulated by TGFB1 and IL4 [GeneID=7040;3565] (6h).	14607935	2/334	Jernej Godec	Pdcd4:-0.17,Ifi27l2b:-1.02
GSE2770_IL12_ACT_VS_ACT_CD4_TCELL_48H_DN	0.116577	0.155517	0.256082	0.256082	1	11.3351	M6033	GSE2770_IL12_ACT_VS_ACT_CD4_TCELL_48H_DN	http://www.broadinstitute.org/gsea/msigdb/cards/GSE2770_IL12_ACT_VS_ACT_CD4_TCELL_48H_DN.html	Genes down-regulated in CD4 [GeneID=920] T cells activated by anti-CD3 and anti-CD28: IL-12 (48h) versus untreated (48h).	14607935	2/307	Jernej Godec	Parp3:0.334,Srbd1:0.178
GSE2770_IL12_AND_TGFB_VS_IL4_TREATED_ACT_CD4_TCELL_48H_UP	0.131475	0.155517	0.715696	-0.715696	-1	59.6184	M6035	GSE2770_IL12_AND_TGFB_VS_IL4_TREATED_ACT_CD4_TCELL_48H_UP	http://www.broadinstitute.org/gsea/msigdb/cards/GSE2770_IL12_AND_TGFB_VS_IL4_TREATED_ACT_CD4_TCELL_48H_UP.html	Genes up-regulated in CD4 [GeneID=920] T cells activated by anti-CD3 and anti-CD28: TGFB1 [GeneID=7040] and IL-12 (48h) versus IL4 [GeneID=3565] (48h).	14607935	2/315	Jernej Godec	H2-Ob:-0.408,Ifi27l2b:-1.02
GSE2770_UNTREATED_VS_TGFB_AND_IL12_TREATED_ACT_CD4_TCELL_6H_UP	0.0940827	0.155517	0.197608	-0.169401	-1	5.19239	M6049	GSE2770_UNTREATED_VS_TGFB_AND_IL12_TREATED_ACT_CD4_TCELL_6H_UP	http://www.broadinstitute.org/gsea/msigdb/cards/GSE2770_UNTREATED_VS_TGFB_AND_IL12_TREATED_ACT_CD4_TCELL_6H_UP.html	Genes up-regulated in CD4 [GeneID=920] T cells: untreated (0h) versus activated by anti-CD3 and anti-CD28 and then stimulated by TGFB1 [GeneID=7040] and IL-12 (6h).	14607935	2/259	Jernej Godec	Rbm28:0.226,2410002F23Rik:-0.169
GSE2770_UNTREATED_VS_TGFB_AND_IL12_TREATED_ACT_CD4_TCELL_48H_DN	0.0193001	0.155517	0.183461	-0.204664	-1	3.70622	M6056	GSE2770_UNTREATED_VS_TGFB_AND_IL12_TREATED_ACT_CD4_TCELL_48H_DN	http://www.broadinstitute.org/gsea/msigdb/cards/GSE2770_UNTREATED_VS_TGFB_AND_IL12_TREATED_ACT_CD4_TCELL_48H_DN.html	Genes down-regulated in CD4 [GeneID=920] T cells: untreated (0h) versus activated by anti-CD3 and anti-CD28 and then stimulated by TGFB1 [GeneID=7040] and IL-12 (48h).	14607935	3/288	Jernej Godec	Chd2:0.141,2410002F23Rik:-0.169,Zfp454:-0.24
GSE2770_TGFB_AND_IL4_VS_TGFB_AND_IL12_TREATED_ACT_CD4_TCELL_48H_UP	0.015381	0.155517	0.520124	-0.520124	-1	39.0733	M6109	GSE2770_TGFB_AND_IL4_VS_TGFB_AND_IL12_TREATED_ACT_CD4_TCELL_48H_UP	http://www.broadinstitute.org/gsea/msigdb/cards/GSE2770_TGFB_AND_IL4_VS_TGFB_AND_IL12_TREATED_ACT_CD4_TCELL_48H_UP.html	Genes up-regulated in CD4 [GeneID=920] T cells activated by anti-CD3 and anti-CD28: TGFB1 and IL4 [GeneID=7040;3565] (48h) versus TGFB1 [GeneID-7040] and IL-12 (48h).	14607935	3/336	Jernej Godec	1700093K21Rik:-0.882,Aldob:-0.438,Zfp454:-0.24
GSE2770_TGFB_AND_IL4_VS_IL4_TREATED_ACT_CD4_TCELL_48H_UP	0.133069	0.155517	0.245795	-0.245437	-1	10.2545	M6112	GSE2770_TGFB_AND_IL4_VS_IL4_TREATED_ACT_CD4_TCELL_48H_UP	http://www.broadinstitute.org/gsea/msigdb/cards/GSE2770_TGFB_AND_IL4_VS_IL4_TREATED_ACT_CD4_TCELL_48H_UP.html	Genes up-regulated in CD4 [GeneID=920] T cells activated by anti-CD3 and anti-CD28: TGFB1 and IL4 [GeneID=7040;3565] (48h) versus IL4 [GeneID=3565] (48h).	14607935	2/348	Jernej Godec	Arhgap31:0.246,Mob3c:-0.245
GSE2770_TGFB_AND_IL4_ACT_VS_ACT_CD4_TCELL_48H_UP	0.025153	0.155517	0.282608	0.301194	1	14.1218	M6115	GSE2770_TGFB_AND_IL4_ACT_VS_ACT_CD4_TCELL_48H_UP	http://www.broadinstitute.org/gsea/msigdb/cards/GSE2770_TGFB_AND_IL4_ACT_VS_ACT_CD4_TCELL_48H_UP.html	Genes up-regulated in CD4 [GeneID=920] T cells activated by anti-CD3 and anti-CD28: TGFB1 and IL4 [GeneID=7040;3565] (48h) versus untreated (48h).	14607935	3/363	Jernej Godec	Arhgap31:0.246,Pim1:0.356,Mob3c:-0.245
GSE2770_IL12_AND_TGFB_VS_IL4_TREATED_ACT_CD4_TCELL_2H_UP	0.12751	0.155517	0.245795	-0.245437	-1	10.2545	M6123	GSE2770_IL12_AND_TGFB_VS_IL4_TREATED_ACT_CD4_TCELL_2H_UP	http://www.broadinstitute.org/gsea/msigdb/cards/GSE2770_IL12_AND_TGFB_VS_IL4_TREATED_ACT_CD4_TCELL_2H_UP.html	Genes up-regulated in CD4 [GeneID=920] T cells activated by anti-CD3 and anti-CD28: TGFB1 [GeneID=7040] and IL-12 (2h) versus IL4 [GeneID=3565] (2h).	14607935	2/380	Jernej Godec	Arhgap31:0.246,Mob3c:-0.245
GSE2770_IL12_ACT_VS_ACT_CD4_TCELL_2H_DN	0.123577	0.155517	0.300835	-0.245437	-1	16.0365	M6127	GSE2770_IL12_ACT_VS_ACT_CD4_TCELL_2H_DN	http://www.broadinstitute.org/gsea/msigdb/cards/GSE2770_IL12_ACT_VS_ACT_CD4_TCELL_2H_DN.html	Genes down-regulated in CD4 [GeneID=920] T cells activated by anti-CD3 and anti-CD28: IL-12 (2h) versus untreated (2h).	14607935	2/326	Jernej Godec	Pim1:0.356,Mob3c:-0.245
GSE1112_OT1_CD8AB_VS_HY_CD8AA_THYMOCYTE_RTOC_CULTURE_DN	0.078535	0.155517	0.388592	-0.16979	-1	25.2555	M6142	GSE1112_OT1_CD8AB_VS_HY_CD8AA_THYMOCYTE_RTOC_CULTURE_DN	http://www.broadinstitute.org/gsea/msigdb/cards/GSE1112_OT1_CD8AB_VS_HY_CD8AA_THYMOCYTE_RTOC_CULTURE_DN.html	Genes down-regulated in CD8 alphabeta OT1 thymocyte RTOC culture versus CD8 alphaalpha HY thymocyte RTOC culture.	15133507	2/278	Jernej Godec	Pdcd4:-0.17,Spaar:0.607
GSE1740_MCSF_VS_MCSF_AND_IFNG_DAY2_DERIVED_MACROPHAGE_UP	0.0897564	0.155517	0.509441	-0.407902	-1	37.9509	M6156	GSE1740_MCSF_VS_MCSF_AND_IFNG_DAY2_DERIVED_MACROPHAGE_UP	http://www.broadinstitute.org/gsea/msigdb/cards/GSE1740_MCSF_VS_MCSF_AND_IFNG_DAY2_DERIVED_MACROPHAGE_UP.html	Genes up-regulated in monocyte-derived macrophages: no priming versus primed by IFNG [GeneID=3458].	15467722	2/328	Jernej Godec	Fam83d:0.611,H2-Ob:-0.408
GSE1791_CTRL_VS_NEUROMEDINU_IN_T_CELL_LINE_12H_DN	0.0737795	0.155517	0.382068	-0.407902	-1	24.5702	M6169	GSE1791_CTRL_VS_NEUROMEDINU_IN_T_CELL_LINE_12H_DN	http://www.broadinstitute.org/gsea/msigdb/cards/GSE1791_CTRL_VS_NEUROMEDINU_IN_T_CELL_LINE_12H_DN.html	Genes down-regulated in D10.G4.1 T cell line (12h): control versus treated with NMU [GeneID=10874].	15585845	2/308	Jernej Godec	H2-Ob:-0.408,Pim1:0.356
GSE2128_CTRL_VS_MIMETOPE_NEGATIVE_SELECTION_DP_THYMOCYTE_NOD_UP	0.122794	0.155517	0.836639	-1.02349	-1	72.3236	M6186	GSE2128_CTRL_VS_MIMETOPE_NEGATIVE_SELECTION_DP_THYMOCYTE_NOD_UP	http://www.broadinstitute.org/gsea/msigdb/cards/GSE2128_CTRL_VS_MIMETOPE_NEGATIVE_SELECTION_DP_THYMOCYTE_NOD_UP.html	Genes up-regulated in NOD CD4 CD8 double positive thymocyte transgenic for the BDC2.5 TCR incubated with no peptide 0h versus NOD CD4 CD8 double positive thymocyte transgenic for the BDC2.5 TCR incubated with mimetope negative sel 16h.	15780994	2/321	Jernej Godec	Edn1:0.65,Ifi27l2b:-1.02
GSE2405_S_AUREUS_VS_A_PHAGOCYTOPHILUM_NEUTROPHIL_DN	0.12751	0.155517	0.181048	0.181048	1	3.45269	M6208	GSE2405_S_AUREUS_VS_A_PHAGOCYTOPHILUM_NEUTROPHIL_DN	http://www.broadinstitute.org/gsea/msigdb/cards/GSE2405_S_AUREUS_VS_A_PHAGOCYTOPHILUM_NEUTROPHIL_DN.html	Genes down-regulated in polymorphonuclear leukocytes 9h after infection by: S. aureus versus A. phagocytophilum.	15879137	2/396	Jernej Godec	Dpy19l3:0.184,Srbd1:0.178
GSE2405_0H_VS_1.5H_A_PHAGOCYTOPHILUM_STIM_NEUTROPHIL_UP	0.131475	0.155517	0.730903	-0.730903	-1	61.2158	M6209	GSE2405_0H_VS_1.5H_A_PHAGOCYTOPHILUM_STIM_NEUTROPHIL_UP	http://www.broadinstitute.org/gsea/msigdb/cards/GSE2405_0H_VS_1.5H_A_PHAGOCYTOPHILUM_STIM_NEUTROPHIL_UP.html	Genes up-regulated in polymorphonuclear leukocytes (1.5h): control versus infection by A. phagocytophilum.	15879137	2/458	Jernej Godec	Aldob:-0.438,Ifi27l2b:-1.02
GSE22601_CD4_SINGLE_POSITIVE_VS_CD8_SINGLE_POSITIVE_THYMOCYTE_UP	0.0904731	0.155517	0.304053	-0.304053	-1	16.3746	M6245	GSE22601_CD4_SINGLE_POSITIVE_VS_CD8_SINGLE_POSITIVE_THYMOCYTE_UP	http://www.broadinstitute.org/gsea/msigdb/cards/GSE22601_CD4_SINGLE_POSITIVE_VS_CD8_SINGLE_POSITIVE_THYMOCYTE_UP.html	Genes up-regulated in single positive thymocytes: CD4 [GeneID=920] versus CD8.	15928199	2/269	Jernej Godec	Pdcd4:-0.17,Aldob:-0.438
GSE22601_IMMATURE_CD4_SINGLE_POSITIVE_VS_DOUBLE_POSITIVE_THYMOCYTE_DN	0.137074	0.155517	0.305248	-0.305248	-1	16.5001	M6247	GSE22601_IMMATURE_CD4_SINGLE_POSITIVE_VS_DOUBLE_POSITIVE_THYMOCYTE_DN	http://www.broadinstitute.org/gsea/msigdb/cards/GSE22601_IMMATURE_CD4_SINGLE_POSITIVE_VS_DOUBLE_POSITIVE_THYMOCYTE_DN.html	Genes down-regulated in immature CD4 [GeneID=920] single positive cells versus double positive thymocytes.	15928199	2/348	Jernej Godec	Aldob:-0.438,Oser1:-0.172
GSE22601_DOUBLE_POSITIVE_VS_CD8_SINGLE_POSITIVE_THYMOCYTE_DN	0.0948098	0.155517	0.308226	-0.438315	-1	16.813	M6249	GSE22601_DOUBLE_POSITIVE_VS_CD8_SINGLE_POSITIVE_THYMOCYTE_DN	http://www.broadinstitute.org/gsea/msigdb/cards/GSE22601_DOUBLE_POSITIVE_VS_CD8_SINGLE_POSITIVE_THYMOCYTE_DN.html	Genes down-regulated in thymocytes: double positive versus CD8 single positive.	15928199	2/269	Jernej Godec	Aldob:-0.438,Srbd1:0.178
GSE3691_IFN_PRODUCING_KILLER_DC_VS_CONVENTIONAL_DC_SPLEEN_UP	0.125146	0.155517	0.190491	-0.239926	-1	4.44471	M6363	GSE3691_IFN_PRODUCING_KILLER_DC_VS_CONVENTIONAL_DC_SPLEEN_UP	http://www.broadinstitute.org/gsea/msigdb/cards/GSE3691_IFN_PRODUCING_KILLER_DC_VS_CONVENTIONAL_DC_SPLEEN_UP.html	Genes up-regulated in dendiritic cells from speen: interferon producing killer cells versus conventional.	16444266	2/383	Jernej Godec	Chd2:0.141,Zfp454:-0.24
GSE4142_PLASMA_CELL_VS_MEMORY_BCELL_DN	0.107416	0.155517	0.470601	0.470601	1	33.8707	M6396	GSE4142_PLASMA_CELL_VS_MEMORY_BCELL_DN	http://www.broadinstitute.org/gsea/msigdb/cards/GSE4142_PLASMA_CELL_VS_MEMORY_BCELL_DN.html	Genes down-regulated in plasma cells versus memory B lymphocytes.	16492737	2/316	Jernej Godec	Ccdc171:0.267,Angpt2:0.675
GSE8921_UNSTIM_0H_VS_TLR1_2_STIM_MONOCYTE_24H_DN	0.132271	0.155517	0.347799	-0.554542	-1	20.9702	M6411	GSE8921_UNSTIM_0H_VS_TLR1_2_STIM_MONOCYTE_24H_DN	http://www.broadinstitute.org/gsea/msigdb/cards/GSE8921_UNSTIM_0H_VS_TLR1_2_STIM_MONOCYTE_24H_DN.html	Genes down-regulated in monocytes: untreated versus M. tuberculosis 19 kDa lipopeptide (24h).	16497887	2/311	Jernej Godec	Ciart:-0.555,Chd2:0.141
GSE8921_3H_VS_24H_TLR1_2_STIM_MONOCYTE_DN	0.0157503	0.155517	0.444752	0.447971	1	31.1553	M6425	GSE8921_3H_VS_24H_TLR1_2_STIM_MONOCYTE_DN	http://www.broadinstitute.org/gsea/msigdb/cards/GSE8921_3H_VS_24H_TLR1_2_STIM_MONOCYTE_DN.html	Genes down-regulated in monocytes in response to M. tuberculosis 19 kDa lipopeptide: 3h versus 24h.	16497887	3/298	Jernej Godec	Edn1:0.65,Aldob:-0.438,Arhgap31:0.246
GSE3039_CD4_TCELL_VS_NKT_CELL_DN	0.128301	0.155517	0.308226	-0.438315	-1	16.813	M6431	GSE3039_CD4_TCELL_VS_NKT_CELL_DN	http://www.broadinstitute.org/gsea/msigdb/cards/GSE3039_CD4_TCELL_VS_NKT_CELL_DN.html	Genes down-regulated in CD4 [GeneID=920] T cells versus NKT cells.	16623764	2/301	Jernej Godec	Aldob:-0.438,Srbd1:0.178
GSE3039_NKT_CELL_VS_B2_BCELL_DN	0.0225718	0.155517	0.587542	0.662156	1	46.1556	M6436	GSE3039_NKT_CELL_VS_B2_BCELL_DN	http://www.broadinstitute.org/gsea/msigdb/cards/GSE3039_NKT_CELL_VS_B2_BCELL_DN.html	Genes down-regulated in NKT cells versus B2 B lymphocytes.	16623764	3/354	Jernej Godec	Edn1:0.65,Aldob:-0.438,Angpt2:0.675
GSE3039_B2_VS_B1_BCELL_UP	0.125146	0.155517	0.630633	-0.630633	-1	50.6824	M6450	GSE3039_B2_VS_B1_BCELL_UP	http://www.broadinstitute.org/gsea/msigdb/cards/GSE3039_B2_VS_B1_BCELL_UP.html	Genes up-regulated in B lymphocytes: B2 versus B1.	16623764	2/331	Jernej Godec	Frat2:-0.238,Ifi27l2b:-1.02
GSE3039_NKT_CELL_VS_ALPHAALPHA_CD8_TCELL_UP	0.0256388	0.155517	0.223156	0.248644	1	7.87626	M6473	GSE3039_NKT_CELL_VS_ALPHAALPHA_CD8_TCELL_UP	http://www.broadinstitute.org/gsea/msigdb/cards/GSE3039_NKT_CELL_VS_ALPHAALPHA_CD8_TCELL_UP.html	Genes up-regulated in NKT cells versus CD8A [GeneID=925] T cells.	16623764	3/353	Jernej Godec	Chd2:0.141,Oser1:-0.172,Pim1:0.356
GSE3039_NKT_CELL_VS_ALPHAALPHA_CD8_TCELL_DN	0.0806026	0.155517	0.27992	0.27992	1	13.8394	M6474	GSE3039_NKT_CELL_VS_ALPHAALPHA_CD8_TCELL_DN	http://www.broadinstitute.org/gsea/msigdb/cards/GSE3039_NKT_CELL_VS_ALPHAALPHA_CD8_TCELL_DN.html	Genes down-regulated in NKT cells versus CD8A [GeneID=925] T cells.	16623764	2/344	Jernej Godec	Rbm28:0.226,Parp3:0.334
GSE4748_CTRL_VS_LPS_STIM_DC_3H_UP	0.145166	0.155517	0.444857	-0.239926	-1	31.1663	M6480	GSE4748_CTRL_VS_LPS_STIM_DC_3H_UP	http://www.broadinstitute.org/gsea/msigdb/cards/GSE4748_CTRL_VS_LPS_STIM_DC_3H_UP.html	Genes up-regulated in monocyte-derived dendritic cells: untreated versus LPS (3h).	16717116	2/329	Jernej Godec	Edn1:0.65,Zfp454:-0.24
GSE4984_UNTREATED_VS_LPS_TREATED_DC_UP	0.0711065	0.155517	0.289731	-0.245437	-1	14.8701	M6498	GSE4984_UNTREATED_VS_LPS_TREATED_DC_UP	http://www.broadinstitute.org/gsea/msigdb/cards/GSE4984_UNTREATED_VS_LPS_TREATED_DC_UP.html	Genes up-regulated in monocyte-derived dendritic cells: control versus LPS.	16785517	2/217	Jernej Godec	Parp3:0.334,Mob3c:-0.245
GSE5542_IFNA_VS_IFNA_AND_IFNG_TREATED_EPITHELIAL_CELLS_24H_UP	0.108929	0.155517	0.332065	-0.438315	-1	19.3173	M6539	GSE5542_IFNA_VS_IFNA_AND_IFNG_TREATED_EPITHELIAL_CELLS_24H_UP	http://www.broadinstitute.org/gsea/msigdb/cards/GSE5542_IFNA_VS_IFNA_AND_IFNG_TREATED_EPITHELIAL_CELLS_24H_UP.html	Genes up-regulated in epithelial cells (24h): interferon alpha versus interferon alpha and IFNG [GeneID=3458].	16800785	2/318	Jernej Godec	Rbm28:0.226,Aldob:-0.438
GSE5542_IFNG_VS_IFNA_TREATED_EPITHELIAL_CELLS_6H_UP	0.0146575	0.155517	0.338311	0.338311	1	19.9734	M6542	GSE5542_IFNG_VS_IFNA_TREATED_EPITHELIAL_CELLS_6H_UP	http://www.broadinstitute.org/gsea/msigdb/cards/GSE5542_IFNG_VS_IFNA_TREATED_EPITHELIAL_CELLS_6H_UP.html	Genes up-regulated in epithelial cells (6h): IFNG [GeneID=3458] versus interferon alpha.	16800785	3/266	Jernej Godec	Fam83d:0.611,Rbm28:0.226,Srbd1:0.178
GSE5679_CTRL_VS_RARA_AGONIST_AM580_TREATED_DC_UP	0.0970009	0.155517	0.267185	0.267185	1	12.5016	M6555	GSE5679_CTRL_VS_RARA_AGONIST_AM580_TREATED_DC_UP	http://www.broadinstitute.org/gsea/msigdb/cards/GSE5679_CTRL_VS_RARA_AGONIST_AM580_TREATED_DC_UP.html	Genes up-regulated in monocyte-derived dendritic cells: untreated versus AM580 [PubChem=2126].	16982809	2/282	Jernej Godec	Pim1:0.356,Srbd1:0.178
GSE5679_PPARG_LIGAND_ROSIGLITAZONE_VS_ROSIGLITAZONE_AND_RARA_AGONIST_AM580_TREATED_DC_UP	0.105159	0.155517	0.342235	-0.438315	-1	20.3857	M6565	GSE5679_PPARG_LIGAND_ROSIGLITAZONE_VS_ROSIGLITAZONE_AND_RARA_AGONIST_AM580_TREATED_DC_UP	http://www.broadinstitute.org/gsea/msigdb/cards/GSE5679_PPARG_LIGAND_ROSIGLITAZONE_VS_ROSIGLITAZONE_AND_RARA_AGONIST_AM580_TREATED_DC_UP.html	Genes up-regulated in monocyte-derived dendritic cells: rosiglitazone [PubChem=77999] versus rosiglitazone and AM580 [PubChem=77999;2126].	16982809	2/303	Jernej Godec	Aldob:-0.438,Arhgap31:0.246
GSE5455_HEALTHY_VS_TUMOR_BEARING_MOUSE_SPLEEN_MONOCYTE_24H_INCUBATION_DN	0.101427	0.155517	0.634822	-1.02349	-1	51.1224	M6578	GSE5455_HEALTHY_VS_TUMOR_BEARING_MOUSE_SPLEEN_MONOCYTE_24H_INCUBATION_DN	http://www.broadinstitute.org/gsea/msigdb/cards/GSE5455_HEALTHY_VS_TUMOR_BEARING_MOUSE_SPLEEN_MONOCYTE_24H_INCUBATION_DN.html	Genes down-regulated in ITGAM+ [GeneID=3684] cells (incubated for 24h in complete medium) from spleen: healthy versus tumor bearing mice.	17016559	2/304	Jernej Godec	Arhgap31:0.246,Ifi27l2b:-1.02
GSE5589_UNSTIM_VS_45MIN_LPS_STIM_MACROPHAGE_DN	0.120452	0.155517	0.304053	-0.304053	-1	16.3746	M6599	GSE5589_UNSTIM_VS_45MIN_LPS_STIM_MACROPHAGE_DN	http://www.broadinstitute.org/gsea/msigdb/cards/GSE5589_UNSTIM_VS_45MIN_LPS_STIM_MACROPHAGE_DN.html	Genes down-regulated in bone marrow-derived macrophages: untreated (0 min) versus LPS (45 min).	17114459	2/335	Jernej Godec	Pdcd4:-0.17,Aldob:-0.438
GSE5589_UNSTIM_VS_45MIN_LPS_AND_IL6_STIM_MACROPHAGE_UP	0.0273795	0.155517	0.27313	-0.242681	-1	13.126	M6606	GSE5589_UNSTIM_VS_45MIN_LPS_AND_IL6_STIM_MACROPHAGE_UP	http://www.broadinstitute.org/gsea/msigdb/cards/GSE5589_UNSTIM_VS_45MIN_LPS_AND_IL6_STIM_MACROPHAGE_UP.html	Genes up-regulated in bone marrow-derived macrophages: untreated (0 min) versus IL6 [GeneID=3569] and LPS (45 min).	17114459	3/319	Jernej Godec	Zfp454:-0.24,Parp3:0.334,Mob3c:-0.245
GSE5589_LPS_AND_IL10_VS_LPS_AND_IL6_STIM_MACROPHAGE_45MIN_UP	0.0230296	0.155517	0.31263	-0.345868	-1	17.2756	M6613	GSE5589_LPS_AND_IL10_VS_LPS_AND_IL6_STIM_MACROPHAGE_45MIN_UP	http://www.broadinstitute.org/gsea/msigdb/cards/GSE5589_LPS_AND_IL10_VS_LPS_AND_IL6_STIM_MACROPHAGE_45MIN_UP.html	Genes up-regulated in bone marrow-derived macrophages (45 min): IL10 [GeneID=3486] and LPS versus IL6 [GeneID=3469] and LPS.	17114459	3/289	Jernej Godec	Aldob:-0.438,Arhgap31:0.246,Rwdd2a:-0.253
GSE5589_IL6_KO_VS_IL10_KO_LPS_AND_IL6_STIM_MACROPHAGE_45MIN_UP	0.116577	0.155517	0.24758	-0.317022	-1	10.442	M6661	GSE5589_IL6_KO_VS_IL10_KO_LPS_AND_IL6_STIM_MACROPHAGE_45MIN_UP	http://www.broadinstitute.org/gsea/msigdb/cards/GSE5589_IL6_KO_VS_IL10_KO_LPS_AND_IL6_STIM_MACROPHAGE_45MIN_UP.html	Genes up-regulated in bone marrow-derived macrophages (45 min): IL6 [GeneID=3469] knockout stimulated by IL6 [GeneID=3469] and LPS versus IL10 [GeneID=3486] knockout stimulated by and IL6 [GeneID=3469] and LPS.	17114459	2/305	Jernej Godec	Rbm3:-0.317,Srbd1:0.178
GSE5589_WT_VS_IL10_KO_LPS_AND_IL10_STIM_MACROPHAGE_180MIN_UP	0.0704434	0.155517	0.270095	0.270095	1	12.8073	M6676	GSE5589_WT_VS_IL10_KO_LPS_AND_IL10_STIM_MACROPHAGE_180MIN_UP	http://www.broadinstitute.org/gsea/msigdb/cards/GSE5589_WT_VS_IL10_KO_LPS_AND_IL10_STIM_MACROPHAGE_180MIN_UP.html	Genes up-regulated in bone marrow-derived macrophages at 180 min of stimulation with IL10 [GeneID=3486] and LPS: wildtype versus IL10 [GeneID=3486] knockout.	17114459	2/264	Jernej Godec	Pim1:0.356,Dpy19l3:0.184
GSE3920_UNTREATED_VS_IFNG_TREATED_FIBROBLAST_DN	0.0940827	0.155517	0.215056	0.215056	1	7.02533	M6689	GSE3920_UNTREATED_VS_IFNG_TREATED_FIBROBLAST_DN	http://www.broadinstitute.org/gsea/msigdb/cards/GSE3920_UNTREATED_VS_IFNG_TREATED_FIBROBLAST_DN.html	Genes down-regulated in fibroblasts: untreated versus IFNG [GeneID=3458].	17202376	2/257	Jernej Godec	Arhgap31:0.246,Dpy19l3:0.184
GSE3920_IFNA_VS_IFNG_TREATED_FIBROBLAST_DN	0.0948098	0.155517	0.215056	0.215056	1	7.02533	M6691	GSE3920_IFNA_VS_IFNG_TREATED_FIBROBLAST_DN	http://www.broadinstitute.org/gsea/msigdb/cards/GSE3920_IFNA_VS_IFNG_TREATED_FIBROBLAST_DN.html	Genes down-regulated in fibroblasts: interferon alpha versus IFNG [GeneID=3458].	17202376	2/268	Jernej Godec	Arhgap31:0.246,Dpy19l3:0.184
GSE3920_IFNA_VS_IFNB_TREATED_ENDOTHELIAL_CELL_UP	0.0955385	0.155517	0.215056	0.215056	1	7.02533	M6700	GSE3920_IFNA_VS_IFNB_TREATED_ENDOTHELIAL_CELL_UP	http://www.broadinstitute.org/gsea/msigdb/cards/GSE3920_IFNA_VS_IFNB_TREATED_ENDOTHELIAL_CELL_UP.html	Genes up-regulated in endothelial cells: interferon alpha versus interferon beta.	17202376	2/263	Jernej Godec	Arhgap31:0.246,Dpy19l3:0.184
GSE3920_UNTREATED_VS_IFNA_TREATED_FIBROBLAST_UP	0.0897564	0.155517	0.248644	0.248644	1	10.5538	M6704	GSE3920_UNTREATED_VS_IFNA_TREATED_FIBROBLAST_UP	http://www.broadinstitute.org/gsea/msigdb/cards/GSE3920_UNTREATED_VS_IFNA_TREATED_FIBROBLAST_UP.html	Genes up-regulated fibroblasts: untreated versus interferon alpha.	17202376	2/255	Jernej Godec	Chd2:0.141,Pim1:0.356
GSE6259_33D1_POS_VS_DEC205_POS_SPLENIC_DC_UP	0.108929	0.155517	0.203783	-0.203783	-1	5.84113	M6730	GSE6259_33D1_POS_VS_DEC205_POS_SPLENIC_DC_UP	http://www.broadinstitute.org/gsea/msigdb/cards/GSE6259_33D1_POS_VS_DEC205_POS_SPLENIC_DC_UP.html	Genes up-regulated in spleen dendritic cells from healthy mice: 33D1+ versus DEC205+ subpopulations.	17204652	2/318	Jernej Godec	Pdcd4:-0.17,Frat2:-0.238
GSE6259_BCELL_VS_CD8_TCELL_DN	0.133867	0.155517	0.203783	-0.203783	-1	5.84113	M6736	GSE6259_BCELL_VS_CD8_TCELL_DN	http://www.broadinstitute.org/gsea/msigdb/cards/GSE6259_BCELL_VS_CD8_TCELL_DN.html	Genes down-regulated in B lymphocytes versus CD8 T cells.	17204652	2/318	Jernej Godec	Pdcd4:-0.17,Frat2:-0.238
GSE6259_FLT3L_INDUCED_33D1_POS_DC_VS_CD4_TCELL_DN	0.0751282	0.155517	0.377669	-0.377669	-1	24.1081	M6747	GSE6259_FLT3L_INDUCED_33D1_POS_DC_VS_CD4_TCELL_DN	http://www.broadinstitute.org/gsea/msigdb/cards/GSE6259_FLT3L_INDUCED_33D1_POS_DC_VS_CD4_TCELL_DN.html	Genes down-regulated in cells from Flt3L Melanom injected mice: 33D1+ versus CD4 [GeneID=920] T cells.	17204652	2/280	Jernej Godec	Rbm3:-0.317,Aldob:-0.438
GSE6259_DEC205_POS_DC_VS_BCELL_DN	0.0819905	0.155517	0.204886	0.204886	1	5.95698	M6772	GSE6259_DEC205_POS_DC_VS_BCELL_DN	http://www.broadinstitute.org/gsea/msigdb/cards/GSE6259_DEC205_POS_DC_VS_BCELL_DN.html	Genes down-regulated in splenic dendritic cells: DEC205+ versus B lymphocytes.	17204652	2/266	Jernej Godec	Rbm28:0.226,Dpy19l3:0.184
GSE6259_DEC205_POS_DC_VS_CD8_TCELL_DN	0.0861992	0.155517	0.515378	0.515378	1	38.5747	M6776	GSE6259_DEC205_POS_DC_VS_CD8_TCELL_DN	http://www.broadinstitute.org/gsea/msigdb/cards/GSE6259_DEC205_POS_DC_VS_CD8_TCELL_DN.html	Genes down-regulated in splenic DEC205+ dendritic cells versus CD8 T cells.	17204652	2/274	Jernej Godec	Pim1:0.356,Angpt2:0.675
GSE3203_HEALTHY_VS_INFLUENZA_INFECTED_LN_BCELL_UP	0.121231	0.155517	0.332065	-0.438315	-1	19.3173	M6785	GSE3203_HEALTHY_VS_INFLUENZA_INFECTED_LN_BCELL_UP	http://www.broadinstitute.org/gsea/msigdb/cards/GSE3203_HEALTHY_VS_INFLUENZA_INFECTED_LN_BCELL_UP.html	Genes up-regulated in lymph node B lymphocytes: influenza infection versus un-infected.	17237394	2/318	Jernej Godec	Rbm28:0.226,Aldob:-0.438
GSE6875_TCONV_VS_FOXP3_KO_TREG_UP	0.129092	0.155517	1.09818	1.09818	1	99.7989	M6801	GSE6875_TCONV_VS_FOXP3_KO_TREG_UP	http://www.broadinstitute.org/gsea/msigdb/cards/GSE6875_TCONV_VS_FOXP3_KO_TREG_UP.html	Genes up-regulated in T conv versus T reg FOXP3 [GeneID=50943] knockout.	17273171	2/364	Jernej Godec	Mesp2:1.52,Angpt2:0.675
GSE7218_IGM_VS_IGG_SIGNAL_THGOUGH_ANTIGEN_BCELL_DN	0.0717717	0.155517	0.491907	0.491907	1	36.1089	M6808	GSE7218_IGM_VS_IGG_SIGNAL_THGOUGH_ANTIGEN_BCELL_DN	http://www.broadinstitute.org/gsea/msigdb/cards/GSE7218_IGM_VS_IGG_SIGNAL_THGOUGH_ANTIGEN_BCELL_DN.html	Genes down-regulated in B lymphocytes treated by anti-HEL and expressing BCR [GeneID=613] fusions with: IgM versus IgMG.	17420266	2/271	Jernej Godec	Edn1:0.65,Parp3:0.334
GSE7509_UNSTIM_VS_FCGRIIB_STIM_MONOCYTE_DN	0.105159	0.155517	0.213744	0.213744	1	6.8875	M6826	GSE7509_UNSTIM_VS_FCGRIIB_STIM_MONOCYTE_DN	http://www.broadinstitute.org/gsea/msigdb/cards/GSE7509_UNSTIM_VS_FCGRIIB_STIM_MONOCYTE_DN.html	Genes down-regulated in monocytes: untreated versus anti- FcgRIIB.	17502666	2/262	Jernej Godec	Rbm28:0.226,C2cd3:0.202
GSE7548_NAIVE_VS_DAY7_PCC_IMMUNIZATION_CD4_TCELL_UP	0.141916	0.155517	0.278953	0.278953	1	13.7378	M6836	GSE7548_NAIVE_VS_DAY7_PCC_IMMUNIZATION_CD4_TCELL_UP	http://www.broadinstitute.org/gsea/msigdb/cards/GSE7548_NAIVE_VS_DAY7_PCC_IMMUNIZATION_CD4_TCELL_UP.html	Genes up-regulated in CD4 [GeneID=920] T cells from lymph nodes: naïve versus day 7 after immunization.	17529982	2/334	Jernej Godec	C2cd3:0.202,Pim1:0.356
GSE7348_UNSTIM_VS_LPS_STIM_MACROPHAGE_DN	0.078535	0.155517	0.50301	0.50301	1	37.2754	M6846	GSE7348_UNSTIM_VS_LPS_STIM_MACROPHAGE_DN	http://www.broadinstitute.org/gsea/msigdb/cards/GSE7348_UNSTIM_VS_LPS_STIM_MACROPHAGE_DN.html	Genes down-regulated in macrophages: untreated versus LPS.	17538624	2/258	Jernej Godec	Edn1:0.65,Pim1:0.356
GSE7348_LPS_VS_TOLERIZED_AND_LPS_STIM_MACROPHAGE_DN	0.0970009	0.155517	0.504275	0.504275	1	37.4082	M6850	GSE7348_LPS_VS_TOLERIZED_AND_LPS_STIM_MACROPHAGE_DN	http://www.broadinstitute.org/gsea/msigdb/cards/GSE7348_LPS_VS_TOLERIZED_AND_LPS_STIM_MACROPHAGE_DN.html	Genes down-regulated in macrophages in response to LPS: naïve versus tolerant.	17538624	2/273	Jernej Godec	Parp3:0.334,Angpt2:0.675
GSE7768_OVA_WITH_LPS_VS_OVA_WITH_MPL_IMMUNIZED_MOUSE_WHOLE_SPLEEN_6H_DN	0.0854931	0.155517	0.491907	0.491907	1	36.1089	M6855	GSE7768_OVA_WITH_LPS_VS_OVA_WITH_MPL_IMMUNIZED_MOUSE_WHOLE_SPLEEN_6H_DN	http://www.broadinstitute.org/gsea/msigdb/cards/GSE7768_OVA_WITH_LPS_VS_OVA_WITH_MPL_IMMUNIZED_MOUSE_WHOLE_SPLEEN_6H_DN.html	Genes down-regulated in spleens: LPS versus monophosphoryl lipid A.	17569868	2/260	Jernej Godec	Edn1:0.65,Parp3:0.334
GSE4590_PRE_BCELL_VS_VPREB_POS_LARGE_PRE_BCELL_UP	0.0876167	0.155517	1.09818	1.09818	1	99.7989	M6867	GSE4590_PRE_BCELL_VS_VPREB_POS_LARGE_PRE_BCELL_UP	http://www.broadinstitute.org/gsea/msigdb/cards/GSE4590_PRE_BCELL_VS_VPREB_POS_LARGE_PRE_BCELL_UP.html	Genes up-regulated during B lymphocyte differentiation: pre-B I versus VPREB1+ [GeneID=7441] large pre-B II.	17890238	2/256	Jernej Godec	Mesp2:1.52,Angpt2:0.675
GSE6674_UNSTIM_VS_ANTI_IGM_AND_CPG_STIM_BCELL_DN	0.113501	0.155517	0.262817	-0.169401	-1	12.0427	M6926	GSE6674_UNSTIM_VS_ANTI_IGM_AND_CPG_STIM_BCELL_DN	http://www.broadinstitute.org/gsea/msigdb/cards/GSE6674_UNSTIM_VS_ANTI_IGM_AND_CPG_STIM_BCELL_DN.html	Genes down-regulated in B lymphocytes: control versus anti IgM and cell anti IgM and CpG oligodeoxynucleotide 1826.	18025183	2/326	Jernej Godec	2410002F23Rik:-0.169,Pim1:0.356
GSE6674_ANTI_IGM_VS_PL2_3_STIM_BCELL_DN	0.0241965	0.155517	0.22223	0.248644	1	7.77896	M6932	GSE6674_ANTI_IGM_VS_PL2_3_STIM_BCELL_DN	http://www.broadinstitute.org/gsea/msigdb/cards/GSE6674_ANTI_IGM_VS_PL2_3_STIM_BCELL_DN.html	Genes down-regulated in B lymphocytes: anti IgM versus PL2-3 (Chromatin IC).	18025183	3/326	Jernej Godec	Chd2:0.141,2410002F23Rik:-0.169,Pim1:0.356
GSE7831_UNSTIM_VS_CPG_STIM_PDC_1H_DN	0.112735	0.155517	0.297005	-0.237777	-1	15.6342	M6945	GSE7831_UNSTIM_VS_CPG_STIM_PDC_1H_DN	http://www.broadinstitute.org/gsea/msigdb/cards/GSE7831_UNSTIM_VS_CPG_STIM_PDC_1H_DN.html	Genes down-regulated in plasmacytoit dendritic cells (1h): untreated versus CpG oligodeoxynucleotide 1826.	18029397	2/290	Jernej Godec	Frat2:-0.238,Pim1:0.356
GSE8621_UNSTIM_VS_LPS_STIM_MACROPHAGE_UP	0.135468	0.155517	0.556419	-0.438315	-1	42.8861	M6970	GSE8621_UNSTIM_VS_LPS_STIM_MACROPHAGE_UP	http://www.broadinstitute.org/gsea/msigdb/cards/GSE8621_UNSTIM_VS_LPS_STIM_MACROPHAGE_UP.html	Genes up-regulated in naïve macrophages: untreated versus LPS.	18086374	2/317	Jernej Godec	Aldob:-0.438,Angpt2:0.675
GSE8621_LPS_PRIMED_UNSTIM_VS_LPS_PRIMED_AND_LPS_STIM_MACROPHAGE_UP	0.111971	0.155517	0.29808	-0.239926	-1	15.7471	M6973	GSE8621_LPS_PRIMED_UNSTIM_VS_LPS_PRIMED_AND_LPS_STIM_MACROPHAGE_UP	http://www.broadinstitute.org/gsea/msigdb/cards/GSE8621_LPS_PRIMED_UNSTIM_VS_LPS_PRIMED_AND_LPS_STIM_MACROPHAGE_UP.html	Genes up-regulated in tolerant microphages: untreated versus LPS.	18086374	2/285	Jernej Godec	Zfp454:-0.24,Pim1:0.356
GSE8621_LPS_STIM_VS_LPS_PRIMED_AND_LPS_STIM_MACROPHAGE_DN	0.0305084	0.155517	0.260866	-0.30223	-1	11.8377	M6983	GSE8621_LPS_STIM_VS_LPS_PRIMED_AND_LPS_STIM_MACROPHAGE_DN	http://www.broadinstitute.org/gsea/msigdb/cards/GSE8621_LPS_STIM_VS_LPS_PRIMED_AND_LPS_STIM_MACROPHAGE_DN.html	Genes down-regulated in macrophages in response to LPS: naïve versus tolerant.	18086374	3/335	Jernej Godec	Zscan21:-0.197,H2-Ob:-0.408,Srbd1:0.178
GSE5503_LIVER_DC_VS_PLN_DC_ACTIVATED_ALLOGENIC_TCELL_UP	0.137878	0.155517	0.541213	-0.407902	-1	41.2886	M6992	GSE5503_LIVER_DC_VS_PLN_DC_ACTIVATED_ALLOGENIC_TCELL_UP	http://www.broadinstitute.org/gsea/msigdb/cards/GSE5503_LIVER_DC_VS_PLN_DC_ACTIVATED_ALLOGENIC_TCELL_UP.html	Genes up-regulated in allogeneic T cells after stimulation with dendritic cells from: liver versus peripheral lymph nodes (pLN).	18178870	2/342	Jernej Godec	H2-Ob:-0.408,Angpt2:0.675
GSE5503_LIVER_DC_VS_SPLEEN_DC_ACTIVATED_ALLOGENIC_TCELL_UP	0.122012	0.155517	0.390178	-0.554542	-1	25.4222	M6996	GSE5503_LIVER_DC_VS_SPLEEN_DC_ACTIVATED_ALLOGENIC_TCELL_UP	http://www.broadinstitute.org/gsea/msigdb/cards/GSE5503_LIVER_DC_VS_SPLEEN_DC_ACTIVATED_ALLOGENIC_TCELL_UP.html	Genes up-regulated in allogeneic T cells after stimulation with dendritic cells from: liver versus spleen.	18178870	2/305	Jernej Godec	Ciart:-0.555,Rbm28:0.226
GSE10240_CTRL_VS_IL17_STIM_PRIMARY_BRONCHIAL_EPITHELIAL_CELLS_DN	0.112735	0.155517	0.483606	0.483606	1	35.237	M298	GSE10240_CTRL_VS_IL17_STIM_PRIMARY_BRONCHIAL_EPITHELIAL_CELLS_DN	http://www.broadinstitute.org/gsea/msigdb/cards/GSE10240_CTRL_VS_IL17_STIM_PRIMARY_BRONCHIAL_EPITHELIAL_CELLS_DN.html	Genes down-regulated in primary bronchial epithelial cells: control versus stimulated with IL17A [GeneID=3605].	18264110	2/313	Jernej Godec	Fam83d:0.611,Pim1:0.356
GSE8685_IL2_STARVED_VS_IL2_ACT_IL2_STARVED_CD4_TCELL_UP	0.115806	0.155517	0.730903	-0.730903	-1	61.2158	M324	GSE8685_IL2_STARVED_VS_IL2_ACT_IL2_STARVED_CD4_TCELL_UP	http://www.broadinstitute.org/gsea/msigdb/cards/GSE8685_IL2_STARVED_VS_IL2_ACT_IL2_STARVED_CD4_TCELL_UP.html	Genes up-regulated in Sez-2 cells (T cell lymphoma): untreated versus IL2 [GeneID=3558].	18281483	2/293	Jernej Godec	Aldob:-0.438,Ifi27l2b:-1.02
GSE10147_IL3_AND_HIVP17_VS_IL3_AND_CPG_STIM_PDC_DN	0.0724389	0.155517	0.241965	-0.237777	-1	9.85221	M350	GSE10147_IL3_AND_HIVP17_VS_IL3_AND_CPG_STIM_PDC_DN	http://www.broadinstitute.org/gsea/msigdb/cards/GSE10147_IL3_AND_HIVP17_VS_IL3_AND_CPG_STIM_PDC_DN.html	Genes down-regulated in plasmacytoid dendritic cells treated with IL3 [GeneID=3562]: HIV matrix protein p17 versus CpG.	18310327	2/226	Jernej Godec	Frat2:-0.238,Arhgap31:0.246
GSE7568_IL4_VS_IL4_AND_TGFB_TREATED_MACROPHAGE_24H_UP	0.0134394	0.155517	0.318766	0.258992	1	17.9203	M365	GSE7568_IL4_VS_IL4_AND_TGFB_TREATED_MACROPHAGE_24H_UP	http://www.broadinstitute.org/gsea/msigdb/cards/GSE7568_IL4_VS_IL4_AND_TGFB_TREATED_MACROPHAGE_24H_UP.html	Genes up-regulated in macrophages differentiated in the presence of IL4 [GeneID=3565] for 5 days versus those subsequently treated with TGFB1 [GeneID=7040] for 24h.	18453574	3/242	Jernej Godec	Aldob:-0.438,Parp3:0.334,Dpy19l3:0.184
GSE7568_IL4_VS_IL4_AND_TGFB_TREATED_MACROPHAGE_24H_DN	0.0840865	0.155517	0.291024	0.291024	1	15.0059	M367	GSE7568_IL4_VS_IL4_AND_TGFB_TREATED_MACROPHAGE_24H_DN	http://www.broadinstitute.org/gsea/msigdb/cards/GSE7568_IL4_VS_IL4_AND_TGFB_TREATED_MACROPHAGE_24H_DN.html	Genes down-regulated in macrophages differentiated in the presence of IL4 [GeneID=3565] for 5 days versus those subsequently treated with TGFB1 [GeneID=7040] for 24h.	18453574	2/242	Jernej Godec	Rbm28:0.226,Pim1:0.356
GSE7568_IL4_TGFB_DEXAMETHASONE_VS_IL4_TGFB_TREATED_MACROPHAGE_UP	0.0737795	0.155517	0.332065	-0.438315	-1	19.3173	M370	GSE7568_IL4_TGFB_DEXAMETHASONE_VS_IL4_TGFB_TREATED_MACROPHAGE_UP	http://www.broadinstitute.org/gsea/msigdb/cards/GSE7568_IL4_TGFB_DEXAMETHASONE_VS_IL4_TGFB_TREATED_MACROPHAGE_UP.html	Genes up-regulated in macrophages: 5 days with IL4 [GeneID=3565] and dexamethasone [PubChem=5743] followed by TGFB1 [GeneID=7040] for 24h versus 5 days with IL4 [GeneID=3565] followed by TGFB1 [GeneID=7040] for 24h.	18453574	2/256	Jernej Godec	Rbm28:0.226,Aldob:-0.438
GSE11973_MIR223_KOVS_WT_BONE_MARROW_NEUTROPHIL_UP	0.104409	0.155517	0.377669	-0.377669	-1	24.1081	M388	GSE11973_MIR223_KOVS_WT_BONE_MARROW_NEUTROPHIL_UP	http://www.broadinstitute.org/gsea/msigdb/cards/GSE11973_MIR223_KOVS_WT_BONE_MARROW_NEUTROPHIL_UP.html	Genes up-regulated in neutrophils from MIR223 [GeneID=407008] bone marrow versus the wildtype cells.	18668037	2/303	Jernej Godec	Rbm3:-0.317,Aldob:-0.438
GSE9946_MATURE_STIMULATORY_VS_PROSTAGLANDINE2_TREATED_MATURE_DC_DN	0.0498189	0.155517	1.10009	-0.678353	-1	100	M429	GSE9946_MATURE_STIMULATORY_VS_PROSTAGLANDINE2_TREATED_MATURE_DC_DN	http://www.broadinstitute.org/gsea/msigdb/cards/GSE9946_MATURE_STIMULATORY_VS_PROSTAGLANDINE2_TREATED_MATURE_DC_DN.html	Genes down-regulated in mature dendritic cells: stimulatory versus inhibitory treated by prostaglandin E2 [PubChem=5280360].	18802101	2/236	Jernej Godec	Mesp2:1.52,Pla2g4e:-0.678
GSE12484_HEALTHY_VS_PERIDONTITIS_NEUTROPHILS_UP	0.0381091	0.155517	1.10009	-0.678353	-1	100	M433	GSE12484_HEALTHY_VS_PERIDONTITIS_NEUTROPHILS_UP	http://www.broadinstitute.org/gsea/msigdb/cards/GSE12484_HEALTHY_VS_PERIDONTITIS_NEUTROPHILS_UP.html	Genes up-regulated in neutrophils isolated from: healthy versus patients with peridontitis.	18832737	2/202	Jernej Godec	Mesp2:1.52,Pla2g4e:-0.678
GSE14413_UNSTIM_VS_IFNB_STIM_NIH3T3_CELLS_DN	0.0601287	0.155517	0.201976	0.201976	1	5.65126	M471	GSE14413_UNSTIM_VS_IFNB_STIM_NIH3T3_CELLS_DN	http://www.broadinstitute.org/gsea/msigdb/cards/GSE14413_UNSTIM_VS_IFNB_STIM_NIH3T3_CELLS_DN.html	Genes down-regulated in NIH3T3 cells (fibroblast): control versus stimulated with IFN-b.	19158679	2/197	Jernej Godec	Rbm28:0.226,Srbd1:0.178
GSE14699_NAIVE_VS_ACT_CD8_TCELL_UP	0.0223448	0.155517	0.366546	-0.366546	-1	22.9396	M2934	GSE14699_NAIVE_VS_ACT_CD8_TCELL_UP	http://www.broadinstitute.org/gsea/msigdb/cards/GSE14699_NAIVE_VS_ACT_CD8_TCELL_UP.html	Genes up-regulated in CD8 T cells: naïve versus activated.	19204323	3/357	Jernej Godec	Aldob:-0.438,Rwdd2a:-0.253,H2-Ob:-0.408
GSE14415_FOXP3_KO_NATURAL_TREG_VS_TCONV_UP	0.10591	0.155517	0.155423	-0.16979	-1	0.760764	M2947	GSE14415_FOXP3_KO_NATURAL_TREG_VS_TCONV_UP	http://www.broadinstitute.org/gsea/msigdb/cards/GSE14415_FOXP3_KO_NATURAL_TREG_VS_TCONV_UP.html	Genes up-regulated in natural T reg with non-functional FOXP3 [GeneID=50943] versus T conv.	19265124	2/294	Jernej Godec	Pdcd4:-0.17,Chd2:0.141
GSE14415_INDUCED_VS_NATURAL_TREG_DN	0.0744529	0.155517	0.377669	-0.377669	-1	24.1081	M2969	GSE14415_INDUCED_VS_NATURAL_TREG_DN	http://www.broadinstitute.org/gsea/msigdb/cards/GSE14415_INDUCED_VS_NATURAL_TREG_DN.html	Genes down-regulated in T reg: induced versus natural.	19265124	2/300	Jernej Godec	Rbm3:-0.317,Aldob:-0.438
GSE14415_NATURAL_TREG_VS_FOXP3_KO_NATURAL_TREG_DN	0.083386	0.155517	0.204858	-0.204858	-1	5.95402	M2972	GSE14415_NATURAL_TREG_VS_FOXP3_KO_NATURAL_TREG_DN	http://www.broadinstitute.org/gsea/msigdb/cards/GSE14415_NATURAL_TREG_VS_FOXP3_KO_NATURAL_TREG_DN.html	Genes down-regulated in natural T reg: wildtype versus non-functional FOXP3 [GeneID=50943].	19265124	2/266	Jernej Godec	Pdcd4:-0.17,Zfp454:-0.24
GSE14415_NATURAL_TREG_VS_TCONV_UP	0.0819905	0.155517	0.243406	-0.243406	-1	10.0036	M2976	GSE14415_NATURAL_TREG_VS_TCONV_UP	http://www.broadinstitute.org/gsea/msigdb/cards/GSE14415_NATURAL_TREG_VS_TCONV_UP.html	Genes up-regulated in natural T reg versus T conv.	19265124	2/267	Jernej Godec	Rbm3:-0.317,Pdcd4:-0.17
GSE13547_WT_VS_ZFX_KO_BCELL_UP	0.0826873	0.155517	0.634822	-1.02349	-1	51.1224	M2997	GSE13547_WT_VS_ZFX_KO_BCELL_UP	http://www.broadinstitute.org/gsea/msigdb/cards/GSE13547_WT_VS_ZFX_KO_BCELL_UP.html	Genes up-regulated in B lymphocytes: wildtype versus ZFX [GeneID=7543].	19329779	2/249	Jernej Godec	Arhgap31:0.246,Ifi27l2b:-1.02
GSE15330_HSC_VS_LYMPHOID_PRIMED_MULTIPOTENT_PROGENITOR_IKAROS_KO_UP	0.101427	0.155517	0.624652	-1.02349	-1	50.0541	M7050	GSE15330_HSC_VS_LYMPHOID_PRIMED_MULTIPOTENT_PROGENITOR_IKAROS_KO_UP	http://www.broadinstitute.org/gsea/msigdb/cards/GSE15330_HSC_VS_LYMPHOID_PRIMED_MULTIPOTENT_PROGENITOR_IKAROS_KO_UP.html	Genes up-regulated in IKZF1 [GeneID=10320] knockout: hematopoietic stem cells versus lymphoid-primed multipotent progenitors.	19345118	2/294	Jernej Godec	Rbm28:0.226,Ifi27l2b:-1.02
GSE12198_CTRL_VS_HIGH_IL2_STIM_NK_CELL_DN	0.118123	0.155517	0.504275	0.504275	1	37.4082	M7070	GSE12198_CTRL_VS_HIGH_IL2_STIM_NK_CELL_DN	http://www.broadinstitute.org/gsea/msigdb/cards/GSE12198_CTRL_VS_HIGH_IL2_STIM_NK_CELL_DN.html	Genes down-regulated in NK cells: primary versus stimulated by high dose of IL2 [GeneID=3558].	19383914	2/318	Jernej Godec	Parp3:0.334,Angpt2:0.675
GSE15139_GMCSF_TREATED_VS_UNTREATED_NEUTROPHILS_DN	0.0193001	0.155517	0.195822	-0.204664	-1	5.00472	M7099	GSE15139_GMCSF_TREATED_VS_UNTREATED_NEUTROPHILS_DN	http://www.broadinstitute.org/gsea/msigdb/cards/GSE15139_GMCSF_TREATED_VS_UNTREATED_NEUTROPHILS_DN.html	Genes down-regulated in neutrophils treated with CSF2 [GeneID=1437] versus control.	19414807	3/301	Jernej Godec	2410002F23Rik:-0.169,Zfp454:-0.24,Srbd1:0.178
GSE12392_CD8A_POS_VS_NEG_SPLEEN_DC_UP	0.113501	0.155517	0.317436	-0.317436	-1	17.7805	M7135	GSE12392_CD8A_POS_VS_NEG_SPLEEN_DC_UP	http://www.broadinstitute.org/gsea/msigdb/cards/GSE12392_CD8A_POS_VS_NEG_SPLEEN_DC_UP.html	Genes up-regulated in wildtype splenic dendritic cells: CD8A+ [GeneID=925] versus CD8A- [GeneID=925].	19581626	2/318	Jernej Godec	Zscan21:-0.197,Aldob:-0.438
GSE17812_WT_VS_THPOK_KO_MEMORY_CD8_TCELL_UP	0.111208	0.155517	0.342235	-0.438315	-1	20.3857	M7166	GSE17812_WT_VS_THPOK_KO_MEMORY_CD8_TCELL_UP	http://www.broadinstitute.org/gsea/msigdb/cards/GSE17812_WT_VS_THPOK_KO_MEMORY_CD8_TCELL_UP.html	Genes up-regulated in memory CD8 T cells: wildtype wt versus ZBTB7B [GeneID=51043] knockout.	19734230	2/308	Jernej Godec	Aldob:-0.438,Arhgap31:0.246
GSE17186_MEMORY_VS_CD21LOW_TRANSITIONAL_BCELL_DN	0.108172	0.155517	0.197802	-0.16979	-1	5.21281	M7183	GSE17186_MEMORY_VS_CD21LOW_TRANSITIONAL_BCELL_DN	http://www.broadinstitute.org/gsea/msigdb/cards/GSE17186_MEMORY_VS_CD21LOW_TRANSITIONAL_BCELL_DN.html	Genes down-regulated in B lymphocytes: memory versus transitional CR2 [GeneID=1380] low.	19965666	2/309	Jernej Godec	Pdcd4:-0.17,Rbm28:0.226
GSE17186_BLOOD_VS_CORD_BLOOD_CD21HIGH_TRANSITIONAL_BCELL_DN	0.137074	0.155517	0.155423	-0.16979	-1	0.760764	M7186	GSE17186_BLOOD_VS_CORD_BLOOD_CD21HIGH_TRANSITIONAL_BCELL_DN	http://www.broadinstitute.org/gsea/msigdb/cards/GSE17186_BLOOD_VS_CORD_BLOOD_CD21HIGH_TRANSITIONAL_BCELL_DN.html	Genes down-regulated in transitional CR2 [GeneID=1380] high B lymphocytes versus those from cord blood.	19965666	2/337	Jernej Godec	Pdcd4:-0.17,Chd2:0.141
GSE16266_LPS_VS_HEATSHOCK_AND_LPS_STIM_MEF_DN	0.0210094	0.155517	0.211257	-0.211257	-1	6.62624	M7217	GSE16266_LPS_VS_HEATSHOCK_AND_LPS_STIM_MEF_DN	http://www.broadinstitute.org/gsea/msigdb/cards/GSE16266_LPS_VS_HEATSHOCK_AND_LPS_STIM_MEF_DN.html	Genes down-regulated in mouse embryonic fibroblasts (MEF): LPS versus LPS and heat shock.	20018623	3/337	Jernej Godec	Trim27:-0.219,Pdcd4:-0.17,Mob3c:-0.245
GSE19198_CTRL_VS_IL21_TREATED_TCELL_24H_UP	0.105159	0.155517	0.662156	0.662156	1	53.9939	M7233	GSE19198_CTRL_VS_IL21_TREATED_TCELL_24H_UP	http://www.broadinstitute.org/gsea/msigdb/cards/GSE19198_CTRL_VS_IL21_TREATED_TCELL_24H_UP.html	Genes up-regulated in T cells: control (0h) versus IL21 [GeneID=59067] for 24h.	20064451	2/324	Jernej Godec	Edn1:0.65,Angpt2:0.675
GSE19923_E2A_KO_VS_HEB_AND_E2A_KO_DP_THYMOCYTE_DN	0.0758056	0.155517	0.423109	-0.423109	-1	28.8816	M7266	GSE19923_E2A_KO_VS_HEB_AND_E2A_KO_DP_THYMOCYTE_DN	http://www.broadinstitute.org/gsea/msigdb/cards/GSE19923_E2A_KO_VS_HEB_AND_E2A_KO_DP_THYMOCYTE_DN.html	Genes down-regulated in double positive thymocytes: TCF3 [GeneID=6929] knockout versus TCF12 [GeneID=6938] knockout.	20154672	2/407	Jernej Godec	Aldob:-0.438,H2-Ob:-0.408
GSE19772_CTRL_VS_HCMV_INF_MONOCYTES_DN	0.0919118	0.155517	0.278474	-0.278474	-1	13.6875	M7287	GSE19772_CTRL_VS_HCMV_INF_MONOCYTES_DN	http://www.broadinstitute.org/gsea/msigdb/cards/GSE19772_CTRL_VS_HCMV_INF_MONOCYTES_DN.html	Genes down-regulated in monocytes: control versus HCMV infection.	20173022	2/296	Jernej Godec	Rbm3:-0.317,Zfp454:-0.24
GSE18893_CTRL_VS_TNF_TREATED_TCONV_24H_DN	0.100685	0.155517	0.246673	-0.246673	-1	10.3468	M7305	GSE18893_CTRL_VS_TNF_TREATED_TCONV_24H_DN	http://www.broadinstitute.org/gsea/msigdb/cards/GSE18893_CTRL_VS_TNF_TREATED_TCONV_24H_DN.html	Genes down-regulated in T conv cells (24h): medium versus TNF [GeneID=7124].	20181891	2/287	Jernej Godec	Zfp454:-0.24,Rwdd2a:-0.253
GSE19888_CTRL_VS_A3R_ACTIVATION_MAST_CELL_UP	0.115806	0.155517	0.376018	0.376018	1	23.9346	M7325	GSE19888_CTRL_VS_A3R_ACTIVATION_MAST_CELL_UP	http://www.broadinstitute.org/gsea/msigdb/cards/GSE19888_CTRL_VS_A3R_ACTIVATION_MAST_CELL_UP.html	Genes up-regulated in HMC-1 (mast leukemia) cells: untreated versus Cl-IB-MECA [PubChem=3035850].	20190146	2/313	Jernej Godec	Fam83d:0.611,Chd2:0.141
GSE19888_CTRL_VS_A3R_ACTIVATION_MAST_CELL_DN	0.086907	0.155517	0.406336	-0.406336	-1	27.1196	M7326	GSE19888_CTRL_VS_A3R_ACTIVATION_MAST_CELL_DN	http://www.broadinstitute.org/gsea/msigdb/cards/GSE19888_CTRL_VS_A3R_ACTIVATION_MAST_CELL_DN.html	Genes down-regulated in HMC-1 (mast leukemia) cells: untreated versus Cl-IB-MECA [PubChem=3035850].	20190146	2/351	Jernej Godec	Pdcd4:-0.17,Tafa1:-0.643
GSE19888_ADENOSINE_A3R_ACT_VS_A3R_ACT_WITH_A3R_INH_PRETREATMENT_IN_MAST_CELL_DN	0.105159	0.155517	0.448449	-0.448449	-1	31.5436	M7332	GSE19888_ADENOSINE_A3R_ACT_VS_A3R_ACT_WITH_A3R_INH_PRETREATMENT_IN_MAST_CELL_DN	http://www.broadinstitute.org/gsea/msigdb/cards/GSE19888_ADENOSINE_A3R_ACT_VS_A3R_ACT_WITH_A3R_INH_PRETREATMENT_IN_MAST_CELL_DN.html	Genes down-regulated in HMC-1 (mast leukemia) cells: Cl-IB-MECA [PubChem=3035850] versus incubated with the ALL1 peptide followed by treatment with Cl-IB-MECA [PubChem=3035850].	20190146	2/316	Jernej Godec	Trim27:-0.219,Pla2g4e:-0.678
GSE20198_UNTREATED_VS_IL12_IL18_TREATED_ACT_CD4_TCELL_DN	0.0201446	0.155517	0.330295	-0.32843	-1	19.1314	M7373	GSE20198_UNTREATED_VS_IL12_IL18_TREATED_ACT_CD4_TCELL_DN	http://www.broadinstitute.org/gsea/msigdb/cards/GSE20198_UNTREATED_VS_IL12_IL18_TREATED_ACT_CD4_TCELL_DN.html	Genes down-regulated in the activated CD4 [GeneID=920] T cells (48h): control versus IL-12 and IL18 [GeneID=3606].	20304822	3/310	Jernej Godec	Trim27:-0.219,Aldob:-0.438,Parp3:0.334
GSE20198_IL12_VS_IL12_IL18_TREATED_ACT_CD4_TCELL_UP	0.116577	0.155517	0.332065	-0.438315	-1	19.3173	M7380	GSE20198_IL12_VS_IL12_IL18_TREATED_ACT_CD4_TCELL_UP	http://www.broadinstitute.org/gsea/msigdb/cards/GSE20198_IL12_VS_IL12_IL18_TREATED_ACT_CD4_TCELL_UP.html	Genes up-regulated in the activated CD4 [GeneID=920] T cells (48h): IL-12 versus IL-12 and IL18 [GeneID=3606].	20304822	2/299	Jernej Godec	Rbm28:0.226,Aldob:-0.438
GSE21678_WT_VS_FOXO1_FOXO3_KO_TREG_UP	0.118123	0.155517	0.264206	-0.17218	-1	12.1887	M7395	GSE21678_WT_VS_FOXO1_FOXO3_KO_TREG_UP	http://www.broadinstitute.org/gsea/msigdb/cards/GSE21678_WT_VS_FOXO1_FOXO3_KO_TREG_UP.html	Genes up-regulated in T reg cells: wildtype versus FOXO1 and FOXO3 [GeneID=2308;2309].	20467422	2/344	Jernej Godec	Oser1:-0.172,Pim1:0.356
GSE16450_IMMATURE_VS_MATURE_NEURON_CELL_LINE_UP	0.115806	0.155517	0.203783	-0.203783	-1	5.84113	M7397	GSE16450_IMMATURE_VS_MATURE_NEURON_CELL_LINE_UP	http://www.broadinstitute.org/gsea/msigdb/cards/GSE16450_IMMATURE_VS_MATURE_NEURON_CELL_LINE_UP.html	Genes up-regulated in the neuron cell line: immature versus mature.	20483728	2/317	Jernej Godec	Pdcd4:-0.17,Frat2:-0.238
GSE16450_CTRL_VS_IFNA_12H_STIM_MATURE_NEURON_CELL_LINE_DN	0.110447	0.155517	0.23287	-0.239926	-1	8.89676	M7412	GSE16450_CTRL_VS_IFNA_12H_STIM_MATURE_NEURON_CELL_LINE_DN	http://www.broadinstitute.org/gsea/msigdb/cards/GSE16450_CTRL_VS_IFNA_12H_STIM_MATURE_NEURON_CELL_LINE_DN.html	Genes down-regulated in mature neuron cell line: control versus interferon alpha (12h).	20483728	2/326	Jernej Godec	Rbm28:0.226,Zfp454:-0.24
GSE22229_UNTREATED_VS_IMMUNOSUPP_THERAPY_RENAL_TRANSPLANT_PATIENT_PBMC_UP	0.141916	0.155517	0.256057	-0.245437	-1	11.3326	M7478	GSE22229_UNTREATED_VS_IMMUNOSUPP_THERAPY_RENAL_TRANSPLANT_PATIENT_PBMC_UP	http://www.broadinstitute.org/gsea/msigdb/cards/GSE22229_UNTREATED_VS_IMMUNOSUPP_THERAPY_RENAL_TRANSPLANT_PATIENT_PBMC_UP.html	Genes up-regulated in periperal blood monocytes (PBMC) from kidney transplant recipients: tolerant versus immunosuppressive therapy.	20501946	2/444	Jernej Godec	Ccdc171:0.267,Mob3c:-0.245
GSE22229_RENAL_TRANSPLANT_VS_HEALTHY_PBMC_DN	0.137074	0.155517	0.582273	-1.02349	-1	45.602	M7480	GSE22229_RENAL_TRANSPLANT_VS_HEALTHY_PBMC_DN	http://www.broadinstitute.org/gsea/msigdb/cards/GSE22229_RENAL_TRANSPLANT_VS_HEALTHY_PBMC_DN.html	Genes down-regulated in periperal blood monocytes (PBMC): tolerant kidney transplants versus healthy controls.	20501946	2/318	Jernej Godec	Chd2:0.141,Ifi27l2b:-1.02
GSE21774_CD56_BRIGHT_VS_DIM_CD62L_POSITIVE_NK_CELL_UP	0.146797	0.155517	0.176874	-0.16979	-1	3.01425	M7489	GSE21774_CD56_BRIGHT_VS_DIM_CD62L_POSITIVE_NK_CELL_UP	http://www.broadinstitute.org/gsea/msigdb/cards/GSE21774_CD56_BRIGHT_VS_DIM_CD62L_POSITIVE_NK_CELL_UP.html	Genes up-regulated in NCAM+ [GeneID=4684] NK cells: SELL bright [GeneID=6402] versus SELL dim [GeneID=6402].	20505160	2/342	Jernej Godec	Pdcd4:-0.17,Dpy19l3:0.184
GSE21774_CD62L_POS_CD56_DIM_VS_CD62L_NEG_CD56_DIM_NK_CELL_DN	0.114267	0.155517	0.540599	-0.540599	-1	41.2241	M7496	GSE21774_CD62L_POS_CD56_DIM_VS_CD62L_NEG_CD56_DIM_NK_CELL_DN	http://www.broadinstitute.org/gsea/msigdb/cards/GSE21774_CD62L_POS_CD56_DIM_VS_CD62L_NEG_CD56_DIM_NK_CELL_DN.html	Genes down-regulated in SELL dim [GeneID=6402] NK cells: NCAM1+ [GeneID=4684] versus NCAM1- [GeneID=4684].	20505160	2/344	Jernej Godec	Aldob:-0.438,Tafa1:-0.643
GSE21379_WT_VS_SAP_KO_TFH_CD4_TCELL_DN	0.141916	0.155517	0.715696	-0.715696	-1	59.6184	M7498	GSE21379_WT_VS_SAP_KO_TFH_CD4_TCELL_DN	http://www.broadinstitute.org/gsea/msigdb/cards/GSE21379_WT_VS_SAP_KO_TFH_CD4_TCELL_DN.html	Genes down-regulated in CD4 [GeneID=920] follicular helper T cells (Tfh) with SH2D1A [GeneID=4068] knockout versus wildtype Tfh cells.	20525889	2/358	Jernej Godec	H2-Ob:-0.408,Ifi27l2b:-1.02
GSE21380_NON_TFH_VS_TFH_CD4_TCELL_DN	0.137074	0.155517	0.612582	-1.02349	-1	48.786	M7502	GSE21380_NON_TFH_VS_TFH_CD4_TCELL_DN	http://www.broadinstitute.org/gsea/msigdb/cards/GSE21380_NON_TFH_VS_TFH_CD4_TCELL_DN.html	Genes down-regulated in CD4 [GeneID=920] T cells: non-Tfh versus Tfh (T follicular helper).	20525889	2/358	Jernej Godec	C2cd3:0.202,Ifi27l2b:-1.02
GSE21546_WT_VS_SAP1A_KO_ANTI_CD3_STIM_DP_THYMOCYTES_UP	0.122012	0.155517	0.304053	-0.304053	-1	16.3746	M7519	GSE21546_WT_VS_SAP1A_KO_ANTI_CD3_STIM_DP_THYMOCYTES_UP	http://www.broadinstitute.org/gsea/msigdb/cards/GSE21546_WT_VS_SAP1A_KO_ANTI_CD3_STIM_DP_THYMOCYTES_UP.html	Genes up-regulated in double positive thymocytes stimulated by anti-CD3: wildtype versus ELK4 [GeneID=2005] knockout.	20554967	2/385	Jernej Godec	Pdcd4:-0.17,Aldob:-0.438
GSE21546_WT_VS_ELK1_KO_DP_THYMOCYTES_UP	0.0218946	0.155517	0.788587	1.09818	1	67.2757	M7520	GSE21546_WT_VS_ELK1_KO_DP_THYMOCYTES_UP	http://www.broadinstitute.org/gsea/msigdb/cards/GSE21546_WT_VS_ELK1_KO_DP_THYMOCYTES_UP.html	Genes up-regulated in untreated double positive thymocytes: wildtype versus ELK1 [GeneID=2002] knockout.	20554967	3/306	Jernej Godec	Mesp2:1.52,2410002F23Rik:-0.169,Angpt2:0.675
GSE21546_ELK1_KO_VS_SAP1A_KO_AND_ELK1_KO_ANTI_CD3_STIM_DP_THYMOCYTES_UP	0.128301	0.155517	0.41972	-0.41972	-1	28.5256	M7530	GSE21546_ELK1_KO_VS_SAP1A_KO_AND_ELK1_KO_ANTI_CD3_STIM_DP_THYMOCYTES_UP	http://www.broadinstitute.org/gsea/msigdb/cards/GSE21546_ELK1_KO_VS_SAP1A_KO_AND_ELK1_KO_ANTI_CD3_STIM_DP_THYMOCYTES_UP.html	Genes up-regulated in stimulated by anti-CD3 double positive thymocytes: ELK1 [GeneID=2002] knockout versus ELK1 and ELK4 [GeneID=2002;2005] knockout.	20554967	2/327	Jernej Godec	Zscan21:-0.197,Tafa1:-0.643
GSE21546_UNSTIM_VS_ANTI_CD3_STIM_ELK1_KO_DP_THYMOCYTES_UP	0.101427	0.155517	0.849007	-1.02349	-1	73.6229	M7537	GSE21546_UNSTIM_VS_ANTI_CD3_STIM_ELK1_KO_DP_THYMOCYTES_UP	http://www.broadinstitute.org/gsea/msigdb/cards/GSE21546_UNSTIM_VS_ANTI_CD3_STIM_ELK1_KO_DP_THYMOCYTES_UP.html	Genes up-regulated in double positive thymocytes with ELK1 [GeneID=2002] knockout: untreated versus stimulated by anti-CD3.	20554967	2/455	Jernej Godec	Angpt2:0.675,Ifi27l2b:-1.02
GSE21546_UNSTIM_VS_ANTI_CD3_STIM_SAP1A_KO_AND_ELK1_KO_DP_THYMOCYTES_UP	0.0883281	0.155517	0.849007	-1.02349	-1	73.6229	M7539	GSE21546_UNSTIM_VS_ANTI_CD3_STIM_SAP1A_KO_AND_ELK1_KO_DP_THYMOCYTES_UP	http://www.broadinstitute.org/gsea/msigdb/cards/GSE21546_UNSTIM_VS_ANTI_CD3_STIM_SAP1A_KO_AND_ELK1_KO_DP_THYMOCYTES_UP.html	Genes up-regulated in double positive thymocytes with ELK1 and ELK4 [GeneID=2002;2005] knockout: untreated versus stimulated by anti-CD3.	20554967	2/353	Jernej Godec	Angpt2:0.675,Ifi27l2b:-1.02
GSE21546_WT_VS_SAP1A_KO_DP_THYMOCYTES_UP	0.0919118	0.155517	0.849007	-1.02349	-1	73.6229	M7543	GSE21546_WT_VS_SAP1A_KO_DP_THYMOCYTES_UP	http://www.broadinstitute.org/gsea/msigdb/cards/GSE21546_WT_VS_SAP1A_KO_DP_THYMOCYTES_UP.html	Genes up-regulated in untreated double positive thymocytes: wildtype versus ELK4 [GeneID=2005] knockout.	20554967	2/332	Jernej Godec	Angpt2:0.675,Ifi27l2b:-1.02
GSE21927_SPLEEN_VS_TUMOR_MONOCYTE_C57BL6_DN	0.0977345	0.155517	0.287075	0.287075	1	14.591	M7583	GSE21927_SPLEEN_VS_TUMOR_MONOCYTE_C57BL6_DN	http://www.broadinstitute.org/gsea/msigdb/cards/GSE21927_SPLEEN_VS_TUMOR_MONOCYTE_C57BL6_DN.html	Genes down-regulated in CD11b Spleen from C57BL6 mouse versus CD11b Tumor from C57BL6 mouse.	20605485	2/330	Jernej Godec	Aass:0.348,Rbm28:0.226
GSE21927_BALBC_VS_C57BL6_MONOCYTE_TUMOR_UP	0.0847889	0.155517	0.600814	-1.02349	-1	47.5498	M7606	GSE21927_BALBC_VS_C57BL6_MONOCYTE_TUMOR_UP	http://www.broadinstitute.org/gsea/msigdb/cards/GSE21927_BALBC_VS_C57BL6_MONOCYTE_TUMOR_UP.html	Genes up-regulated in CD11b Tumor from BALBc mouse versus CD11b Tumor from C57BL6 mouse.	20605485	2/273	Jernej Godec	Ifi27l2b:-1.02,Srbd1:0.178
GSE21927_GMCSF_IL6_VS_GMCSF_GCSF_TREATED_BONE_MARROW_DN	0.0911916	0.155517	0.600814	-1.02349	-1	47.5498	M7609	GSE21927_GMCSF_IL6_VS_GMCSF_GCSF_TREATED_BONE_MARROW_DN	http://www.broadinstitute.org/gsea/msigdb/cards/GSE21927_GMCSF_IL6_VS_GMCSF_GCSF_TREATED_BONE_MARROW_DN.html	Genes down-regulated in CD11b BoneMarrow from BALBc mouse incubated with GMCSF and IL-6 versus CD11b BoneMarrow from BALBc mouse incubated with GMCSF and GCSF.	20605485	2/259	Jernej Godec	Ifi27l2b:-1.02,Srbd1:0.178
GSE21360_PRIMARY_VS_QUATERNARY_MEMORY_CD8_TCELL_DN	0.145166	0.155517	0.219725	-0.237777	-1	7.51582	M7610	GSE21360_PRIMARY_VS_QUATERNARY_MEMORY_CD8_TCELL_DN	http://www.broadinstitute.org/gsea/msigdb/cards/GSE21360_PRIMARY_VS_QUATERNARY_MEMORY_CD8_TCELL_DN.html	Genes down-regulated in memory CD8 T cells: 1' versus 4'.	20619696	2/373	Jernej Godec	Frat2:-0.238,C2cd3:0.202
GSE21360_NAIVE_VS_QUATERNARY_MEMORY_CD8_TCELL_UP	0.0999452	0.155517	0.624652	-1.02349	-1	50.0541	M7613	GSE21360_NAIVE_VS_QUATERNARY_MEMORY_CD8_TCELL_UP	http://www.broadinstitute.org/gsea/msigdb/cards/GSE21360_NAIVE_VS_QUATERNARY_MEMORY_CD8_TCELL_UP.html	Genes up-regulated inCD8 T cells: naïve versus 4' memory.	20619696	2/299	Jernej Godec	Rbm28:0.226,Ifi27l2b:-1.02
GSE21360_SECONDARY_VS_QUATERNARY_MEMORY_CD8_TCELL_UP	0.0806026	0.155517	0.50301	0.50301	1	37.2754	M7624	GSE21360_SECONDARY_VS_QUATERNARY_MEMORY_CD8_TCELL_UP	http://www.broadinstitute.org/gsea/msigdb/cards/GSE21360_SECONDARY_VS_QUATERNARY_MEMORY_CD8_TCELL_UP.html	Genes up-regulated in memory CD8 T cells: 2' versus 4'.	20619696	2/290	Jernej Godec	Edn1:0.65,Pim1:0.356
GSE21360_SECONDARY_VS_QUATERNARY_MEMORY_CD8_TCELL_DN	0.0933574	0.155517	0.730903	-0.730903	-1	61.2158	M7633	GSE21360_SECONDARY_VS_QUATERNARY_MEMORY_CD8_TCELL_DN	http://www.broadinstitute.org/gsea/msigdb/cards/GSE21360_SECONDARY_VS_QUATERNARY_MEMORY_CD8_TCELL_DN.html	Genes down-regulated in memory CD8 T cells: 2' versus 4'.	20619696	2/258	Jernej Godec	Aldob:-0.438,Ifi27l2b:-1.02
GSE21360_PRIMARY_VS_TERTIARY_MEMORY_CD8_TCELL_DN	0.0948098	0.155517	0.689861	-1.02349	-1	56.9044	M7642	GSE21360_PRIMARY_VS_TERTIARY_MEMORY_CD8_TCELL_DN	http://www.broadinstitute.org/gsea/msigdb/cards/GSE21360_PRIMARY_VS_TERTIARY_MEMORY_CD8_TCELL_DN.html	Genes down-regulated in memory CD8 T cells: 1' versus 3'.	20619696	2/304	Jernej Godec	Pim1:0.356,Ifi27l2b:-1.02
GSE22140_GERMFREE_VS_SPF_MOUSE_CD4_TCELL_UP	0.121231	0.155517	0.689861	-1.02349	-1	56.9044	M7652	GSE22140_GERMFREE_VS_SPF_MOUSE_CD4_TCELL_UP	http://www.broadinstitute.org/gsea/msigdb/cards/GSE22140_GERMFREE_VS_SPF_MOUSE_CD4_TCELL_UP.html	Genes up-regulated in healthy CD4 [GeneID=920] T cells: germ free versus specific pathogen free.	20620945	2/399	Jernej Godec	Pim1:0.356,Ifi27l2b:-1.02
GSE22196_HEALTHY_VS_OBESE_MOUSE_SKIN_GAMMADELTA_TCELL_UP	0.015565	0.155517	0.539166	-0.630633	-1	41.0737	M7655	GSE22196_HEALTHY_VS_OBESE_MOUSE_SKIN_GAMMADELTA_TCELL_UP	http://www.broadinstitute.org/gsea/msigdb/cards/GSE22196_HEALTHY_VS_OBESE_MOUSE_SKIN_GAMMADELTA_TCELL_UP.html	Genes up-regulated in skin gamma delta T cells: healthy versus obesity.	20625397	3/294	Jernej Godec	Frat2:-0.238,Pim1:0.356,Ifi27l2b:-1.02
GSE20152_HTNFA_OVERXPRESS_ANKLE_VS_CTRL_SPHK1_KO_ANKLE_DN	0.105159	0.155517	0.397274	-0.438315	-1	26.1676	M7681	GSE20152_HTNFA_OVERXPRESS_ANKLE_VS_CTRL_SPHK1_KO_ANKLE_DN	http://www.broadinstitute.org/gsea/msigdb/cards/GSE20152_HTNFA_OVERXPRESS_ANKLE_VS_CTRL_SPHK1_KO_ANKLE_DN.html	Genes down-regulated in ankle joints from SPHK1 [GeneID=8877] knockout: TNF [GeneID=7124] over-expression versus control.	20644167	2/415	Jernej Godec	Aldob:-0.438,Pim1:0.356
GSE21033_CTRL_VS_POLYIC_STIM_DC_12H_DN	0.107416	0.155517	0.189416	-0.237777	-1	4.33182	M7717	GSE21033_CTRL_VS_POLYIC_STIM_DC_12H_DN	http://www.broadinstitute.org/gsea/msigdb/cards/GSE21033_CTRL_VS_POLYIC_STIM_DC_12H_DN.html	Genes down-regulated in bone marrow-derived dendritic cellstreated by poly(IC): 0h versus 12h.	20682054	2/319	Jernej Godec	Chd2:0.141,Frat2:-0.238
GSE21033_3H_VS_24H_POLYIC_STIM_DC_UP	0.0166954	0.155517	0.254713	0.254713	1	11.1913	M7722	GSE21033_3H_VS_24H_POLYIC_STIM_DC_UP	http://www.broadinstitute.org/gsea/msigdb/cards/GSE21033_3H_VS_24H_POLYIC_STIM_DC_UP.html	Genes up-regulated in bone marrow-derived dendritic cellstreated by poly(IC): 3h versus 24h.	20682054	3/258	Jernej Godec	Arhgap31:0.246,Parp3:0.334,Dpy19l3:0.184
GSE21033_CTRL_VS_POLYIC_STIM_DC_24H_UP	0.083386	0.155517	0.193246	-0.245437	-1	4.73416	M7731	GSE21033_CTRL_VS_POLYIC_STIM_DC_24H_UP	http://www.broadinstitute.org/gsea/msigdb/cards/GSE21033_CTRL_VS_POLYIC_STIM_DC_24H_UP.html	Genes up-regulated in bone marrow-derived dendritic cellstreated by poly(IC): 0h versus 24h.	20682054	2/258	Jernej Godec	Chd2:0.141,Mob3c:-0.245
GSE21033_CTRL_VS_POLYIC_STIM_DC_6H_DN	0.0671599	0.155517	0.438098	0.438098	1	30.4563	M7733	GSE21033_CTRL_VS_POLYIC_STIM_DC_6H_DN	http://www.broadinstitute.org/gsea/msigdb/cards/GSE21033_CTRL_VS_POLYIC_STIM_DC_6H_DN.html	Genes down-regulated in bone marrow-derived dendritic cellstreated by poly(IC): 0h versus 6h.	20682054	2/227	Jernej Godec	C2cd3:0.202,Angpt2:0.675
GSE22935_24H_VS_48H_MBOVIS_BCG_STIM_MYD88_KO_MACROPHAGE_DN	0.12751	0.155517	0.730903	-0.730903	-1	61.2158	M7773	GSE22935_24H_VS_48H_MBOVIS_BCG_STIM_MYD88_KO_MACROPHAGE_DN	http://www.broadinstitute.org/gsea/msigdb/cards/GSE22935_24H_VS_48H_MBOVIS_BCG_STIM_MYD88_KO_MACROPHAGE_DN.html	Genes down-regulated in macrophages with MYD88 [GeneID=4615] knockout after M. bovis BCG infection: 24h versus 48h.	20716764	2/356	Jernej Godec	Aldob:-0.438,Ifi27l2b:-1.02
GSE22935_UNSTIM_VS_48H_MBOVIS_BCG_STIM_MACROPHAGE_UP	0.106662	0.155517	0.352284	0.352284	1	21.4414	M7777	GSE22935_UNSTIM_VS_48H_MBOVIS_BCG_STIM_MACROPHAGE_UP	http://www.broadinstitute.org/gsea/msigdb/cards/GSE22935_UNSTIM_VS_48H_MBOVIS_BCG_STIM_MACROPHAGE_UP.html	Genes up-regulated in macrophages: untreated versus 48h after M. bovis BCG infection.	20716764	2/325	Jernej Godec	Aass:0.348,Pim1:0.356
GSE20754_WT_VS_TCF1_KO_MEMORY_CD8_TCELL_UP	0.137074	0.155517	0.248644	0.248644	1	10.5538	M7783	GSE20754_WT_VS_TCF1_KO_MEMORY_CD8_TCELL_UP	http://www.broadinstitute.org/gsea/msigdb/cards/GSE20754_WT_VS_TCF1_KO_MEMORY_CD8_TCELL_UP.html	Genes up-regulated in memory CD8 T cells: wildtype versus TCF7 [GeneID=6932] knockout.	20727791	2/357	Jernej Godec	Chd2:0.141,Pim1:0.356
GSE22589_HIV_VS_HIV_AND_SIV_INFECTED_DC_DN	0.126721	0.155517	0.185537	-0.169401	-1	3.92435	M7801	GSE22589_HIV_VS_HIV_AND_SIV_INFECTED_DC_DN	http://www.broadinstitute.org/gsea/msigdb/cards/GSE22589_HIV_VS_HIV_AND_SIV_INFECTED_DC_DN.html	Genes down-regulated in monocyte-derived dendritic cells infected by: HIV versus HIV and SIV.	20829794	2/344	Jernej Godec	2410002F23Rik:-0.169,C2cd3:0.202
GSE22589_HEALTHY_VS_HIV_INFECTED_DC_UP	0.123577	0.155517	0.204664	-0.204664	-1	5.9336	M7805	GSE22589_HEALTHY_VS_HIV_INFECTED_DC_UP	http://www.broadinstitute.org/gsea/msigdb/cards/GSE22589_HEALTHY_VS_HIV_INFECTED_DC_UP.html	Genes up-regulated in monocyte-derived dendritic cells: control versus HIV infection.	20829794	2/310	Jernej Godec	2410002F23Rik:-0.169,Zfp454:-0.24
GSE22919_RESTING_VS_IL2_IL12_IL15_STIM_NK_CELL_DN	0.00234789	0.155517	0.26776	-0.26776	-1	12.5619	M7836	GSE22919_RESTING_VS_IL2_IL12_IL15_STIM_NK_CELL_DN	http://www.broadinstitute.org/gsea/msigdb/cards/GSE22919_RESTING_VS_IL2_IL12_IL15_STIM_NK_CELL_DN.html	Genes down-regulated in NK cells: fresh versus stimulated with IL2 [GeneID=3558], IL-12 and IL15 [GeneID=3600].	20944005	4/321	Jernej Godec	Pdcd4:-0.17,Zfp454:-0.24,Rwdd2a:-0.253,H2-Ob:-0.408
GSE24210_RESTING_TREG_VS_TCONV_UP	0.120452	0.155517	0.155423	-0.16979	-1	0.760764	M7839	GSE24210_RESTING_TREG_VS_TCONV_UP	http://www.broadinstitute.org/gsea/msigdb/cards/GSE24210_RESTING_TREG_VS_TCONV_UP.html	Genes up-regulated in resting T reg versus T conv cells.	20953201	2/299	Jernej Godec	Pdcd4:-0.17,Chd2:0.141
GSE23505_UNTREATED_VS_4DAY_IL6_IL1_IL23_TREATED_CD4_TCELL_DN	0.129092	0.155517	0.715696	-0.715696	-1	59.6184	M7853	GSE23505_UNTREATED_VS_4DAY_IL6_IL1_IL23_TREATED_CD4_TCELL_DN	http://www.broadinstitute.org/gsea/msigdb/cards/GSE23505_UNTREATED_VS_4DAY_IL6_IL1_IL23_TREATED_CD4_TCELL_DN.html	Genes down-regulated in CD4 [GeneID=920] T cells: untreated versus IL1B, IL6 [GeneID=3553;3569] and IL-23.	20962846	2/349	Jernej Godec	H2-Ob:-0.408,Ifi27l2b:-1.02
GSE16385_ROSIGLITAZONE_VS_UNTREATED_IFNG_TNF_STIM_MACROPHAGE_DN	0.10591	0.155517	0.386171	-0.438315	-1	25.0012	M7896	GSE16385_ROSIGLITAZONE_VS_UNTREATED_IFNG_TNF_STIM_MACROPHAGE_DN	http://www.broadinstitute.org/gsea/msigdb/cards/GSE16385_ROSIGLITAZONE_VS_UNTREATED_IFNG_TNF_STIM_MACROPHAGE_DN.html	Genes down-regulated in macrophages (12h): IFNG, TNF [GeneID=3458;7124] and rosiglitazone [PubChem=77999] versus IFNG and TNF [GeneID=3458;7124].	21093321	2/376	Jernej Godec	Aldob:-0.438,Parp3:0.334
GSE25088_IL4_VS_IL4_AND_ROSIGLITAZONE_STIM_STAT6_KO_MACROPHAGE_DAY10_DN	0.104409	0.155517	0.382068	-0.407902	-1	24.5702	M7947	GSE25088_IL4_VS_IL4_AND_ROSIGLITAZONE_STIM_STAT6_KO_MACROPHAGE_DAY10_DN	http://www.broadinstitute.org/gsea/msigdb/cards/GSE25088_IL4_VS_IL4_AND_ROSIGLITAZONE_STIM_STAT6_KO_MACROPHAGE_DAY10_DN.html	Genes down-regulated in bone marrow-derived macrophages with STAT6 [GeneID=6778] knockout treated with IL4 [GeneID=3565]: control versus rosiglitazone [PubChem=77999].	21093321	2/316	Jernej Godec	H2-Ob:-0.408,Pim1:0.356
GSE25088_ROSIGLITAZONE_VS_IL4_AND_ROSIGLITAZONE_STIM_STAT6_KO_MACROPHAGE_DAY10_DN	0.017672	0.155517	0.29329	0.235984	1	15.244	M7950	GSE25088_ROSIGLITAZONE_VS_IL4_AND_ROSIGLITAZONE_STIM_STAT6_KO_MACROPHAGE_DAY10_DN	http://www.broadinstitute.org/gsea/msigdb/cards/GSE25088_ROSIGLITAZONE_VS_IL4_AND_ROSIGLITAZONE_STIM_STAT6_KO_MACROPHAGE_DAY10_DN.html	Genes down-regulated in bone marrow-derived macrophages with STAT6 [GeneID=6778] knockout treated with rosiglitazone [PubChem=77999]: control versus IL4 [GeneID=3565].	21093321	3/329	Jernej Godec	Rbm28:0.226,Arhgap31:0.246,H2-Ob:-0.408
GSE25123_IL4_VS_IL4_AND_ROSIGLITAZONE_STIM_MACROPHAGE_DAY10_DN	0.128301	0.155517	0.41061	-0.554542	-1	27.5686	M7965	GSE25123_IL4_VS_IL4_AND_ROSIGLITAZONE_STIM_MACROPHAGE_DAY10_DN	http://www.broadinstitute.org/gsea/msigdb/cards/GSE25123_IL4_VS_IL4_AND_ROSIGLITAZONE_STIM_MACROPHAGE_DAY10_DN.html	Genes down-regulated in wildtype bone marrow-derived macrophages treated with IL4 [GeneID=3565]: control versus rosiglitazone [PubChem=77999].	21093321	2/360	Jernej Godec	Ciart:-0.555,Ccdc171:0.267
GSE25088_ROSIGLITAZONE_VS_IL4_AND_ROSIGLITAZONE_STIM_MACROPHAGE_DAY10_UP	0.0195093	0.155517	0.164935	0.162507	1	1.75998	M7984	GSE25088_ROSIGLITAZONE_VS_IL4_AND_ROSIGLITAZONE_STIM_MACROPHAGE_DAY10_UP	http://www.broadinstitute.org/gsea/msigdb/cards/GSE25088_ROSIGLITAZONE_VS_IL4_AND_ROSIGLITAZONE_STIM_MACROPHAGE_DAY10_UP.html	Genes up-regulated in wildtype bone marrow-derived macrophages treated with rosiglitazone [PubChem=77999]: control versus IL4 [GeneID=3565].	21093321	3/292	Jernej Godec	Pdcd4:-0.17,Chd2:0.141,Dpy19l3:0.184
GSE25088_ROSIGLITAZONE_VS_IL4_AND_ROSIGLITAZONE_STIM_MACROPHAGE_DAY10_DN	0.13949	0.155517	0.267185	0.267185	1	12.5016	M7985	GSE25088_ROSIGLITAZONE_VS_IL4_AND_ROSIGLITAZONE_STIM_MACROPHAGE_DAY10_DN	http://www.broadinstitute.org/gsea/msigdb/cards/GSE25088_ROSIGLITAZONE_VS_IL4_AND_ROSIGLITAZONE_STIM_MACROPHAGE_DAY10_DN.html	Genes down-regulated in wildtype bone marrow-derived macrophages treated with rosiglitazone [PubChem=77999]: control versus IL4 [GeneID=3565].	21093321	2/361	Jernej Godec	Pim1:0.356,Srbd1:0.178
GSE16385_IFNG_TNF_VS_ROSIGLITAZONE_STIM_MACROPHAGE_UP	0.0926338	0.155517	0.189416	-0.237777	-1	4.33182	M8012	GSE16385_IFNG_TNF_VS_ROSIGLITAZONE_STIM_MACROPHAGE_UP	http://www.broadinstitute.org/gsea/msigdb/cards/GSE16385_IFNG_TNF_VS_ROSIGLITAZONE_STIM_MACROPHAGE_UP.html	Genes up-regulated in macrophages (12h): IFNG and TNF [GeneID=3458;7124] versus rosiglitazone [PubChem=77999].	21093321	2/282	Jernej Godec	Chd2:0.141,Frat2:-0.238
GSE17301_IFNA2_VS_IFNA5_STIM_ACD3_ACD28_ACT_CD8_TCELL_UP	0.0256388	0.155517	0.2546	-0.203783	-1	11.1795	M8036	GSE17301_IFNA2_VS_IFNA5_STIM_ACD3_ACD28_ACT_CD8_TCELL_UP	http://www.broadinstitute.org/gsea/msigdb/cards/GSE17301_IFNA2_VS_IFNA5_STIM_ACD3_ACD28_ACT_CD8_TCELL_UP.html	Genes up-regulated in CD8 T cells stimulated by IFNA2 [GeneID=3440] versus CD8 T cells stimulated by IFNA5 [GeneID=3442] and activated by anti-CD3 and anti-CD28.	21108462	3/325	Jernej Godec	Pdcd4:-0.17,Frat2:-0.238,Pim1:0.356
GSE23984_CTRL_VS_HYPOCALEMIC_VITAMIND_ANALOG_TCELL_DN	0.117349	0.155517	0.203783	-0.203783	-1	5.84113	M8052	GSE23984_CTRL_VS_HYPOCALEMIC_VITAMIND_ANALOG_TCELL_DN	http://www.broadinstitute.org/gsea/msigdb/cards/GSE23984_CTRL_VS_HYPOCALEMIC_VITAMIND_ANALOG_TCELL_DN.html	Genes down-regulated in T cells: control versus TX527 (hypocalemic analog of 25-hydroxyvitamin D3 [PubChem=1593]).	21131424	2/311	Jernej Godec	Pdcd4:-0.17,Frat2:-0.238
GSE24292_WT_VS_PPARG_KO_MACROPHAGE_DN	0.113501	0.155517	0.596446	-0.596446	-1	47.0909	M8054	GSE24292_WT_VS_PPARG_KO_MACROPHAGE_DN	http://www.broadinstitute.org/gsea/msigdb/cards/GSE24292_WT_VS_PPARG_KO_MACROPHAGE_DN.html	Genes down-regulated in macrophages: wildtype versus PPARG [GeneID=5468] knockout.	21135166	2/303	Jernej Godec	2410002F23Rik:-0.169,Ifi27l2b:-1.02
GSE25085_FETAL_LIVER_VS_ADULT_BM_SP4_THYMIC_IMPLANT_UP	0.108172	0.155517	0.203783	-0.203783	-1	5.84113	M8072	GSE25085_FETAL_LIVER_VS_ADULT_BM_SP4_THYMIC_IMPLANT_UP	http://www.broadinstitute.org/gsea/msigdb/cards/GSE25085_FETAL_LIVER_VS_ADULT_BM_SP4_THYMIC_IMPLANT_UP.html	Genes up-regulated in thymic implants from fetal liver versus those from adult bone marrow.	21164017	2/310	Jernej Godec	Pdcd4:-0.17,Frat2:-0.238
GSE23398_WT_VS_IL2_KO_CD4_TCELL_SCURFY_MOUSE_DN	0.0165039	0.155517	0.220329	-0.220329	-1	7.57927	M8079	GSE23398_WT_VS_IL2_KO_CD4_TCELL_SCURFY_MOUSE_DN	http://www.broadinstitute.org/gsea/msigdb/cards/GSE23398_WT_VS_IL2_KO_CD4_TCELL_SCURFY_MOUSE_DN.html	Genes down-regulated in lymph node CD4 [GeneID=920] T cells: scurfy (non-functional form of FOXP3 [GeneID=50943]) versus scurfy and IL2 [GeneID=3558] knockout.	21169543	3/270	Jernej Godec	Pdcd4:-0.17,Frat2:-0.238,Rwdd2a:-0.253
GSE23502_WT_VS_HDC_KO_MYELOID_DERIVED_SUPPRESSOR_CELL_COLON_TUMOR_DN	0.114267	0.155517	0.243406	-0.243406	-1	10.0036	M8086	GSE23502_WT_VS_HDC_KO_MYELOID_DERIVED_SUPPRESSOR_CELL_COLON_TUMOR_DN	http://www.broadinstitute.org/gsea/msigdb/cards/GSE23502_WT_VS_HDC_KO_MYELOID_DERIVED_SUPPRESSOR_CELL_COLON_TUMOR_DN.html	Genes down-regulated in myeloid-derived suppressor cells from colon tumors: wildtype versus HDC [GeneID=3067] knockout.	21170045	2/389	Jernej Godec	Rbm3:-0.317,Pdcd4:-0.17
GSE23502_WT_VS_HDC_KO_MYELOID_DERIVED_SUPPRESSOR_CELL_BM_DN	0.115036	0.155517	0.248644	0.248644	1	10.5538	M8089	GSE23502_WT_VS_HDC_KO_MYELOID_DERIVED_SUPPRESSOR_CELL_BM_DN	http://www.broadinstitute.org/gsea/msigdb/cards/GSE23502_WT_VS_HDC_KO_MYELOID_DERIVED_SUPPRESSOR_CELL_BM_DN.html	Genes down-regulated in myeloid-derived suppressor cells from bone marrow: wildtype versus HDC [GeneID=3067] knockout.	21170045	2/312	Jernej Godec	Chd2:0.141,Pim1:0.356
GSE24972_WT_VS_IRF8_KO_SPLEEN_FOLLICULAR_BCELL_UP	0.113501	0.155517	0.644666	-0.678353	-1	52.1566	M8092	GSE24972_WT_VS_IRF8_KO_SPLEEN_FOLLICULAR_BCELL_UP	http://www.broadinstitute.org/gsea/msigdb/cards/GSE24972_WT_VS_IRF8_KO_SPLEEN_FOLLICULAR_BCELL_UP.html	Genes up-regulated in spleen follicular B lymphocytes: wildtype versus IRF8 [GeneID=3394] knockout.	21178004	2/376	Jernej Godec	Fam83d:0.611,Pla2g4e:-0.678
GSE25677_R848_VS_MPL_AND_R848_STIM_BCELL_DN	0.0121214	0.155517	0.23666	0.270095	1	9.29489	M8182	GSE25677_R848_VS_MPL_AND_R848_STIM_BCELL_DN	http://www.broadinstitute.org/gsea/msigdb/cards/GSE25677_R848_VS_MPL_AND_R848_STIM_BCELL_DN.html	Genes down-regulated in B lymphocytes immunized with: imiquimod [PubChem=13982876] versus monophosphoryl lipid A and imiquimod [PubChem=13982876].	21350488	3/229	Jernej Godec	Pdcd4:-0.17,Pim1:0.356,Dpy19l3:0.184
GSE27670_CTRL_VS_BLIMP1_TRANSDUCED_GC_BCELL_UP	0.015381	0.155517	0.427413	-0.303858	-1	29.3338	M8212	GSE27670_CTRL_VS_BLIMP1_TRANSDUCED_GC_BCELL_UP	http://www.broadinstitute.org/gsea/msigdb/cards/GSE27670_CTRL_VS_BLIMP1_TRANSDUCED_GC_BCELL_UP.html	Genes up-regulated in germinal center B lymphocytes: control versus over-expressing PRDM1 [GeneID=639].	21411757	3/345	Jernej Godec	Aldob:-0.438,2410002F23Rik:-0.169,Angpt2:0.675
GSE22443_NAIVE_VS_ACT_AND_IL2_TREATED_CD8_TCELL_DN	0.0335371	0.155517	0.497904	0.662156	1	36.739	M8220	GSE22443_NAIVE_VS_ACT_AND_IL2_TREATED_CD8_TCELL_DN	http://www.broadinstitute.org/gsea/msigdb/cards/GSE22443_NAIVE_VS_ACT_AND_IL2_TREATED_CD8_TCELL_DN.html	Genes down-regulated in Pmel-1 CD8 T cells: naïve versus primed with cognate antigen (gp100) and IL2 [GeneID=3558].	21430221	3/401	Jernej Godec	Edn1:0.65,2410002F23Rik:-0.169,Angpt2:0.675
GSE21063_WT_VS_NFATC1_KO_3H_ANTI_IGM_STIM_BCELL_DN	0.123577	0.155517	0.447971	0.447971	1	31.4934	M8253	GSE21063_WT_VS_NFATC1_KO_3H_ANTI_IGM_STIM_BCELL_DN	http://www.broadinstitute.org/gsea/msigdb/cards/GSE21063_WT_VS_NFATC1_KO_3H_ANTI_IGM_STIM_BCELL_DN.html	Genes down-regulated in B lymphocytes stimulated by anti-IgM for 3h: wildtype versus NFATC1 [GeneID=4772] knockout.	21464221	2/408	Jernej Godec	Edn1:0.65,Arhgap31:0.246
GSE21063_WT_VS_NFATC1_KO_8H_ANTI_IGM_STIM_BCELL_UP	0.107416	0.155517	0.817235	-1.02349	-1	70.2852	M8277	GSE21063_WT_VS_NFATC1_KO_8H_ANTI_IGM_STIM_BCELL_UP	http://www.broadinstitute.org/gsea/msigdb/cards/GSE21063_WT_VS_NFATC1_KO_8H_ANTI_IGM_STIM_BCELL_UP.html	Genes up-regulated in B lymphocytes stimulated by anti-IgM for 8h: wildtype versus NFATC1 [GeneID=4772] knockout.	21464221	2/317	Jernej Godec	Fam83d:0.611,Ifi27l2b:-1.02
GSE21063_WT_VS_NFATC1_KO_8H_ANTI_IGM_STIM_BCELL_DN	0.0239606	0.155517	0.271693	-0.271693	-1	12.9752	M8278	GSE21063_WT_VS_NFATC1_KO_8H_ANTI_IGM_STIM_BCELL_DN	http://www.broadinstitute.org/gsea/msigdb/cards/GSE21063_WT_VS_NFATC1_KO_8H_ANTI_IGM_STIM_BCELL_DN.html	Genes down-regulated in B lymphocytes stimulated by anti-IgM for 8h: wildtype versus NFATC1 [GeneID=4772] knockout.	21464221	3/326	Jernej Godec	2410002F23Rik:-0.169,Frat2:-0.238,H2-Ob:-0.408
GSE23114_WT_VS_SLE2C1_MOUSE_SPLEEN_B1A_BCELL_DN	0.134667	0.155517	0.248644	0.248644	1	10.5538	M8289	GSE23114_WT_VS_SLE2C1_MOUSE_SPLEEN_B1A_BCELL_DN	http://www.broadinstitute.org/gsea/msigdb/cards/GSE23114_WT_VS_SLE2C1_MOUSE_SPLEEN_B1A_BCELL_DN.html	Genes down-regulated in spleen B lymphocytes: wildtype versus lupus susceptibility locus Sle2c1.	21543644	2/461	Jernej Godec	Chd2:0.141,Pim1:0.356
GSE28726_NAIVE_VS_ACTIVATED_NKTCELL_UP	0.0310477	0.155517	0.30173	0.248644	1	16.1306	M8318	GSE28726_NAIVE_VS_ACTIVATED_NKTCELL_UP	http://www.broadinstitute.org/gsea/msigdb/cards/GSE28726_NAIVE_VS_ACTIVATED_NKTCELL_UP.html	Genes up-regulated in NKT cells: naïve versus activated.	21632718	3/474	Jernej Godec	Chd2:0.141,H2-Ob:-0.408,Pim1:0.356
GSE22025_UNTREATED_VS_PROGESTERONE_TREATED_CD4_TCELL_UP	0.141916	0.155517	0.397274	-0.438315	-1	26.1676	M8377	GSE22025_UNTREATED_VS_PROGESTERONE_TREATED_CD4_TCELL_UP	http://www.broadinstitute.org/gsea/msigdb/cards/GSE22025_UNTREATED_VS_PROGESTERONE_TREATED_CD4_TCELL_UP.html	Genes up-regulated in CD4 [GeneID=920] T cells: untreated versus progesterone [PubChem=5994].	21768398	2/398	Jernej Godec	Aldob:-0.438,Pim1:0.356
GSE29949_CD8_POS_DC_SPLEEN_VS_MONOCYTE_BONE_MARROW_UP	0.137878	0.155517	0.541213	-0.407902	-1	41.2886	M8414	GSE29949_CD8_POS_DC_SPLEEN_VS_MONOCYTE_BONE_MARROW_UP	http://www.broadinstitute.org/gsea/msigdb/cards/GSE29949_CD8_POS_DC_SPLEEN_VS_MONOCYTE_BONE_MARROW_UP.html	Genes up-regulated in spleen CD8+ dendritic cells versus bone marrow monocytes.	21788405	2/423	Jernej Godec	H2-Ob:-0.408,Angpt2:0.675
GSE23321_CENTRAL_MEMORY_VS_NAIVE_CD8_TCELL_DN	0.142727	0.155517	0.463972	-0.25342	-1	33.1743	M8431	GSE23321_CENTRAL_MEMORY_VS_NAIVE_CD8_TCELL_DN	http://www.broadinstitute.org/gsea/msigdb/cards/GSE23321_CENTRAL_MEMORY_VS_NAIVE_CD8_TCELL_DN.html	Genes down-regulated in CD8 T cells: central memory versus naïve.	21926977	2/407	Jernej Godec	Rwdd2a:-0.253,Angpt2:0.675
GSE26351_UNSTIM_VS_WNT_PATHWAY_STIM_HEMATOPOIETIC_PROGENITORS_UP	0.122012	0.155517	0.634822	-1.02349	-1	51.1224	M8482	GSE26351_UNSTIM_VS_WNT_PATHWAY_STIM_HEMATOPOIETIC_PROGENITORS_UP	http://www.broadinstitute.org/gsea/msigdb/cards/GSE26351_UNSTIM_VS_WNT_PATHWAY_STIM_HEMATOPOIETIC_PROGENITORS_UP.html	Genes up-regulated in CD34+ [GeneID=947] cells: control versus treated with GSK-3 Inhibitor IX (BIO) [PubChem=5287844].	22036566	2/294	Jernej Godec	Arhgap31:0.246,Ifi27l2b:-1.02
GSE29164_UNTREATED_VS_CD8_TCELL_TREATED_MELANOMA_DAY7_UP	0.105159	0.155517	0.730903	-0.730903	-1	61.2158	M8505	GSE29164_UNTREATED_VS_CD8_TCELL_TREATED_MELANOMA_DAY7_UP	http://www.broadinstitute.org/gsea/msigdb/cards/GSE29164_UNTREATED_VS_CD8_TCELL_TREATED_MELANOMA_DAY7_UP.html	Genes up-regulated in B16 melanoma (day 7): untreated versus adoptive transfer therapy.	22056381	2/282	Jernej Godec	Aldob:-0.438,Ifi27l2b:-1.02
GSE32164_RESTING_DIFFERENTIATED_VS_CMYC_INHIBITED_MACROPHAGE_DN	0.00194818	0.155517	0.496957	-0.543865	-1	36.6395	M8531	GSE32164_RESTING_DIFFERENTIATED_VS_CMYC_INHIBITED_MACROPHAGE_DN	http://www.broadinstitute.org/gsea/msigdb/cards/GSE32164_RESTING_DIFFERENTIATED_VS_CMYC_INHIBITED_MACROPHAGE_DN.html	Genes down-regulated in macrophages: resting differentiated versus MYC [GeneID=4609] inhibited.	22067385	4/291	Jernej Godec	Pdcd4:-0.17,Aldob:-0.438,Pim1:0.356,Ifi27l2b:-1.02
GSE33424_CD161_HIGH_VS_INT_CD8_TCELL_UP	0.0201446	0.155517	0.30173	0.248644	1	16.1306	M8534	GSE33424_CD161_HIGH_VS_INT_CD8_TCELL_UP	http://www.broadinstitute.org/gsea/msigdb/cards/GSE33424_CD161_HIGH_VS_INT_CD8_TCELL_UP.html	Genes up-regulated in CD8 T cells: KLRB1 high [GeneID=3820] versus KLRB1 int [GeneID=3820].	22086415	3/325	Jernej Godec	Chd2:0.141,H2-Ob:-0.408,Pim1:0.356
GSE33425_CD161_INT_VS_NEG_CD8_TCELL_DN	0.128301	0.155517	0.274479	-0.407902	-1	13.2678	M8543	GSE33425_CD161_INT_VS_NEG_CD8_TCELL_DN	http://www.broadinstitute.org/gsea/msigdb/cards/GSE33425_CD161_INT_VS_NEG_CD8_TCELL_DN.html	Genes down-regulated in CD8 T cells: KLRB1 int [GeneID=3820] versus KLRB1- [GeneID=3820].	22086415	2/327	Jernej Godec	Chd2:0.141,H2-Ob:-0.408
GSE33425_CD161_HIGH_VS_INT_CD8_TCELL_UP	0.106662	0.155517	0.274479	-0.407902	-1	13.2678	M8550	GSE33425_CD161_HIGH_VS_INT_CD8_TCELL_UP	http://www.broadinstitute.org/gsea/msigdb/cards/GSE33425_CD161_HIGH_VS_INT_CD8_TCELL_UP.html	Genes up-regulated in CD8 T cells: KLRB1 high [GeneID=3820] versus KLRB1 int [GeneID=3820].	22086415	2/313	Jernej Godec	Chd2:0.141,H2-Ob:-0.408
GSE33425_CD161_HIGH_VS_NEG_CD8_TCELL_DN	0.0184759	0.155517	0.22236	0.248644	1	7.79257	M8552	GSE33425_CD161_HIGH_VS_NEG_CD8_TCELL_DN	http://www.broadinstitute.org/gsea/msigdb/cards/GSE33425_CD161_HIGH_VS_NEG_CD8_TCELL_DN.html	Genes down-regulated in CD8 T cells: KLRB1 high [GeneID=3820] versus KLRB1- [GeneID=3820].	22086415	3/326	Jernej Godec	Pdcd4:-0.17,Chd2:0.141,Pim1:0.356
GSE27859_DC_VS_CD11C_INT_F480_INT_DC_UP	0.114267	0.155517	0.845813	-0.16979	-1	73.2873	M8596	GSE27859_DC_VS_CD11C_INT_F480_INT_DC_UP	http://www.broadinstitute.org/gsea/msigdb/cards/GSE27859_DC_VS_CD11C_INT_F480_INT_DC_UP.html	Genes up-regulated in dendritic cells versus those sorted as ITGAX int [GeneID=3687] and EMR1 int [GeneID=2015].	22231304	2/300	Jernej Godec	Mesp2:1.52,Pdcd4:-0.17
GSE32986_UNSTIM_VS_GMCSF_AND_CURDLAN_LOWDOSE_STIM_DC_UP	0.103661	0.155517	0.397274	-0.438315	-1	26.1676	M8619	GSE32986_UNSTIM_VS_GMCSF_AND_CURDLAN_LOWDOSE_STIM_DC_UP	http://www.broadinstitute.org/gsea/msigdb/cards/GSE32986_UNSTIM_VS_GMCSF_AND_CURDLAN_LOWDOSE_STIM_DC_UP.html	Genes up-regulated in bone marrow-derived dendritic cells: unstimulated versus CSF2 [GeneID=1437] and low dose of 1,3-beta-D-oligoglucan [PubChem=11375554].	22250091	2/287	Jernej Godec	Aldob:-0.438,Pim1:0.356
GSE32986_CURDLAN_LOWDOSE_VS_GMCSF_AND_CURDLAN_LOWDOSE_STIM_DC_UP	0.120452	0.155517	0.2128	-0.2128	-1	6.78834	M8625	GSE32986_CURDLAN_LOWDOSE_VS_GMCSF_AND_CURDLAN_LOWDOSE_STIM_DC_UP	http://www.broadinstitute.org/gsea/msigdb/cards/GSE32986_CURDLAN_LOWDOSE_VS_GMCSF_AND_CURDLAN_LOWDOSE_STIM_DC_UP.html	Genes up-regulated in bone marrow-derived dendritic cells: low dose of 1,3-beta-D-oligoglucan [PubChem=11375554] versus CSF2 [GeneID=1437] and low dose of 1,3-beta-D-oligoglucan [PubChem=11375554].	22250091	2/304	Jernej Godec	Oser1:-0.172,Rwdd2a:-0.253
GSE26343_WT_VS_NFAT5_KO_MACROPHAGE_LPS_STIM_UP	0.0246722	0.155517	0.215831	-0.215831	-1	7.10674	M8642	GSE26343_WT_VS_NFAT5_KO_MACROPHAGE_LPS_STIM_UP	http://www.broadinstitute.org/gsea/msigdb/cards/GSE26343_WT_VS_NFAT5_KO_MACROPHAGE_LPS_STIM_UP.html	Genes up-regulated in bone marrow-derived macrophages stimulated with LPS: wildtype versus NFAT5 [GeneID=10725] knockout.	22312110	3/342	Jernej Godec	Pdcd4:-0.17,Frat2:-0.238,Zfp454:-0.24
GSE26343_UNSTIM_VS_LPS_STIM_NFAT5_KO_MACROPHAGE_DN	0.10591	0.155517	0.301194	0.301194	1	16.0742	M8643	GSE26343_UNSTIM_VS_LPS_STIM_NFAT5_KO_MACROPHAGE_DN	http://www.broadinstitute.org/gsea/msigdb/cards/GSE26343_UNSTIM_VS_LPS_STIM_NFAT5_KO_MACROPHAGE_DN.html	Genes down-regulated in bone marrow-derived macrophages with NFAT5 [GeneID=10725] knockout: control versus stimulated with LPS.	22312110	2/339	Jernej Godec	Arhgap31:0.246,Pim1:0.356
GSE26343_WT_VS_NFAT5_KO_MACROPHAGE_UP	0.123577	0.155517	0.204664	-0.204664	-1	5.9336	M8644	GSE26343_WT_VS_NFAT5_KO_MACROPHAGE_UP	http://www.broadinstitute.org/gsea/msigdb/cards/GSE26343_WT_VS_NFAT5_KO_MACROPHAGE_UP.html	Genes up-regulated in bone marrow-derived macrophages: wildtype versus NFAT5 [GeneID=10725] knockout.	22312110	2/301	Jernej Godec	2410002F23Rik:-0.169,Zfp454:-0.24
GSE26343_UNSTIM_VS_LPS_STIM_NFAT5_KO_MACROPHAGE_UP	0.00224308	0.155517	0.348308	0.348308	1	21.0236	M8649	GSE26343_UNSTIM_VS_LPS_STIM_NFAT5_KO_MACROPHAGE_UP	http://www.broadinstitute.org/gsea/msigdb/cards/GSE26343_UNSTIM_VS_LPS_STIM_NFAT5_KO_MACROPHAGE_UP.html	Genes up-regulated in bone marrow-derived macrophages with NFAT5 [GeneID=10725] knockout: control versus stimulated with LPS.	22312110	4/294	Jernej Godec	Edn1:0.65,Chd2:0.141,Arhgap31:0.246,Pim1:0.356
GSE34392_ST2_KO_VS_WT_DAY8_LCMV_EFFECTOR_CD8_TCELL_DN	0.135468	0.155517	0.447971	0.447971	1	31.4934	M8654	GSE34392_ST2_KO_VS_WT_DAY8_LCMV_EFFECTOR_CD8_TCELL_DN	http://www.broadinstitute.org/gsea/msigdb/cards/GSE34392_ST2_KO_VS_WT_DAY8_LCMV_EFFECTOR_CD8_TCELL_DN.html	Genes down-regulated in P14 CD8+ T cells: ST2 [GeneID=6761] knockout versus wildtype.	22323740	2/359	Jernej Godec	Edn1:0.65,Arhgap31:0.246
GSE34156_NOD2_LIGAND_VS_TLR1_TLR2_LIGAND_6H_TREATED_MONOCYTE_UP	0.0253953	0.155517	0.349459	0.438098	1	21.1446	M8690	GSE34156_NOD2_LIGAND_VS_TLR1_TLR2_LIGAND_6H_TREATED_MONOCYTE_UP	http://www.broadinstitute.org/gsea/msigdb/cards/GSE34156_NOD2_LIGAND_VS_TLR1_TLR2_LIGAND_6H_TREATED_MONOCYTE_UP.html	Genes up-regulated in monocytes (6h): muramyl dipeptide [PubChem=11620162] versus M. tuberculosis 19 kDa lipopeptide.	22447076	3/361	Jernej Godec	Oser1:-0.172,C2cd3:0.202,Angpt2:0.675
GSE30971_WBP7_HET_VS_KO_MACROPHAGE_UP	0.111971	0.155517	0.193605	0.193605	1	4.77184	M8698	GSE30971_WBP7_HET_VS_KO_MACROPHAGE_UP	http://www.broadinstitute.org/gsea/msigdb/cards/GSE30971_WBP7_HET_VS_KO_MACROPHAGE_UP.html	Genes up-regulated in bone marrow-derived macrophages: heterozygous versus homozygous knockout of MLL4 [GeneID=9757].	22483804	2/322	Jernej Godec	Chd2:0.141,Arhgap31:0.246
GSE30971_2H_VS_4H_LPS_STIM_MACROPHAGE_WBP7_KO_UP	0.113501	0.155517	0.689861	-1.02349	-1	56.9044	M8703	GSE30971_2H_VS_4H_LPS_STIM_MACROPHAGE_WBP7_KO_UP	http://www.broadinstitute.org/gsea/msigdb/cards/GSE30971_2H_VS_4H_LPS_STIM_MACROPHAGE_WBP7_KO_UP.html	Genes up-regulated in bone marrow-derived macrophages with MLL4 [GeneID=9757] knockout: 2h LPS versus 4h LPS.	22483804	2/300	Jernej Godec	Pim1:0.356,Ifi27l2b:-1.02
GSE36891_POLYIC_TLR3_VS_PAM_TLR2_STIM_PERITONEAL_MACROPHAGE_UP	0.050995	0.155517	0.483405	-0.317022	-1	35.2158	M8789	GSE36891_POLYIC_TLR3_VS_PAM_TLR2_STIM_PERITONEAL_MACROPHAGE_UP	http://www.broadinstitute.org/gsea/msigdb/cards/GSE36891_POLYIC_TLR3_VS_PAM_TLR2_STIM_PERITONEAL_MACROPHAGE_UP.html	Genes up-regulated in peritoneal macrophages: poly(IC) versus Pam3Cys-Ser-(Lys)4 [PubChem=130704].	22573805	2/230	Jernej Godec	Rbm3:-0.317,Edn1:0.65
GSE37605_FOXP3_FUSION_GFP_VS_IRES_GFP_TREG_C57BL6_UP	0.109687	0.155517	0.662156	0.662156	1	53.9939	M8792	GSE37605_FOXP3_FUSION_GFP_VS_IRES_GFP_TREG_C57BL6_UP	http://www.broadinstitute.org/gsea/msigdb/cards/GSE37605_FOXP3_FUSION_GFP_VS_IRES_GFP_TREG_C57BL6_UP.html	Genes up-regulated in T reg (FOXP3+ [GeneID=50943]) cells from B6 mice: Foxp3-Fusion-GFP versus Foxp3-ires-GFP.	22579475	2/324	Jernej Godec	Edn1:0.65,Angpt2:0.675
GSE37605_TREG_VS_TCONV_C57BL6_FOXP3_FUSION_GFP_UP	0.00522454	0.155517	0.370524	-0.377669	-1	23.3574	M8793	GSE37605_TREG_VS_TCONV_C57BL6_FOXP3_FUSION_GFP_UP	http://www.broadinstitute.org/gsea/msigdb/cards/GSE37605_TREG_VS_TCONV_C57BL6_FOXP3_FUSION_GFP_UP.html	Genes up-regulated in splenocytes from Foxp3-Fusion-GFP B6 mice: T reg (FOXP3+ [GeneID=50943]) versus T conv (FOXP3- [GeneID=50943]) cells.	22579475	3/217	Jernej Godec	Rbm3:-0.317,Aldob:-0.438,Pim1:0.356
GSE37605_C57BL6_VS_NOD_FOXP3_FUSION_GFP_TREG_DN	0.102915	0.155517	0.662156	0.662156	1	53.9939	M8802	GSE37605_C57BL6_VS_NOD_FOXP3_FUSION_GFP_TREG_DN	http://www.broadinstitute.org/gsea/msigdb/cards/GSE37605_C57BL6_VS_NOD_FOXP3_FUSION_GFP_TREG_DN.html	Genes down-regulated in Foxp3-Fusion-GFP T reg (FOXP3+ [GeneID=50943]): B6 versus NOD background.	22579475	2/291	Jernej Godec	Edn1:0.65,Angpt2:0.675
GSE37301_LYMPHOID_PRIMED_MPP_VS_CD4_TCELL_DN	0.144352	0.155517	0.203783	-0.203783	-1	5.84113	M8859	GSE37301_LYMPHOID_PRIMED_MPP_VS_CD4_TCELL_DN	http://www.broadinstitute.org/gsea/msigdb/cards/GSE37301_LYMPHOID_PRIMED_MPP_VS_CD4_TCELL_DN.html	Genes down-regulated in lymphoid primed multipotent progenitors versus CD4 [GeneID=920] T cells.	22608498	2/325	Jernej Godec	Pdcd4:-0.17,Frat2:-0.238
GSE37301_HEMATOPOIETIC_STEM_CELL_VS_GRAN_MONO_PROGENITOR_DN	0.114267	0.155517	0.270095	0.270095	1	12.8073	M8884	GSE37301_HEMATOPOIETIC_STEM_CELL_VS_GRAN_MONO_PROGENITOR_DN	http://www.broadinstitute.org/gsea/msigdb/cards/GSE37301_HEMATOPOIETIC_STEM_CELL_VS_GRAN_MONO_PROGENITOR_DN.html	Genes down-regulated in hematopoietic stem cells versus granulocyte-monocyte progenitors.	22608498	2/302	Jernej Godec	Pim1:0.356,Dpy19l3:0.184
GSE32901_TH1_VS_TH17_ENRICHED_CD4_TCELL_UP	0.0232604	0.155517	0.241034	0.241034	1	9.7544	M8925	GSE32901_TH1_VS_TH17_ENRICHED_CD4_TCELL_UP	http://www.broadinstitute.org/gsea/msigdb/cards/GSE32901_TH1_VS_TH17_ENRICHED_CD4_TCELL_UP.html	Genes up-regulated in CD4 [GeneID=920] T cells: Th1 versus Th17 enriched.	22715389	3/310	Jernej Godec	Rbm28:0.226,Chd2:0.141,Pim1:0.356
GSE36095_WT_VS_HDAC9_KO_TREG_UP	0.0919118	0.155517	0.397274	-0.438315	-1	26.1676	M8934	GSE36095_WT_VS_HDAC9_KO_TREG_UP	http://www.broadinstitute.org/gsea/msigdb/cards/GSE36095_WT_VS_HDAC9_KO_TREG_UP.html	Genes up-regulated in T reg: wildtype versus HDAC9 [GeneID=9734] knockout.	22715468	2/276	Jernej Godec	Aldob:-0.438,Pim1:0.356
GSE38681_WT_VS_LYL1_KO_LYMPHOID_PRIMED_MULTIPOTENT_PROGENITOR_DN	0.118898	0.155517	0.689861	-1.02349	-1	56.9044	M9020	GSE38681_WT_VS_LYL1_KO_LYMPHOID_PRIMED_MULTIPOTENT_PROGENITOR_DN	http://www.broadinstitute.org/gsea/msigdb/cards/GSE38681_WT_VS_LYL1_KO_LYMPHOID_PRIMED_MULTIPOTENT_PROGENITOR_DN.html	Genes down-regulated in lymphoid primed multipotent progenitors: wildtype versus LYL1 [GeneID=4066] knockout.	22772404	2/343	Jernej Godec	Pim1:0.356,Ifi27l2b:-1.02
GSE36527_CD62L_HIGH_VS_CD62L_LOW_TREG_CD69_NEG_KLRG1_NEG_UP	0.0284021	0.155517	0.30173	0.248644	1	16.1306	M9023	GSE36527_CD62L_HIGH_VS_CD62L_LOW_TREG_CD69_NEG_KLRG1_NEG_UP	http://www.broadinstitute.org/gsea/msigdb/cards/GSE36527_CD62L_HIGH_VS_CD62L_LOW_TREG_CD69_NEG_KLRG1_NEG_UP.html	Genes up-regulated in CD69- KRLG1- [GeneID=969;10219] T reg: SELL high [GeneID=6402] versus SELL low [GeneID=6402].	22786769	3/382	Jernej Godec	Chd2:0.141,H2-Ob:-0.408,Pim1:0.356
GSE33162_UNTREATED_VS_4H_LPS_STIM_HDAC3_HET_MACROPHAGE_DN	0.0237259	0.155517	0.25447	-0.203589	-1	11.1659	M9031	GSE33162_UNTREATED_VS_4H_LPS_STIM_HDAC3_HET_MACROPHAGE_DN	http://www.broadinstitute.org/gsea/msigdb/cards/GSE33162_UNTREATED_VS_4H_LPS_STIM_HDAC3_HET_MACROPHAGE_DN.html	Genes down-regulated in macrophages with heterozygous knockout of HDAC3 [GeneID=8841]: untreated versus LPS.	22802645	3/312	Jernej Godec	2410002F23Rik:-0.169,Frat2:-0.238,Pim1:0.356
GSE33162_UNTREATED_VS_4H_LPS_STIM_HDAC3_HET_MACROPHAGE_UP	0.133069	0.155517	0.238851	-0.238851	-1	9.52507	M9035	GSE33162_UNTREATED_VS_4H_LPS_STIM_HDAC3_HET_MACROPHAGE_UP	http://www.broadinstitute.org/gsea/msigdb/cards/GSE33162_UNTREATED_VS_4H_LPS_STIM_HDAC3_HET_MACROPHAGE_UP.html	Genes up-regulated in macrophages with heterozygous knockout of HDAC3 [GeneID=8841]: untreated versus LPS.	22802645	2/329	Jernej Godec	Frat2:-0.238,Zfp454:-0.24
GSE32034_LY6C_HIGH_VS_LOW_MONOCYTE_DN	0.116577	0.155517	0.630633	-0.630633	-1	50.6824	M9055	GSE32034_LY6C_HIGH_VS_LOW_MONOCYTE_DN	http://www.broadinstitute.org/gsea/msigdb/cards/GSE32034_LY6C_HIGH_VS_LOW_MONOCYTE_DN.html	Genes down-regulated in Ly6C monocytes: high versus low.	22855714	2/322	Jernej Godec	Frat2:-0.238,Ifi27l2b:-1.02
GSE32034_UNTREATED_VS_ROSIGLIZATONE_TREATED_LY6C_HIGH_MONOCYTE_DN	0.0970009	0.155517	0.267783	-0.267783	-1	12.5644	M9061	GSE32034_UNTREATED_VS_ROSIGLIZATONE_TREATED_LY6C_HIGH_MONOCYTE_DN	http://www.broadinstitute.org/gsea/msigdb/cards/GSE32034_UNTREATED_VS_ROSIGLIZATONE_TREATED_LY6C_HIGH_MONOCYTE_DN.html	Genes down-regulated in Ly6C high monocytes: untreated versus rosiglitazone [PubChem=77999].	22855714	2/322	Jernej Godec	Trim27:-0.219,Rbm3:-0.317
GSE39152_BRAIN_VS_SPLEEN_CD103_NEG_MEMORY_CD8_TCELL_UP	0.141106	0.155517	0.267783	-0.267783	-1	12.5644	M9075	GSE39152_BRAIN_VS_SPLEEN_CD103_NEG_MEMORY_CD8_TCELL_UP	http://www.broadinstitute.org/gsea/msigdb/cards/GSE39152_BRAIN_VS_SPLEEN_CD103_NEG_MEMORY_CD8_TCELL_UP.html	Genes up-regulated in memory CD8 T cells, ITGAE- [GeneID=3682] population: brain versus spleen sources.	22922816	2/384	Jernej Godec	Trim27:-0.219,Rbm3:-0.317
GSE40274_CTRL_VS_SATB1_TRANSDUCED_ACTIVATED_CD4_TCELL_UP	0.0861992	0.155517	0.386171	-0.438315	-1	25.0012	M9087	GSE40274_CTRL_VS_SATB1_TRANSDUCED_ACTIVATED_CD4_TCELL_UP	http://www.broadinstitute.org/gsea/msigdb/cards/GSE40274_CTRL_VS_SATB1_TRANSDUCED_ACTIVATED_CD4_TCELL_UP.html	Genes up-regulated in CD4 T conv: control versus over-expression of SATB1 [GeneID=6304].	22961053	2/306	Jernej Godec	Aldob:-0.438,Parp3:0.334
GSE40274_XBP1_VS_FOXP3_AND_XBP1_TRANSDUCED_ACTIVATED_CD4_TCELL_UP	0.105159	0.155517	0.155423	-0.16979	-1	0.760764	M9161	GSE40274_XBP1_VS_FOXP3_AND_XBP1_TRANSDUCED_ACTIVATED_CD4_TCELL_UP	http://www.broadinstitute.org/gsea/msigdb/cards/GSE40274_XBP1_VS_FOXP3_AND_XBP1_TRANSDUCED_ACTIVATED_CD4_TCELL_UP.html	Genes up-regulated in CD4 T conv over-expressing XBP1 [GeneID=7494] versus XBP1 and FOX3P [GeneID=7494;50943].	22961053	2/280	Jernej Godec	Pdcd4:-0.17,Chd2:0.141
GSE40277_GATA1_AND_SATB1_TRANSDUCED_VS_CTRL_CD4_TCELL_UP	0.116577	0.155517	0.301194	0.301194	1	16.0742	M9175	GSE40277_GATA1_AND_SATB1_TRANSDUCED_VS_CTRL_CD4_TCELL_UP	http://www.broadinstitute.org/gsea/msigdb/cards/GSE40277_GATA1_AND_SATB1_TRANSDUCED_VS_CTRL_CD4_TCELL_UP.html	Genes up-regulated in CD4 [GeneID=920] T conv over-expressing: GATA1 and SATB1 [GeneID=6304;2623] versus control.	22961053	2/301	Jernej Godec	Arhgap31:0.246,Pim1:0.356
GSE40443_INDUCED_VS_TOTAL_TREG_DN	0.108929	0.155517	0.689861	-1.02349	-1	56.9044	M9201	GSE40443_INDUCED_VS_TOTAL_TREG_DN	http://www.broadinstitute.org/gsea/msigdb/cards/GSE40443_INDUCED_VS_TOTAL_TREG_DN.html	Genes down-regulated in T reg: induced versus total.	22966001	2/290	Jernej Godec	Pim1:0.356,Ifi27l2b:-1.02
GSE20727_CTRL_VS_DNFB_ALLERGEN_TREATED_DC_DN	0.0717717	0.155517	0.32843	-0.32843	-1	18.9354	M9249	GSE20727_CTRL_VS_DNFB_ALLERGEN_TREATED_DC_DN	http://www.broadinstitute.org/gsea/msigdb/cards/GSE20727_CTRL_VS_DNFB_ALLERGEN_TREATED_DC_DN.html	Genes down-regulated in dendritic cells: untreated versus 2,4-dinitrofluorobenzene (DNFB) [PubChem=6264].	22974541	2/350	Jernej Godec	Trim27:-0.219,Aldob:-0.438
GSE20727_ROS_INH_VS_ROS_INH_AND_DNFB_ALLERGEN_TREATED_DC_UP	0.113501	0.155517	0.278953	0.278953	1	13.7378	M9252	GSE20727_ROS_INH_VS_ROS_INH_AND_DNFB_ALLERGEN_TREATED_DC_UP	http://www.broadinstitute.org/gsea/msigdb/cards/GSE20727_ROS_INH_VS_ROS_INH_AND_DNFB_ALLERGEN_TREATED_DC_UP.html	Genes up-regulated in dendritic cells: diphenyleneiodonium (DPI) [PubChem=2733504] versus DPI and 2,4-dinitrofluorobenzene (DNFB) [PubChem=6264].	22974541	2/332	Jernej Godec	C2cd3:0.202,Pim1:0.356
GSE39110_UNTREATED_VS_IL2_TREATED_CD8_TCELL_DAY6_POST_IMMUNIZATION_DN	0.0289211	0.155517	0.279338	0.215056	1	13.7783	M9285	GSE39110_UNTREATED_VS_IL2_TREATED_CD8_TCELL_DAY6_POST_IMMUNIZATION_DN	http://www.broadinstitute.org/gsea/msigdb/cards/GSE39110_UNTREATED_VS_IL2_TREATED_CD8_TCELL_DAY6_POST_IMMUNIZATION_DN.html	Genes down-regulated in CD8 T cells 6 days after immunization: control versus IL2 [GeneID=3558] treatment.	23018461	3/344	Jernej Godec	Arhgap31:0.246,H2-Ob:-0.408,Dpy19l3:0.184
GSE36078_UNTREATED_VS_AD5_INF_MOUSE_LUNG_DC_UP	0.0955385	0.155517	0.460339	0.460339	1	32.7927	M9289	GSE36078_UNTREATED_VS_AD5_INF_MOUSE_LUNG_DC_UP	http://www.broadinstitute.org/gsea/msigdb/cards/GSE36078_UNTREATED_VS_AD5_INF_MOUSE_LUNG_DC_UP.html	Genes up-regulated in CD11c+ monocytes: control versus HAdv5 infection.	23019612	2/316	Jernej Godec	Arhgap31:0.246,Angpt2:0.675
GSE40685_TREG_VS_FOXP3_KO_TREG_PRECURSOR_UP	0.116577	0.155517	0.689861	-1.02349	-1	56.9044	M9306	GSE40685_TREG_VS_FOXP3_KO_TREG_PRECURSOR_UP	http://www.broadinstitute.org/gsea/msigdb/cards/GSE40685_TREG_VS_FOXP3_KO_TREG_PRECURSOR_UP.html	Genes up-regulated in CD4: FOXP3+ [GeneID=50943] T reg versus FOXP3 [GeneID=50943] knockout T reg precursor.	23021222	2/407	Jernej Godec	Pim1:0.356,Ifi27l2b:-1.02
GSE11961_MARGINAL_ZONE_BCELL_VS_GERMINAL_CENTER_BCELL_DAY7_UP	0.0212288	0.155517	0.249591	-0.303858	-1	10.6533	M9320	GSE11961_MARGINAL_ZONE_BCELL_VS_GERMINAL_CENTER_BCELL_DAY7_UP	http://www.broadinstitute.org/gsea/msigdb/cards/GSE11961_MARGINAL_ZONE_BCELL_VS_GERMINAL_CENTER_BCELL_DAY7_UP.html	Genes up-regulated in marginal zone B cells versus day 7 germinal center B cells.	23027924	3/327	Jernej Godec	Chd2:0.141,Aldob:-0.438,2410002F23Rik:-0.169
GSE11961_MARGINAL_ZONE_BCELL_VS_PLASMA_CELL_DAY7_DN	0.0897564	0.155517	0.197608	-0.169401	-1	5.19239	M9323	GSE11961_MARGINAL_ZONE_BCELL_VS_PLASMA_CELL_DAY7_DN	http://www.broadinstitute.org/gsea/msigdb/cards/GSE11961_MARGINAL_ZONE_BCELL_VS_PLASMA_CELL_DAY7_DN.html	Genes down-regulated in marginal zone B cells versus day 7 plasma cells.	23027924	2/259	Jernej Godec	Rbm28:0.226,2410002F23Rik:-0.169
GSE11961_GERMINAL_CENTER_BCELL_DAY7_VS_GERMINAL_CENTER_BCELL_DAY40_UP	0.102915	0.155517	0.397274	-0.438315	-1	26.1676	M9330	GSE11961_GERMINAL_CENTER_BCELL_DAY7_VS_GERMINAL_CENTER_BCELL_DAY40_UP	http://www.broadinstitute.org/gsea/msigdb/cards/GSE11961_GERMINAL_CENTER_BCELL_DAY7_VS_GERMINAL_CENTER_BCELL_DAY40_UP.html	Genes up-regulated in day 7 germinal center B cells versus day 40 germinal center B cells.	23027924	2/312	Jernej Godec	Aldob:-0.438,Pim1:0.356
GSE11961_GERMINAL_CENTER_BCELL_DAY7_VS_GERMINAL_CENTER_BCELL_DAY40_DN	0.125146	0.155517	0.347799	-0.554542	-1	20.9702	M9332	GSE11961_GERMINAL_CENTER_BCELL_DAY7_VS_GERMINAL_CENTER_BCELL_DAY40_DN	http://www.broadinstitute.org/gsea/msigdb/cards/GSE11961_GERMINAL_CENTER_BCELL_DAY7_VS_GERMINAL_CENTER_BCELL_DAY40_DN.html	Genes down-regulated in day 7 germinal center B cells versus day 40 germinal center B cells.	23027924	2/369	Jernej Godec	Ciart:-0.555,Chd2:0.141
GSE11961_FOLLICULAR_BCELL_VS_GERMINAL_CENTER_BCELL_DAY7_UP	0.118123	0.155517	0.227547	-0.25342	-1	8.33751	M9340	GSE11961_FOLLICULAR_BCELL_VS_GERMINAL_CENTER_BCELL_DAY7_UP	http://www.broadinstitute.org/gsea/msigdb/cards/GSE11961_FOLLICULAR_BCELL_VS_GERMINAL_CENTER_BCELL_DAY7_UP.html	Genes up-regulated in follicular B cells versus day 7 germinal center B cells.	23027924	2/313	Jernej Godec	C2cd3:0.202,Rwdd2a:-0.253
GSE28737_WT_VS_BCL6_HET_MARGINAL_ZONE_BCELL_UP	0.10591	0.155517	0.345868	-0.345868	-1	20.7673	M9342	GSE28737_WT_VS_BCL6_HET_MARGINAL_ZONE_BCELL_UP	http://www.broadinstitute.org/gsea/msigdb/cards/GSE28737_WT_VS_BCL6_HET_MARGINAL_ZONE_BCELL_UP.html	Genes up-regulated in marginal zone B lymphocytes: wildtype versus heterozygotic knockout of BCL6 [GeneID=604].	23027924	2/298	Jernej Godec	Aldob:-0.438,Rwdd2a:-0.253
GSE11961_MEMORY_BCELL_DAY7_VS_GERMINAL_CENTER_BCELL_DAY40_UP	0.108172	0.155517	0.286976	-0.239926	-1	14.5806	M9358	GSE11961_MEMORY_BCELL_DAY7_VS_GERMINAL_CENTER_BCELL_DAY40_UP	http://www.broadinstitute.org/gsea/msigdb/cards/GSE11961_MEMORY_BCELL_DAY7_VS_GERMINAL_CENTER_BCELL_DAY40_UP.html	Genes up-regulated in day 7 memory B cells versus day 40 germinal center B cells.	23027924	2/337	Jernej Godec	Zfp454:-0.24,Parp3:0.334
GSE11961_GERMINAL_CENTER_BCELL_DAY7_VS_PLASMA_CELL_DAY7_DN	0.107416	0.155517	0.286976	-0.239926	-1	14.5806	M9361	GSE11961_GERMINAL_CENTER_BCELL_DAY7_VS_PLASMA_CELL_DAY7_DN	http://www.broadinstitute.org/gsea/msigdb/cards/GSE11961_GERMINAL_CENTER_BCELL_DAY7_VS_PLASMA_CELL_DAY7_DN.html	Genes down-regulated in day 7 germinal center B cells versus day 7 plasma cells.	23027924	2/294	Jernej Godec	Zfp454:-0.24,Parp3:0.334
GSE11961_MEMORY_BCELL_DAY40_VS_GERMINAL_CENTER_BCELL_DAY40_DN	0.118898	0.155517	0.32843	-0.32843	-1	18.9354	M9382	GSE11961_MEMORY_BCELL_DAY40_VS_GERMINAL_CENTER_BCELL_DAY40_DN	http://www.broadinstitute.org/gsea/msigdb/cards/GSE11961_MEMORY_BCELL_DAY40_VS_GERMINAL_CENTER_BCELL_DAY40_DN.html	Genes down-regulated in day 40 memory B cells versus day 40 germinal center B cells.	23027924	2/335	Jernej Godec	Trim27:-0.219,Aldob:-0.438
GSE28737_WT_VS_BCL6_KO_FOLLICULAR_BCELL_UP	0.112735	0.155517	0.515378	0.515378	1	38.5747	M9390	GSE28737_WT_VS_BCL6_KO_FOLLICULAR_BCELL_UP	http://www.broadinstitute.org/gsea/msigdb/cards/GSE28737_WT_VS_BCL6_KO_FOLLICULAR_BCELL_UP.html	Genes up-regulated in follicular B lymphocytes: wildtype versus BCL6 [GeneID=604] knockout.	23027924	2/332	Jernej Godec	Pim1:0.356,Angpt2:0.675
GSE33292_DN3_THYMOCYTE_VS_TCELL_LYMPHOMA_FROM_TCF1_KO_DN	0.0212288	0.155517	0.459697	0.459697	1	32.7253	M9423	GSE33292_DN3_THYMOCYTE_VS_TCELL_LYMPHOMA_FROM_TCF1_KO_DN	http://www.broadinstitute.org/gsea/msigdb/cards/GSE33292_DN3_THYMOCYTE_VS_TCELL_LYMPHOMA_FROM_TCF1_KO_DN.html	Genes down-regulated in TCF7 [GeneID=6932] knockout: DN3 thymocytes versus T cell lymphoma cells.	23103132	3/353	Jernej Godec	Aass:0.348,Pim1:0.356,Angpt2:0.675
GSE41867_NAIVE_VS_DAY6_LCMV_EFFECTOR_CD8_TCELL_UP	0.125146	0.155517	0.218234	-0.16979	-1	7.35918	M9455	GSE41867_NAIVE_VS_DAY6_LCMV_EFFECTOR_CD8_TCELL_UP	http://www.broadinstitute.org/gsea/msigdb/cards/GSE41867_NAIVE_VS_DAY6_LCMV_EFFECTOR_CD8_TCELL_UP.html	Genes up-regulated in CD8 T cells: naïve versus effectors at day 6.	23159438	2/328	Jernej Godec	Pdcd4:-0.17,Ccdc171:0.267
GSE41867_NAIVE_VS_DAY8_LCMV_EFFECTOR_CD8_TCELL_DN	0.133069	0.155517	0.155423	-0.16979	-1	0.760764	M9469	GSE41867_NAIVE_VS_DAY8_LCMV_EFFECTOR_CD8_TCELL_DN	http://www.broadinstitute.org/gsea/msigdb/cards/GSE41867_NAIVE_VS_DAY8_LCMV_EFFECTOR_CD8_TCELL_DN.html	Genes down-regulated in CD8 T cells: naïve versus effectors at day 8.	23159438	2/334	Jernej Godec	Pdcd4:-0.17,Chd2:0.141
GSE41867_NAIVE_VS_DAY30_LCMV_CLONE13_EXHAUSTED_CD8_TCELL_DN	0.144352	0.155517	0.162507	0.162507	1	1.50494	M9476	GSE41867_NAIVE_VS_DAY30_LCMV_CLONE13_EXHAUSTED_CD8_TCELL_DN	http://www.broadinstitute.org/gsea/msigdb/cards/GSE41867_NAIVE_VS_DAY30_LCMV_CLONE13_EXHAUSTED_CD8_TCELL_DN.html	Genes down-regulated in CD8 T cells: naïve versus exhausted at day 30 chronic infection with LCMV-clone 13.	23159438	2/346	Jernej Godec	Chd2:0.141,Dpy19l3:0.184
GSE41867_MEMORY_VS_EXHAUSTED_CD8_TCELL_DAY30_LCMV_DN	0.0193001	0.155517	0.272944	-0.317436	-1	13.1065	M9482	GSE41867_MEMORY_VS_EXHAUSTED_CD8_TCELL_DAY30_LCMV_DN	http://www.broadinstitute.org/gsea/msigdb/cards/GSE41867_MEMORY_VS_EXHAUSTED_CD8_TCELL_DAY30_LCMV_DN.html	Genes down-regulated in CD8 T cells at day 30: memory cells after acute infection with LCMV-Armstrong versus exhausted cells during chronic infection with LCMV-Clone 13.	23159438	3/294	Jernej Godec	Zscan21:-0.197,Aldob:-0.438,Dpy19l3:0.184
GSE41867_DAY8_EFFECTOR_VS_DAY30_EXHAUSTED_CD8_TCELL_LCMV_CLONE13_DN	0.111971	0.155517	0.612582	-1.02349	-1	48.786	M9492	GSE41867_DAY8_EFFECTOR_VS_DAY30_EXHAUSTED_CD8_TCELL_LCMV_CLONE13_DN	http://www.broadinstitute.org/gsea/msigdb/cards/GSE41867_DAY8_EFFECTOR_VS_DAY30_EXHAUSTED_CD8_TCELL_LCMV_CLONE13_DN.html	Genes down-regulated in CD8 T cells during chronic infection with LCMV-Clone 13: effectors at day 8 versus exhausted at day 30.	23159438	2/294	Jernej Godec	C2cd3:0.202,Ifi27l2b:-1.02
GSE41867_NAIVE_VS_DAY6_LCMV_ARMSTRONG_EFFECTOR_CD8_TCELL_UP	0.110447	0.155517	0.630633	-0.630633	-1	50.6824	M9495	GSE41867_NAIVE_VS_DAY6_LCMV_ARMSTRONG_EFFECTOR_CD8_TCELL_UP	http://www.broadinstitute.org/gsea/msigdb/cards/GSE41867_NAIVE_VS_DAY6_LCMV_ARMSTRONG_EFFECTOR_CD8_TCELL_UP.html	Genes up-regulated in CD8 T cells: naïve versus effectors at day 6 after acute infection with LCMV-Armstrong.	23159438	2/293	Jernej Godec	Frat2:-0.238,Ifi27l2b:-1.02
GSE41867_NAIVE_VS_DAY15_LCMV_CONE13_EFFECTOR_CD8_TCELL_DN	0.112735	0.155517	0.155228	-0.169401	-1	0.740343	M9508	GSE41867_NAIVE_VS_DAY15_LCMV_CONE13_EFFECTOR_CD8_TCELL_DN	http://www.broadinstitute.org/gsea/msigdb/cards/GSE41867_NAIVE_VS_DAY15_LCMV_CONE13_EFFECTOR_CD8_TCELL_DN.html	Genes down-regulated in CD8 T cells: naïve versus effectors at day 15 chronic infection with LCMV-clone 13.	23159438	2/321	Jernej Godec	Chd2:0.141,2410002F23Rik:-0.169
GSE41867_DAY8_VS_DAY15_LCMV_ARMSTRONG_EFFECTOR_CD8_TCELL_UP	0.0582588	0.155517	0.927931	0.927931	1	81.914	M9517	GSE41867_DAY8_VS_DAY15_LCMV_ARMSTRONG_EFFECTOR_CD8_TCELL_UP	http://www.broadinstitute.org/gsea/msigdb/cards/GSE41867_DAY8_VS_DAY15_LCMV_ARMSTRONG_EFFECTOR_CD8_TCELL_UP.html	Genes up-regulated in CD8 T effectors at acute infection with LCMV-Armstrong: day 8 versus day 15.	23159438	2/308	Jernej Godec	Mesp2:1.52,Parp3:0.334
GSE41867_DAY15_EFFECTOR_VS_DAY30_MEMORY_CD8_TCELL_LCMV_ARMSTRONG_UP	0.0992067	0.155517	0.847008	-0.17218	-1	73.4129	M9523	GSE41867_DAY15_EFFECTOR_VS_DAY30_MEMORY_CD8_TCELL_LCMV_ARMSTRONG_UP	http://www.broadinstitute.org/gsea/msigdb/cards/GSE41867_DAY15_EFFECTOR_VS_DAY30_MEMORY_CD8_TCELL_LCMV_ARMSTRONG_UP.html	Genes up-regulated in CD5 T cells at acute infection with LCMV-Armstrong: effectors at day 15 versus memory at day 30.	23159438	2/312	Jernej Godec	Mesp2:1.52,Oser1:-0.172
GSE42021_TREG_PLN_VS_CD24INT_TREG_THYMUS_DN	0.105159	0.155517	0.678758	-1.02349	-1	55.738	M9576	GSE42021_TREG_PLN_VS_CD24INT_TREG_THYMUS_DN	http://www.broadinstitute.org/gsea/msigdb/cards/GSE42021_TREG_PLN_VS_CD24INT_TREG_THYMUS_DN.html	Genes down-regulated in T reg: peripheral lymph nodes versus thymic CD24 int [GeneID=100133941].	23420886	2/371	Jernej Godec	Parp3:0.334,Ifi27l2b:-1.02
GSE42021_CD24HI_VS_CD24INT_TREG_THYMUS_DN	0.106662	0.155517	0.678758	-1.02349	-1	55.738	M9586	GSE42021_CD24HI_VS_CD24INT_TREG_THYMUS_DN	http://www.broadinstitute.org/gsea/msigdb/cards/GSE42021_CD24HI_VS_CD24INT_TREG_THYMUS_DN.html	Genes down-regulated in thymic T reg: CD24 high [GeneID=100133941] versus CD24 int [GeneID=100133941].	23420886	2/393	Jernej Godec	Parp3:0.334,Ifi27l2b:-1.02
GSE42021_CD24INT_VS_CD24LOW_TCONV_THYMUS_DN	0.129885	0.155517	0.836639	-1.02349	-1	72.3236	M9597	GSE42021_CD24INT_VS_CD24LOW_TCONV_THYMUS_DN	http://www.broadinstitute.org/gsea/msigdb/cards/GSE42021_CD24INT_VS_CD24LOW_TCONV_THYMUS_DN.html	Genes down-regulated in thymic T conv: CD24 int [GeneID=100133941] versus CD24 low [GeneID=100133941].	23420886	2/391	Jernej Godec	Edn1:0.65,Ifi27l2b:-1.02
GSE42021_TREG_PLN_VS_CD24HI_TREG_THYMUS_UP	0.130679	0.155517	0.352284	0.352284	1	21.4414	M9610	GSE42021_TREG_PLN_VS_CD24HI_TREG_THYMUS_UP	http://www.broadinstitute.org/gsea/msigdb/cards/GSE42021_TREG_PLN_VS_CD24HI_TREG_THYMUS_UP.html	Genes up-regulated in T reg: peripheral lymph nodes versus thymic CD24 high [GeneID=100133941].	23420886	2/347	Jernej Godec	Aass:0.348,Pim1:0.356
GSE42021_TCONV_PLN_VS_TREG_PRECURSORS_THYMUS_DN	0.116577	0.155517	0.352284	0.352284	1	21.4414	M9619	GSE42021_TCONV_PLN_VS_TREG_PRECURSORS_THYMUS_DN	http://www.broadinstitute.org/gsea/msigdb/cards/GSE42021_TCONV_PLN_VS_TREG_PRECURSORS_THYMUS_DN.html	Genes down-regulated in T conv from: peripheral lymph nodes versus thymic precursors.	23420886	2/332	Jernej Godec	Aass:0.348,Pim1:0.356
GSE43700_UNTREATED_VS_IL10_TREATED_PBMC_DN	0.125146	0.155517	0.203589	-0.203589	-1	5.82071	M9623	GSE43700_UNTREATED_VS_IL10_TREATED_PBMC_DN	http://www.broadinstitute.org/gsea/msigdb/cards/GSE43700_UNTREATED_VS_IL10_TREATED_PBMC_DN.html	Genes down-regulated in peripheral blood monocytes (PBMC): control versus IL10 [GeneID=3586].	23449998	2/342	Jernej Godec	2410002F23Rik:-0.169,Frat2:-0.238
GSE43956_WT_VS_SGK1_KO_TH17_DIFFERENTIATED_CD4_TCELL_UP	0.111971	0.155517	0.630633	-0.630633	-1	50.6824	M9627	GSE43956_WT_VS_SGK1_KO_TH17_DIFFERENTIATED_CD4_TCELL_UP	http://www.broadinstitute.org/gsea/msigdb/cards/GSE43956_WT_VS_SGK1_KO_TH17_DIFFERENTIATED_CD4_TCELL_UP.html	Genes up-regulated in CD4 [GeneID=920] T helper Th17 cells: wildtype versus SGK1 [GeneID-6446] knockout.	23467085	2/371	Jernej Godec	Frat2:-0.238,Ifi27l2b:-1.02
GSE43955_TH0_VS_TGFB_IL6_TH17_ACT_CD4_TCELL_10H_UP	0.101427	0.155517	0.278953	0.278953	1	13.7378	M9643	GSE43955_TH0_VS_TGFB_IL6_TH17_ACT_CD4_TCELL_10H_UP	http://www.broadinstitute.org/gsea/msigdb/cards/GSE43955_TH0_VS_TGFB_IL6_TH17_ACT_CD4_TCELL_10H_UP.html	Genes up-regulated in CD4 [GeneID=920] T helper cells (10h): Th0 versus TGFB1 and IL6 [GeneID=7040;3569].	23467089	2/299	Jernej Godec	C2cd3:0.202,Pim1:0.356
GSE43955_TH0_VS_TGFB_IL6_TH17_ACT_CD4_TCELL_10H_DN	0.0970009	0.155517	0.43554	-0.196557	-1	30.1876	M9644	GSE43955_TH0_VS_TGFB_IL6_TH17_ACT_CD4_TCELL_10H_DN	http://www.broadinstitute.org/gsea/msigdb/cards/GSE43955_TH0_VS_TGFB_IL6_TH17_ACT_CD4_TCELL_10H_DN.html	Genes down-regulated in CD4 [GeneID=920] T helper cells (10h): Th0 versus TGFB1 and IL6 [GeneID=7040;3569].	23467089	2/327	Jernej Godec	Zscan21:-0.197,Angpt2:0.675
GSE43955_TGFB_IL6_VS_TGFB_IL6_IL23_TH17_ACT_CD4_TCELL_60H_DN	0.114267	0.155517	0.515378	0.515378	1	38.5747	M9672	GSE43955_TGFB_IL6_VS_TGFB_IL6_IL23_TH17_ACT_CD4_TCELL_60H_DN	http://www.broadinstitute.org/gsea/msigdb/cards/GSE43955_TGFB_IL6_VS_TGFB_IL6_IL23_TH17_ACT_CD4_TCELL_60H_DN.html	Genes down-regulated in CD4 [GeneID=920] T helper cells Th17 (60h): TGFB1 and IL6 [GeneID=7040;3569] versus TGFB1, IL6 [GeneID=7040;3569] and IL-23.	23467089	2/376	Jernej Godec	Pim1:0.356,Angpt2:0.675
GSE43955_1H_VS_42H_ACT_CD4_TCELL_WITH_TGFB_IL6_UP	0.0246722	0.155517	0.259169	-0.259169	-1	11.6595	M9679	GSE43955_1H_VS_42H_ACT_CD4_TCELL_WITH_TGFB_IL6_UP	http://www.broadinstitute.org/gsea/msigdb/cards/GSE43955_1H_VS_42H_ACT_CD4_TCELL_WITH_TGFB_IL6_UP.html	Genes up-regulated in CD4 [GeneID=920] T helper cells Th17 treated with TGFB1 and IL6 [GeneID=7040;3569]: 1h versus 42h.	23467089	3/335	Jernej Godec	Pdcd4:-0.17,Aldob:-0.438,2410002F23Rik:-0.169
GSE43955_1H_VS_42H_ACT_CD4_TCELL_WITH_TGFB_IL6_DN	0.129885	0.155517	0.515378	0.515378	1	38.5747	M9680	GSE43955_1H_VS_42H_ACT_CD4_TCELL_WITH_TGFB_IL6_DN	http://www.broadinstitute.org/gsea/msigdb/cards/GSE43955_1H_VS_42H_ACT_CD4_TCELL_WITH_TGFB_IL6_DN.html	Genes down-regulated in CD4 [GeneID=920] T helper cells Th17 treated with TGFB1 and IL6 [GeneID=7040;3569]: 1h versus 42h.	23467089	2/373	Jernej Godec	Pim1:0.356,Angpt2:0.675
GSE46242_CTRL_VS_EGR2_DELETED_ANERGIC_TH1_CD4_TCELL_UP	0.0984698	0.155517	0.305248	-0.305248	-1	16.5001	M9707	GSE46242_CTRL_VS_EGR2_DELETED_ANERGIC_TH1_CD4_TCELL_UP	http://www.broadinstitute.org/gsea/msigdb/cards/GSE46242_CTRL_VS_EGR2_DELETED_ANERGIC_TH1_CD4_TCELL_UP.html	Genes up-regulated in anergic CD4 [GeneID=920] Th1 cells: wildtype versus EGR2 [GeneID=1959] knockout.	23548837	2/278	Jernej Godec	Aldob:-0.438,Oser1:-0.172
GSE43863_NAIVE_VS_TH1_EFF_CD4_TCELL_D6_LCMV_UP	0.129092	0.155517	0.463972	-0.25342	-1	33.1743	M9723	GSE43863_NAIVE_VS_TH1_EFF_CD4_TCELL_D6_LCMV_UP	http://www.broadinstitute.org/gsea/msigdb/cards/GSE43863_NAIVE_VS_TH1_EFF_CD4_TCELL_D6_LCMV_UP.html	Genes up-regulated in CD4 [GeneID=920] SMARTA cells: naïve versus during acute infection of LCMV.	23583644	2/404	Jernej Godec	Rwdd2a:-0.253,Angpt2:0.675
GSE43863_NAIVE_VS_MEMORY_LY6C_INT_CXCR5POS_CD4_TCELL_D150_LCMV_UP	0.126721	0.155517	0.203783	-0.203783	-1	5.84113	M9739	GSE43863_NAIVE_VS_MEMORY_LY6C_INT_CXCR5POS_CD4_TCELL_D150_LCMV_UP	http://www.broadinstitute.org/gsea/msigdb/cards/GSE43863_NAIVE_VS_MEMORY_LY6C_INT_CXCR5POS_CD4_TCELL_D150_LCMV_UP.html	Genes up-regulated in CD4 [GeneID=920] SMARTA T cells: naïve versus Ly6c int CXCR5+ [GeneID=643] memory.	23583644	2/314	Jernej Godec	Pdcd4:-0.17,Frat2:-0.238
GSE43863_TFH_VS_LY6C_LOW_CXCR5NEG_EFFECTOR_CD4_TCELL_UP	0.140298	0.155517	0.689861	-1.02349	-1	56.9044	M9750	GSE43863_TFH_VS_LY6C_LOW_CXCR5NEG_EFFECTOR_CD4_TCELL_UP	http://www.broadinstitute.org/gsea/msigdb/cards/GSE43863_TFH_VS_LY6C_LOW_CXCR5NEG_EFFECTOR_CD4_TCELL_UP.html	Genes up-regulated in CD4 [GeneID=920] SMARTA effector T cells during acute infection of LCMV: follicular helper (Tfh) versus Ly6c low CXCR5- [GeneID=643].	23583644	2/360	Jernej Godec	Pim1:0.356,Ifi27l2b:-1.02
GSE43863_LY6C_INT_CXCR5POS_VS_LY6C_LOW_CXCR5NEG_EFFECTOR_CD4_TCELL_UP	0.115036	0.155517	0.297005	-0.237777	-1	15.6342	M9754	GSE43863_LY6C_INT_CXCR5POS_VS_LY6C_LOW_CXCR5NEG_EFFECTOR_CD4_TCELL_UP	http://www.broadinstitute.org/gsea/msigdb/cards/GSE43863_LY6C_INT_CXCR5POS_VS_LY6C_LOW_CXCR5NEG_EFFECTOR_CD4_TCELL_UP.html	Genes up-regulated in CD4 [GeneID=920] SMARTA effector T cells during acute infection of LCMV: Ly6c int CXCR5+ [GeneID=643] versus Ly6c low CXCR5- [GeneID=643].	23583644	2/328	Jernej Godec	Frat2:-0.238,Pim1:0.356
GSE43863_TH1_VS_LY6C_INT_CXCR5POS_MEMORY_CD4_TCELL_DN	0.0955385	0.155517	0.338046	-0.338046	-1	19.9456	M9757	GSE43863_TH1_VS_LY6C_INT_CXCR5POS_MEMORY_CD4_TCELL_DN	http://www.broadinstitute.org/gsea/msigdb/cards/GSE43863_TH1_VS_LY6C_INT_CXCR5POS_MEMORY_CD4_TCELL_DN.html	Genes down-regulated in CD4 [GeneID=920] SMARTA memory T cells: Th1 versus Ly6c int CXCR5+ [GeneID=643].	23583644	2/330	Jernej Godec	Aldob:-0.438,Frat2:-0.238
GSE43863_TFH_VS_LY6C_INT_CXCR5POS_MEMORY_CD4_TCELL_UP	0.145981	0.155517	0.836639	-1.02349	-1	72.3236	M9759	GSE43863_TFH_VS_LY6C_INT_CXCR5POS_MEMORY_CD4_TCELL_UP	http://www.broadinstitute.org/gsea/msigdb/cards/GSE43863_TFH_VS_LY6C_INT_CXCR5POS_MEMORY_CD4_TCELL_UP.html	Genes up-regulated in CD4 [GeneID=920] SMARTA memory T cells: follicular helper (Tfh) versus Ly6c int CXCR5+ [GeneID=643].	23583644	2/391	Jernej Godec	Edn1:0.65,Ifi27l2b:-1.02
GSE43863_TFH_VS_LY6C_INT_CXCR5POS_EFFECTOR_CD4_TCELL_UP	0.107416	0.155517	0.182979	-0.182979	-1	3.65561	M9770	GSE43863_TFH_VS_LY6C_INT_CXCR5POS_EFFECTOR_CD4_TCELL_UP	http://www.broadinstitute.org/gsea/msigdb/cards/GSE43863_TFH_VS_LY6C_INT_CXCR5POS_EFFECTOR_CD4_TCELL_UP.html	Genes up-regulated in CD4 [GeneID=920] SMARTA effector T cells during acute infection of LCMV: follicular helper (Tfh) versus Ly6c int CXCR5+ [GeneID=643].	23583644	2/310	Jernej Godec	Zscan21:-0.197,2410002F23Rik:-0.169
GSE42724_B1_BCELL_VS_PLASMABLAST_DN	0.126721	0.155517	0.246673	-0.246673	-1	10.3468	M9789	GSE42724_B1_BCELL_VS_PLASMABLAST_DN	http://www.broadinstitute.org/gsea/msigdb/cards/GSE42724_B1_BCELL_VS_PLASMABLAST_DN.html	Genes down-regulated in B lymphocytes: B1 versus plasmablasts.	23613519	2/329	Jernej Godec	Zfp454:-0.24,Rwdd2a:-0.253
GSE42724_MEMORY_BCELL_VS_PLASMABLAST_DN	0.0207913	0.155517	0.282677	-0.282677	-1	14.129	M9791	GSE42724_MEMORY_BCELL_VS_PLASMABLAST_DN	http://www.broadinstitute.org/gsea/msigdb/cards/GSE42724_MEMORY_BCELL_VS_PLASMABLAST_DN.html	Genes down-regulated in B lymphocytes: memory versus plasmablasts.	23613519	3/299	Jernej Godec	Pdcd4:-0.17,Aldob:-0.438,Zfp454:-0.24
GSE46606_UNSTIM_VS_CD40L_IL2_IL5_1DAY_STIMULATED_IRF4HIGH_SORTED_BCELL_DN	0.129885	0.155517	0.483606	0.483606	1	35.237	M9830	GSE46606_UNSTIM_VS_CD40L_IL2_IL5_1DAY_STIMULATED_IRF4HIGH_SORTED_BCELL_DN	http://www.broadinstitute.org/gsea/msigdb/cards/GSE46606_UNSTIM_VS_CD40L_IL2_IL5_1DAY_STIMULATED_IRF4HIGH_SORTED_BCELL_DN.html	Genes down-regulated in at day 0 B cell IRF4-KO versus CD40L and IL-2 IL-4 IL-5 stimulated at day 1 B cell IRF4high.	23684984	2/428	Jernej Godec	Fam83d:0.611,Pim1:0.356
GSE46606_IRF4HIGH_VS_IRF4MID_CD40L_IL2_IL5_DAY3_STIMULATED_BCELL_UP	0.0977345	0.155517	0.203783	-0.203783	-1	5.84113	M9845	GSE46606_IRF4HIGH_VS_IRF4MID_CD40L_IL2_IL5_DAY3_STIMULATED_BCELL_UP	http://www.broadinstitute.org/gsea/msigdb/cards/GSE46606_IRF4HIGH_VS_IRF4MID_CD40L_IL2_IL5_DAY3_STIMULATED_BCELL_UP.html	Genes up-regulated in CD40L and IL-2 IL-4 IL-5 stimulated at day 3 B cell IRF4high versus CD40L and IL-2 IL-4 IL-5 stimulated at day 3 B cell IRF4intermediate.	23684984	2/269	Jernej Godec	Pdcd4:-0.17,Frat2:-0.238
GSE46606_IRF4MID_VS_WT_CD40L_IL2_IL5_DAY3_STIMULATED_BCELL_UP	0.118123	0.155517	0.50301	0.50301	1	37.2754	M9856	GSE46606_IRF4MID_VS_WT_CD40L_IL2_IL5_DAY3_STIMULATED_BCELL_UP	http://www.broadinstitute.org/gsea/msigdb/cards/GSE46606_IRF4MID_VS_WT_CD40L_IL2_IL5_DAY3_STIMULATED_BCELL_UP.html	Genes up-regulated in CD40L and IL-2 IL-4 IL-5 stimulated at day 3 B cell IRF4intermediate versus CD40L and IL-2 IL-4 IL-5 stimulated at day 3 B cell wildtype.	23684984	2/307	Jernej Godec	Edn1:0.65,Pim1:0.356
GSE42088_UNINF_VS_LEISHMANIA_INF_DC_2H_DN	0.0847889	0.155517	0.189416	-0.237777	-1	4.33182	M9901	GSE42088_UNINF_VS_LEISHMANIA_INF_DC_2H_DN	http://www.broadinstitute.org/gsea/msigdb/cards/GSE42088_UNINF_VS_LEISHMANIA_INF_DC_2H_DN.html	Genes down-regulated in dendritic cells: untreated versus 2h after infection of Leishmania major.	24808365	2/337	Jernej Godec	Chd2:0.141,Frat2:-0.238
GSE41176_UNSTIM_VS_ANTI_IGM_STIM_BCELL_24H_DN	0.134667	0.155517	0.290041	-0.290041	-1	14.9026	M9925	GSE41176_UNSTIM_VS_ANTI_IGM_STIM_BCELL_24H_DN	http://www.broadinstitute.org/gsea/msigdb/cards/GSE41176_UNSTIM_VS_ANTI_IGM_STIM_BCELL_24H_DN.html	Genes down-regulated in B lymphocytes: untreated versus anti-IgM for 24h.	24833394	2/335	Jernej Godec	Oser1:-0.172,H2-Ob:-0.408
GSE41176_UNSTIM_VS_ANTI_IGM_STIM_TAK1_KO_BCELL_1H_UP	0.101427	0.155517	0.612582	-1.02349	-1	48.786	M9926	GSE41176_UNSTIM_VS_ANTI_IGM_STIM_TAK1_KO_BCELL_1H_UP	http://www.broadinstitute.org/gsea/msigdb/cards/GSE41176_UNSTIM_VS_ANTI_IGM_STIM_TAK1_KO_BCELL_1H_UP.html	Genes up-regulated in B lymphocytes with MAP3K7 [GeneID=6885] knockout: untreated versus anti IgM for 1h.	24833394	2/291	Jernej Godec	C2cd3:0.202,Ifi27l2b:-1.02
GSE45365_HEALTHY_VS_MCMV_INFECTION_CD11B_DC_IFNAR_KO_UP	0.116577	0.155517	0.155423	-0.16979	-1	0.760764	M9980	GSE45365_HEALTHY_VS_MCMV_INFECTION_CD11B_DC_IFNAR_KO_UP	http://www.broadinstitute.org/gsea/msigdb/cards/GSE45365_HEALTHY_VS_MCMV_INFECTION_CD11B_DC_IFNAR_KO_UP.html	Genes up-regulated in ITGAM+ [GeneID=3684] dendritic cells with IFNAR1 [GeneID=3454] knockout: control versus primary acute viral infection.		2/330	Jernej Godec	Pdcd4:-0.17,Chd2:0.141
GSE45365_WT_VS_IFNAR_KO_BCELL_DN	0.078535	0.155517	0.524647	-0.438315	-1	39.5484	M9987	GSE45365_WT_VS_IFNAR_KO_BCELL_DN	http://www.broadinstitute.org/gsea/msigdb/cards/GSE45365_WT_VS_IFNAR_KO_BCELL_DN.html	Genes down-regulated in B lymphocytes: control versus primary acute viral infection.		2/320	Jernej Godec	Fam83d:0.611,Aldob:-0.438
GSE45365_WT_VS_IFNAR_KO_BCELL_MCMV_INFECTION_DN	0.0737795	0.155517	0.817235	-1.02349	-1	70.2852	M9989	GSE45365_WT_VS_IFNAR_KO_BCELL_MCMV_INFECTION_DN	http://www.broadinstitute.org/gsea/msigdb/cards/GSE45365_WT_VS_IFNAR_KO_BCELL_MCMV_INFECTION_DN.html	Genes down-regulated in CD8 T cells: control versus primary acute viral infection.		2/280	Jernej Godec	Fam83d:0.611,Ifi27l2b:-1.02
GSE45365_HEALTHY_VS_MCMV_INFECTION_BCELL_IFNAR_KO_DN	0.114267	0.155517	0.561029	-0.561029	-1	43.3704	M9996	GSE45365_HEALTHY_VS_MCMV_INFECTION_BCELL_IFNAR_KO_DN	http://www.broadinstitute.org/gsea/msigdb/cards/GSE45365_HEALTHY_VS_MCMV_INFECTION_BCELL_IFNAR_KO_DN.html	Genes down-regulated during primary acute viral infection: B lymphocytes versus CD8 T cells.		2/328	Jernej Godec	1700093K21Rik:-0.882,Zfp454:-0.24
GSE18804_SPLEEN_MACROPHAGE_VS_TUMORAL_MACROPHAGE_DN	0.115806	0.155517	0.561029	-0.561029	-1	43.3704	M10020	GSE18804_SPLEEN_MACROPHAGE_VS_TUMORAL_MACROPHAGE_DN	http://www.broadinstitute.org/gsea/msigdb/cards/GSE18804_SPLEEN_MACROPHAGE_VS_TUMORAL_MACROPHAGE_DN.html	Genes down-regulated in macrophages: control versus tumor associated.		2/356	Jernej Godec	1700093K21Rik:-0.882,Zfp454:-0.24
GSE45365_CTRL_VS_MCMV_INFECTION_NK_CELL_UP	0.141916	0.155517	1.06641	1.06641	1	96.4612	M10026	GSE45365_CTRL_VS_MCMV_INFECTION_NK_CELL_UP	http://www.broadinstitute.org/gsea/msigdb/cards/GSE45365_CTRL_VS_MCMV_INFECTION_NK_CELL_UP.html	Genes up-regulated in NK cells: control versus acute primary viral infection.		2/344	Jernej Godec	Mesp2:1.52,Fam83d:0.611
KAECH_NAIVE_VS_MEMORY_CD8_TCELL_UP	0.147613	0.155766	0.715696	-0.715696	-1	59.5538	M3020	KAECH_NAIVE_VS_MEMORY_CD8_TCELL_UP	http://www.broadinstitute.org/gsea/msigdb/cards/KAECH_NAIVE_VS_MEMORY_CD8_TCELL_UP.html	Genes up-regulated in comparison of naive versus effector CD8 T cells at contraction (day 15 after LCMV-Armstrong infection).	12526810	2/354	Jernej Godec	H2-Ob:-0.408,Ifi27l2b:-1.02
GSE34006_WT_VS_A2AR_KO_TREG_DN	0.147613	0.155766	0.631708	-0.631708	-1	50.7383	M9042	GSE34006_WT_VS_A2AR_KO_TREG_DN	http://www.broadinstitute.org/gsea/msigdb/cards/GSE34006_WT_VS_A2AR_KO_TREG_DN.html	Genes down-regulated in T reg: wildtype versus ADORA2A [GeneID=135].	22835488	2/396	Jernej Godec	Zfp454:-0.24,Ifi27l2b:-1.02
GSE20715_0H_VS_24H_OZONE_TLR4_KO_LUNG_DN	0.148431	0.156013	0.662156	0.662156	1	53.8748	M4375	GSE20715_0H_VS_24H_OZONE_TLR4_KO_LUNG_DN	http://www.broadinstitute.org/gsea/msigdb/cards/GSE20715_0H_VS_24H_OZONE_TLR4_KO_LUNG_DN.html	Genes down-regulated in comparison of lung tissue from wild type mice subjected to ozone for 0 h versus that from TLR4 [GeneID=7099] deficient mice subjected to ozone for 24 h.	21543283	2/366	Jernej Godec	Edn1:0.65,Angpt2:0.675
GSE36476_CTRL_VS_TSST_ACT_72H_MEMORY_CD4_TCELL_YOUNG_UP	0.148431	0.156013	0.189416	-0.237777	-1	4.29775	M5293	GSE36476_CTRL_VS_TSST_ACT_72H_MEMORY_CD4_TCELL_YOUNG_UP	http://www.broadinstitute.org/gsea/msigdb/cards/GSE36476_CTRL_VS_TSST_ACT_72H_MEMORY_CD4_TCELL_YOUNG_UP.html	Genes up-regulated in comparison of untreated CD4 [GeneID=920] memory T cells from young donors versus those treated with TSST at 72 h.	22434910	2/408	Jernej Godec	Chd2:0.141,Frat2:-0.238
GSE360_L_DONOVANI_VS_B_MALAYI_LOW_DOSE_MAC_DN	0.150891	0.157605	0.352284	0.352284	1	21.1762	M5240	GSE360_L_DONOVANI_VS_B_MALAYI_LOW_DOSE_MAC_DN	http://www.broadinstitute.org/gsea/msigdb/cards/GSE360_L_DONOVANI_VS_B_MALAYI_LOW_DOSE_MAC_DN.html	Genes down-regulated in comparison of macrophages exposed to L. donovani versus macrophages exposed to 5 worms/well B. malayi.	12663451	2/359	Jernej Godec	Aass:0.348,Pim1:0.356
GSE5099_UNSTIM_VS_MCSF_TREATED_MONOCYTE_DAY3_DN	0.151713	0.157605	0.313223	-0.313223	-1	17.1022	M6583	GSE5099_UNSTIM_VS_MCSF_TREATED_MONOCYTE_DAY3_DN	http://www.broadinstitute.org/gsea/msigdb/cards/GSE5099_UNSTIM_VS_MCSF_TREATED_MONOCYTE_DAY3_DN.html	Genes down-regulated in monocytes: untreated versus CSF1 [GeneID=1435] knockout at day 3.	17082649	2/381	Jernej Godec	Trim27:-0.219,H2-Ob:-0.408
GSE19198_CTRL_VS_IL21_TREATED_TCELL_6H_UP	0.150891	0.157605	0.207613	-0.207613	-1	6.0872	M7221	GSE19198_CTRL_VS_IL21_TREATED_TCELL_6H_UP	http://www.broadinstitute.org/gsea/msigdb/cards/GSE19198_CTRL_VS_IL21_TREATED_TCELL_6H_UP.html	Genes up-regulated in T cells: control (0h) versus IL21 [GeneID=59067] treatment for 6h.	20064451	2/395	Jernej Godec	Pdcd4:-0.17,Mob3c:-0.245
GSE24972_MARGINAL_ZONE_BCELL_VS_FOLLICULAR_BCELL_IRF8_KO_UP	0.151713	0.157605	0.418397	0.418397	1	28.0717	M8099	GSE24972_MARGINAL_ZONE_BCELL_VS_FOLLICULAR_BCELL_IRF8_KO_UP	http://www.broadinstitute.org/gsea/msigdb/cards/GSE24972_MARGINAL_ZONE_BCELL_VS_FOLLICULAR_BCELL_IRF8_KO_UP.html	Genes up-regulated in spleen B lymphocytes with IRF8 [GeneID=3394] knockout: marginal zone versus follicular.	21178004	2/369	Jernej Godec	Fam83d:0.611,Rbm28:0.226
GSE41978_KLRG1_HIGH_VS_LOW_EFFECTOR_CD8_TCELL_UP	0.150891	0.157605	0.515378	0.515378	1	38.1868	M9551	GSE41978_KLRG1_HIGH_VS_LOW_EFFECTOR_CD8_TCELL_UP	http://www.broadinstitute.org/gsea/msigdb/cards/GSE41978_KLRG1_HIGH_VS_LOW_EFFECTOR_CD8_TCELL_UP.html	Genes up-regulated in CD8 T effector cells during infection: KLRG1 high [GeneID=10219] versus KLRG1 low [GeneID=10219].	23325888	2/400	Jernej Godec	Pim1:0.356,Angpt2:0.675
GSE43955_10H_VS_60H_ACT_CD4_TCELL_WITH_TGFB_IL6_DN	0.151713	0.157605	0.836639	-1.02349	-1	71.6939	M9687	GSE43955_10H_VS_60H_ACT_CD4_TCELL_WITH_TGFB_IL6_DN	http://www.broadinstitute.org/gsea/msigdb/cards/GSE43955_10H_VS_60H_ACT_CD4_TCELL_WITH_TGFB_IL6_DN.html	Genes down-regulated in CD4 [GeneID=920] T helper cells Th17 treated with TGFB1 and IL6 [GeneID=7040;3569]: 10h versus 60h.	23467089	2/394	Jernej Godec	Edn1:0.65,Ifi27l2b:-1.02
GSE20366_CD103_KLRG1_DP_VS_DN_TREG_UP	0.152536	0.157846	0.21804	-0.169401	-1	7.15578	M4341	GSE20366_CD103_KLRG1_DP_VS_DN_TREG_UP	http://www.broadinstitute.org/gsea/msigdb/cards/GSE20366_CD103_KLRG1_DP_VS_DN_TREG_UP.html	Genes up-regulated in comparison of TregCD103-Klrg1- versus TregCD103+Klrg1+ (see Table 1S in the paper for details).	20231436	2/365	Jernej Godec	2410002F23Rik:-0.169,Ccdc171:0.267
GSE22886_UNSTIM_VS_IL15_STIM_NKCELL_UP	0.152536	0.157846	0.422157	-0.16979	-1	28.4273	M4532	GSE22886_UNSTIM_VS_IL15_STIM_NKCELL_UP	http://www.broadinstitute.org/gsea/msigdb/cards/GSE22886_UNSTIM_VS_IL15_STIM_NKCELL_UP.html	Genes up-regulated in comparison of unstimulated NK cells versus those stimulated with IL15 [GeneID=3600] at 16 h.	15789058	2/452	Jernej Godec	Pdcd4:-0.17,Angpt2:0.675
GSE21670_UNTREATED_VS_TGFB_TREATED_CD4_TCELL_DN	0.154184	0.159244	0.730903	-0.730903	-1	60.2388	M7472	GSE21670_UNTREATED_VS_TGFB_TREATED_CD4_TCELL_DN	http://www.broadinstitute.org/gsea/msigdb/cards/GSE21670_UNTREATED_VS_TGFB_TREATED_CD4_TCELL_DN.html	Genes down-regulated in CD4 [GeneID=920] T cells: medium versus TGF beta.	20493732	2/386	Jernej Godec	Aldob:-0.438,Ifi27l2b:-1.02
GSE360_T_GONDII_VS_B_MALAYI_LOW_DOSE_MAC_UP	0.155009	0.159481	0.345868	-0.345868	-1	20.2759	M5256	GSE360_T_GONDII_VS_B_MALAYI_LOW_DOSE_MAC_UP	http://www.broadinstitute.org/gsea/msigdb/cards/GSE360_T_GONDII_VS_B_MALAYI_LOW_DOSE_MAC_UP.html	Genes up-regulated in comparison of macrophages exposed to T. gondii versus macrophages exposed to 5 worms/well B. malayi.	12663451	2/375	Jernej Godec	Aldob:-0.438,Rwdd2a:-0.253
GSE23114_PERITONEAL_CAVITY_B1A_BCELL_VS_SPLEEN_BCELL_IN_SLE2C1_MOUSE_UP	0.155009	0.159481	0.248644	0.248644	1	10.2006	M8294	GSE23114_PERITONEAL_CAVITY_B1A_BCELL_VS_SPLEEN_BCELL_IN_SLE2C1_MOUSE_UP	http://www.broadinstitute.org/gsea/msigdb/cards/GSE23114_PERITONEAL_CAVITY_B1A_BCELL_VS_SPLEEN_BCELL_IN_SLE2C1_MOUSE_UP.html	Genes up-regulated in lupus susceptibility locus Sle2c1 B lymphocytes from: peritoneal cavity versus spleen.	21543644	2/394	Jernej Godec	Chd2:0.141,Pim1:0.356
GSE3982_DC_VS_CENT_MEMORY_CD4_TCELL_DN	0.155836	0.159717	0.319994	-0.438315	-1	17.5679	M5477	GSE3982_DC_VS_CENT_MEMORY_CD4_TCELL_DN	http://www.broadinstitute.org/gsea/msigdb/cards/GSE3982_DC_VS_CENT_MEMORY_CD4_TCELL_DN.html	Genes down-regulated in comparison of dendritic cells (DC) versus central memory CD4 [GeneID=920] T cells.	16474395	2/499	Jernej Godec	Aldob:-0.438,C2cd3:0.202
GSE3720_UNSTIM_VS_LPS_STIM_VD1_GAMMADELTA_TCELL_UP	0.155836	0.159717	0.155423	-0.16979	-1	0.526981	M6357	GSE3720_UNSTIM_VS_LPS_STIM_VD1_GAMMADELTA_TCELL_UP	http://www.broadinstitute.org/gsea/msigdb/cards/GSE3720_UNSTIM_VS_LPS_STIM_VD1_GAMMADELTA_TCELL_UP.html	Genes up-regulated in Vd1 gamma delta T cells: untreated versus LPS.	16423401	2/400	Jernej Godec	Pdcd4:-0.17,Chd2:0.141
GSE15930_STIM_VS_STIM_AND_IFNAB_48H_CD8_T_CELL_DN	0.157491	0.161105	0.689861	-1.02349	-1	55.5297	M3635	GSE15930_STIM_VS_STIM_AND_IFNAB_48H_CD8_T_CELL_DN	http://www.broadinstitute.org/gsea/msigdb/cards/GSE15930_STIM_VS_STIM_AND_IFNAB_48H_CD8_T_CELL_DN.html	Genes down-regulated in comparison of unstimulated CD8 T cells at 48 h versus CD8 T cells at 48 h after stimulation with antigen-B7-1.	19592655	2/411	Jernej Godec	Pim1:0.356,Ifi27l2b:-1.02
GSE22140_GERMFREE_VS_SPF_ARTHRITIC_MOUSE_CD4_TCELL_UP	0.158321	0.161336	0.287389	-0.218545	-1	14.0281	M7649	GSE22140_GERMFREE_VS_SPF_ARTHRITIC_MOUSE_CD4_TCELL_UP	http://www.broadinstitute.org/gsea/msigdb/cards/GSE22140_GERMFREE_VS_SPF_ARTHRITIC_MOUSE_CD4_TCELL_UP.html	Genes up-regulated in arthritic (KRN model) CD4 [GeneID=920] T cells: germ free versus specific pathogen free conditions.	20620945	2/499	Jernej Godec	Trim27:-0.219,Pim1:0.356
GSE27670_BLIMP1_VS_LMP1_TRANSDUCED_GC_BCELL_UP	0.158321	0.161336	0.836639	-1.02349	-1	70.5887	M8209	GSE27670_BLIMP1_VS_LMP1_TRANSDUCED_GC_BCELL_UP	http://www.broadinstitute.org/gsea/msigdb/cards/GSE27670_BLIMP1_VS_LMP1_TRANSDUCED_GC_BCELL_UP.html	Genes up-regulated in germinal center B lymphocytes over-expressing: PRDM1 [GeneID=639] versus Epstein-Barr virus protein LMP1.	21411757	2/385	Jernej Godec	Edn1:0.65,Ifi27l2b:-1.02
GSE18281_SUBCAPSULAR_CORTICAL_REGION_VS_WHOLE_CORTEX_THYMUS_UP	0.159151	0.161874	0.259063	-0.16979	-1	11.0625	M7251	GSE18281_SUBCAPSULAR_CORTICAL_REGION_VS_WHOLE_CORTEX_THYMUS_UP	http://www.broadinstitute.org/gsea/msigdb/cards/GSE18281_SUBCAPSULAR_CORTICAL_REGION_VS_WHOLE_CORTEX_THYMUS_UP.html	Genes up-regulated in thymus subcapsular cortical region versus the whole cortex.	20064453	2/371	Jernej Godec	Pdcd4:-0.17,Aass:0.348
GSE15930_NAIVE_VS_48H_IN_VITRO_STIM_IL12_CD8_TCELL_UP	0.159981	0.16241	0.630633	-0.630633	-1	49.1385	M3599	GSE15930_NAIVE_VS_48H_IN_VITRO_STIM_IL12_CD8_TCELL_UP	http://www.broadinstitute.org/gsea/msigdb/cards/GSE15930_NAIVE_VS_48H_IN_VITRO_STIM_IL12_CD8_TCELL_UP.html	Genes up-regulated in comparison of CD8 T cells at 0 h versus those at 48 h after stimulation with IL12.	19592655	2/373	Jernej Godec	Frat2:-0.238,Ifi27l2b:-1.02
GSE40274_CTRL_VS_FOXP3_AND_HELIOS_TRANSDUCED_ACTIVATED_CD4_TCELL_UP	0.164149	0.166325	0.237541	0.237541	1	8.48648	M9119	GSE40274_CTRL_VS_FOXP3_AND_HELIOS_TRANSDUCED_ACTIVATED_CD4_TCELL_UP	http://www.broadinstitute.org/gsea/msigdb/cards/GSE40274_CTRL_VS_FOXP3_AND_HELIOS_TRANSDUCED_ACTIVATED_CD4_TCELL_UP.html	Genes up-regulated in CD4 T conv: control versus over-expression of IKZF2 and FOXP3 [GeneID=22807;50943].	22961053	2/372	Jernej Godec	Chd2:0.141,Parp3:0.334
GSE17721_LPS_VS_POLYIC_1H_BMDC_DN	0.165821	0.167702	0.251908	-0.16979	-1	9.82404	M3800	GSE17721_LPS_VS_POLYIC_1H_BMDC_DN	http://www.broadinstitute.org/gsea/msigdb/cards/GSE17721_LPS_VS_POLYIC_1H_BMDC_DN.html	Genes down-regulated in comparison of dendritic cells (DC) stimulated with LPS (TLR4 agonist) at 1 h versus DC cells stimulated with poly(I:C) (TLR3 agonist) at 1 h.	19729616	2/385	Jernej Godec	Pdcd4:-0.17,Parp3:0.334
GSE40273_GATA1_KO_VS_WT_TREG_DN	0.168336	0.169604	0.237541	0.237541	1	8.22467	M9133	GSE40273_GATA1_KO_VS_WT_TREG_DN	http://www.broadinstitute.org/gsea/msigdb/cards/GSE40273_GATA1_KO_VS_WT_TREG_DN.html	Genes down-regulated in T reg: GATA1 [GeneID=2623] knockout versus wildtype.	22961053	2/373	Jernej Godec	Chd2:0.141,Parp3:0.334
GSE40274_GATA1_VS_FOXP3_AND_GATA1_TRANSDUCED_ACTIVATED_CD4_TCELL_UP	0.168336	0.169604	0.155423	-0.16979	-1	0	M9164	GSE40274_GATA1_VS_FOXP3_AND_GATA1_TRANSDUCED_ACTIVATED_CD4_TCELL_UP	http://www.broadinstitute.org/gsea/msigdb/cards/GSE40274_GATA1_VS_FOXP3_AND_GATA1_TRANSDUCED_ACTIVATED_CD4_TCELL_UP.html	Genes up-regulated in CD4 T conv over-expressing GATA1 [GeneID=2623] versus GATA1 and FOX3P [GeneID=2623;50943].	22961053	2/365	Jernej Godec	Pdcd4:-0.17,Chd2:0.141
GSE5589_WT_VS_IL10_KO_LPS_AND_IL10_STIM_MACROPHAGE_45MIN_UP	0.1717	0.172345	0.245599	-0.245599	-1	8.8095	M6649	GSE5589_WT_VS_IL10_KO_LPS_AND_IL10_STIM_MACROPHAGE_45MIN_UP	http://www.broadinstitute.org/gsea/msigdb/cards/GSE5589_WT_VS_IL10_KO_LPS_AND_IL10_STIM_MACROPHAGE_45MIN_UP.html	Genes up-regulated in bone marrow-derived macrophages at 45 min of stimulation by IL10 [GeneID=3486] and LPS: wildtype versus IL10 [GeneID=3486] knockout.	17114459	2/397	Jernej Godec	Frat2:-0.238,Rwdd2a:-0.253
GSE27670_CTRL_VS_LMP1_TRANSDUCED_GC_BCELL_DN	0.1717	0.172345	0.631708	-0.631708	-1	47.1316	M8217	GSE27670_CTRL_VS_LMP1_TRANSDUCED_GC_BCELL_DN	http://www.broadinstitute.org/gsea/msigdb/cards/GSE27670_CTRL_VS_LMP1_TRANSDUCED_GC_BCELL_DN.html	Genes down-regulated in germinal center B lymphocytes: control versus over-expressing Epstein-Barr virus protein LMP1.	21411757	2/399	Jernej Godec	Zfp454:-0.24,Ifi27l2b:-1.02
GSE17721_POLYIC_VS_PAM3CSK4_1H_BMDC_DN	0.179313	0.179648	0.248644	0.248644	1	8.52923	M3826	GSE17721_POLYIC_VS_PAM3CSK4_1H_BMDC_DN	http://www.broadinstitute.org/gsea/msigdb/cards/GSE17721_POLYIC_VS_PAM3CSK4_1H_BMDC_DN.html	Genes down-regulated in comparison of dendritic cells (DC) stimulated with poly(I:C) (TLR3 agonist) at 1 h versus DC cells stimulated with Pam3Csk4 (TLR1/2 agonist) at 1 h.	19729616	2/421	Jernej Godec	Chd2:0.141,Pim1:0.356
GSE15930_NAIVE_VS_48H_IN_VITRO_STIM_CD8_TCELL_UP	0.185272	0.185272	0.32284	-0.32284	-1	15.1577	M3596	GSE15930_NAIVE_VS_48H_IN_VITRO_STIM_CD8_TCELL_UP	http://www.broadinstitute.org/gsea/msigdb/cards/GSE15930_NAIVE_VS_48H_IN_VITRO_STIM_CD8_TCELL_UP.html	Genes up-regulated in comparison of CD8 T cells at 0 h versus those at 48 h.	19592655	2/431	Jernej Godec	Frat2:-0.238,H2-Ob:-0.408

## Sheet: Table S3.1.8
8	p.value	p.adj	avg.logfc	avg.logfc.dir	direction	significance	ID	GeneSet	NumGenes	SourceDB	SourceURL	genes
MPO_decreased_birth_body_size	0.0206468	0.0996294	0.248644	0.248644	1	14.7088	gsdb1772	MPO_decreased_birth_body_size	2/111	MPO	http://www.informatics.jax.org/searches/MP_form.shtml	Chd2:0.141,Pim1:0.356
SIDER_Conjunctival_haemorrhage	0.022119	0.0996294	0.587542	0.662156	1	75.7309	gsdb6586	SIDER_Conjunctival_haemorrhage	3/377	SIDER	http://sideeffects.embl.de/	Edn1:0.65,Aldob:-0.438,Angpt2:0.675
SIDER_Intraocular_pressure_increased	0.022119	0.0996294	0.587542	0.662156	1	75.7309	gsdb6950	SIDER_Intraocular_pressure_increased	3/377	SIDER	http://sideeffects.embl.de/	Edn1:0.65,Aldob:-0.438,Angpt2:0.675
HPO_Abnormality_of_amino_acid_metabolism_	0.0198309	0.0996294	0.393325	-0.438315	-1	40.7601	gsdb7432	HPO_Abnormality_of_amino_acid_metabolism_	2/109	HPO	http://www.human-phenotype-ontology.org/	Aass:0.348,Aldob:-0.438
HPO_Aminoaciduria_	0.0121402	0.0996294	0.393325	-0.438315	-1	40.7601	gsdb9272	HPO_Aminoaciduria_	2/82	HPO	http://www.human-phenotype-ontology.org/	Aass:0.348,Aldob:-0.438
HPO_Abnormality_of_carboxylic_acid_metabolism_	0.0240485	0.0996294	0.393325	-0.438315	-1	40.7601	gsdb10145	HPO_Abnormality_of_carboxylic_acid_metabolism_	2/119	HPO	http://www.human-phenotype-ontology.org/	Aass:0.348,Aldob:-0.438
MPO_abnormal_erythropoiesis	0.02106	0.0996294	0.248644	0.248644	1	14.7088	gsdb14539	MPO_abnormal_erythropoiesis	2/114	MPO	http://www.informatics.jax.org/searches/MP_form.shtml	Chd2:0.141,Pim1:0.356
SIDER_Hypertension	0.0313192	0.111735	0.667555	0.662156	1	84.1616	gsdb10329	SIDER_Hypertension	3/388	SIDER	http://sideeffects.embl.de/	Pla2g4e:-0.678,Edn1:0.65,Angpt2:0.675
SIDER_Drowsiness	0.0346763	0.111735	0.561458	0.50301	1	66.0076	gsdb12784	SIDER_Drowsiness	3/394	SIDER	http://sideeffects.embl.de/	Pla2g4e:-0.678,Edn1:0.65,Pim1:0.356
SIDER_Hypomagnesaemia	0.0521811	0.134847	0.66407	-0.678353	-1	73.8176	gsdb4754	SIDER_Hypomagnesaemia	2/225	SIDER	http://sideeffects.embl.de/	Pla2g4e:-0.678,Edn1:0.65
HPO_Abnormality_of_urine_homeostasis_	0.050995	0.134847	0.393325	-0.438315	-1	31.4653	gsdb7601	HPO_Abnormality_of_urine_homeostasis_	2/192	HPO	http://www.human-phenotype-ontology.org/	Aass:0.348,Aldob:-0.438
MPO_abnormal_blood_vessel_morphology	0.0557987	0.134847	0.831445	0.831445	1	100	gsdb14248	MPO_abnormal_blood_vessel_morphology	2/183	MPO	http://www.informatics.jax.org/searches/MP_form.shtml	Mesp2:1.52,Chd2:0.141
SIDER_Chest_discomfort	0.0897564	0.153114	0.50301	0.50301	1	43.6341	gsdb4167	SIDER_Chest_discomfort	2/300	SIDER	http://sideeffects.embl.de/	Edn1:0.65,Pim1:0.356
HPO_Abnormality_of_the_teeth_	0.0711065	0.153114	0.332065	-0.438315	-1	18.5888	gsdb4696	HPO_Abnormality_of_the_teeth_	2/215	HPO	http://www.human-phenotype-ontology.org/	Rbm28:0.226,Aldob:-0.438
HPO_Abnormality_of_the_urinary_system_physiology_	0.078535	0.153114	0.393325	-0.438315	-1	27.5641	gsdb5757	HPO_Abnormality_of_the_urinary_system_physiology_	2/248	HPO	http://www.human-phenotype-ontology.org/	Aass:0.348,Aldob:-0.438
SIDER_Gastrointestinal_discomfort	0.0897564	0.153114	0.50301	0.50301	1	43.6341	gsdb6717	SIDER_Gastrointestinal_discomfort	2/300	SIDER	http://sideeffects.embl.de/	Edn1:0.65,Pim1:0.356
SIDER_Hypoaesthesia	0.0876167	0.153114	0.66407	-0.678353	-1	67.231	gsdb6842	SIDER_Hypoaesthesia	2/283	SIDER	http://sideeffects.embl.de/	Pla2g4e:-0.678,Edn1:0.65
SIDER_Vertigo	0.109687	0.167417	0.517293	-0.678353	-1	42.1198	gsdb4839	SIDER_Vertigo	2/322	SIDER	http://sideeffects.embl.de/	Pla2g4e:-0.678,Pim1:0.356
SIDER_Agitation	0.109687	0.167417	0.66407	-0.678353	-1	62.6008	gsdb7243	SIDER_Agitation	2/326	SIDER	http://sideeffects.embl.de/	Pla2g4e:-0.678,Edn1:0.65
SIDER_Urinary_tract_infection	0.155009	0.224764	0.66407	-0.678353	-1	47.3289	gsdb8190	SIDER_Urinary_tract_infection	2/404	SIDER	http://sideeffects.embl.de/	Pla2g4e:-0.678,Edn1:0.65
SIDER_Discomfort	0.175922	0.226967	0.50301	0.50301	1	28.1758	gsdb1233	SIDER_Discomfort	2/429	SIDER	http://sideeffects.embl.de/	Edn1:0.65,Pim1:0.356
HPO_Intellectual_disability_	0.187835	0.226967	0.287075	0.287075	1	3.175	gsdb10225	HPO_Intellectual_disability_	2/387	HPO	http://www.human-phenotype-ontology.org/	Aass:0.348,Rbm28:0.226
HPO_Seizures_	0.177616	0.226967	0.393325	-0.438315	-1	15.4765	gsdb10819	HPO_Seizures_	2/371	HPO	http://www.human-phenotype-ontology.org/	Aass:0.348,Aldob:-0.438
HPO_Apnea_	0.18698	0.226967	0.393325	-0.438315	-1	15.4765	gsdb13088	HPO_Apnea_	2/385	HPO	http://www.human-phenotype-ontology.org/	Aass:0.348,Aldob:-0.438
HPO_Abnormality_of_the_oral_cavity_	0.199003	0.230843	0.332065	-0.438315	-1	7.94486	gsdb10092	HPO_Abnormality_of_the_oral_cavity_	2/409	HPO	http://www.human-phenotype-ontology.org/	Rbm28:0.226,Aldob:-0.438
SIDER_Weight_decreased	0.209389	0.231307	0.66407	-0.678353	-1	45.8411	gsdb9150	SIDER_Weight_decreased	2/465	SIDER	http://sideeffects.embl.de/	Pla2g4e:-0.678,Edn1:0.65
CancerGenes_Entrez_Query:Oncogene	0.223331	0.231307	0.263012	-0.16979	-1	0	gsdb11998	CancerGenes_Entrez_Query:Oncogene	2/456	CancerGenes	http://cbio.mskcc.org/CancerGenes/	Pdcd4:-0.17,Pim1:0.356
HPO_Abnormality_of_the_urinary_system_	0.218092	0.231307	0.393325	-0.438315	-1	14.8949	gsdb14782	HPO_Abnormality_of_the_urinary_system_	2/457	HPO	http://www.human-phenotype-ontology.org/	Aass:0.348,Aldob:-0.438
HPO_Abnormality_of_the_mouth_	0.243513	0.243513	0.332065	-0.438315	-1	6.55961	gsdb14715	HPO_Abnormality_of_the_mouth_	2/469	HPO	http://www.human-phenotype-ontology.org/	Rbm28:0.226,Aldob:-0.438

## Sheet: Table S3.1.9
geneSet	p.value	p.adj	avg.logfc	avg.logfc.dir	direction	significance	ID	GeneSet	NumGenes	SourceDB	SourceURL	genes
CTD_Thalidomide	0.0206468	0.0490201	0.515378	0.515378	1	66.4585	gsdb88	CTD_Thalidomide	2/121	CTD	http://ctd.mdibl.org/	Pim1:0.356,Angpt2:0.675
STITCH_cytochalasin_D(CID006433799)	0.00360512	0.0490201	0.50301	0.50301	1	63.6686	gsdb980	STITCH_cytochalasin_D(CID006433799)	2/41	STITCH	http://stitch.embl.de/	Edn1:0.65,Pim1:0.356
STITCH_cortisol(CID000005754)	0.0218968	0.0490201	0.50301	0.50301	1	63.6686	gsdb1260	STITCH_cortisol(CID000005754)	2/148	STITCH	http://stitch.embl.de/	Edn1:0.65,Pim1:0.356
STITCH_L-lysine(CID000005962)	0.0178528	0.0490201	0.499062	0.499062	1	62.7779	gsdb1330	STITCH_L-lysine(CID000005962)	2/131	STITCH	http://stitch.embl.de/	Aass:0.348,Edn1:0.65
STITCH_GF109203X(CID000002396)	0.00936106	0.0490201	0.50301	0.50301	1	63.6686	gsdb2562	STITCH_GF109203X(CID000002396)	2/75	STITCH	http://stitch.embl.de/	Edn1:0.65,Pim1:0.356
STITCH_linoleic_acid(CID100003931)	0.00878785	0.0490201	0.66407	-0.678353	-1	100	gsdb2771	STITCH_linoleic_acid(CID100003931)	2/83	STITCH	http://stitch.embl.de/	Pla2g4e:-0.678,Edn1:0.65
STITCH_L-lysine(CID100000866)	0.0182413	0.0490201	0.499062	0.499062	1	62.7779	gsdb3386	STITCH_L-lysine(CID100000866)	2/133	STITCH	http://stitch.embl.de/	Aass:0.348,Edn1:0.65
CTD_tyrphostin_AG_1478	0.00342041	0.0490201	0.662156	0.662156	1	99.5681	gsdb5226	CTD_tyrphostin_AG_1478	2/44	CTD	http://ctd.mdibl.org/	Edn1:0.65,Angpt2:0.675
STITCH_dexamethasone(CID100003003)	0.0137812	0.0490201	0.587542	0.662156	1	82.7371	gsdb5987	STITCH_dexamethasone(CID100003003)	3/317	STITCH	http://stitch.embl.de/	Edn1:0.65,Aldob:-0.438,Angpt2:0.675
CTD_octa-2,4,6-trienoic_acid	0.0114948	0.0490201	0.409789	-0.16979	-1	42.64	gsdb6122	CTD_octa-2,4,6-trienoic_acid	2/84	CTD	http://ctd.mdibl.org/	Pdcd4:-0.17,Edn1:0.65
STITCH_NAD+(CID000005892)	0.0161246	0.0490201	0.373559	0.341181	1	34.4674	gsdb6432	STITCH_NAD+(CID000005892)	3/274	STITCH	http://stitch.embl.de/	Aass:0.348,Aldob:-0.438,Parp3:0.334
STITCH_dexamethasone(CID000005743)	0.0214494	0.0490201	0.587542	0.662156	1	82.7371	gsdb8278	STITCH_dexamethasone(CID000005743)	3/374	STITCH	http://stitch.embl.de/	Edn1:0.65,Aldob:-0.438,Angpt2:0.675
STITCH_linoleic_acid(CID005280450)	0.0105563	0.0490201	0.66407	-0.678353	-1	100	gsdb8986	STITCH_linoleic_acid(CID005280450)	2/90	STITCH	http://stitch.embl.de/	Pla2g4e:-0.678,Edn1:0.65
STITCH_NAD+(CID100000925)	0.015565	0.0490201	0.373559	0.341181	1	34.4674	gsdb11613	STITCH_NAD+(CID100000925)	3/270	STITCH	http://stitch.embl.de/	Aass:0.348,Aldob:-0.438,Parp3:0.334
STITCH_retinoic_acid(CID100005538)	0.0228001	0.0490201	0.498034	0.662156	1	62.546	gsdb11681	STITCH_retinoic_acid(CID100005538)	3/372	STITCH	http://stitch.embl.de/	Pdcd4:-0.17,Edn1:0.65,Angpt2:0.675
CTD_LG_100815	0.0114948	0.0490201	0.409789	-0.16979	-1	42.64	gsdb12065	CTD_LG_100815	2/83	CTD	http://ctd.mdibl.org/	Pdcd4:-0.17,Edn1:0.65
CTD_atorvastatin	0.00593388	0.0490201	0.662156	0.662156	1	99.5681	gsdb12612	CTD_atorvastatin	2/68	CTD	http://ctd.mdibl.org/	Edn1:0.65,Angpt2:0.675
CTD_hydroxytamoxifen	0.0163351	0.0490201	0.409789	-0.16979	-1	42.64	gsdb13377	CTD_hydroxytamoxifen	2/101	CTD	http://ctd.mdibl.org/	Pdcd4:-0.17,Edn1:0.65
STITCH_GF109203X(CID100002396)	0.00641452	0.0490201	0.50301	0.50301	1	63.6686	gsdb13909	STITCH_GF109203X(CID100002396)	2/61	STITCH	http://stitch.embl.de/	Edn1:0.65,Pim1:0.356
STITCH_cytochalasin_D(CID100030956)	0.00272771	0.0490201	0.50301	0.50301	1	63.6686	gsdb14521	STITCH_cytochalasin_D(CID100030956)	2/35	STITCH	http://stitch.embl.de/	Edn1:0.65,Pim1:0.356
CTD_Oxygen	0.0281306	0.0576007	0.662156	0.662156	1	91.5784	gsdb13976	CTD_Oxygen	2/127	CTD	http://ctd.mdibl.org/	Edn1:0.65,Angpt2:0.675
CTD_Ethinyl_Estradiol	0.0309962	0.0605834	0.50301	0.50301	1	55.6994	gsdb4996	CTD_Ethinyl_Estradiol	2/165	CTD	http://ctd.mdibl.org/	Edn1:0.65,Pim1:0.356
STITCH_dihydronicotinamide_formycin_dinucleotide(CID000000928)	0.0386392	0.06098	0.393325	-0.438315	-1	32.5028	gsdb1821	STITCH_dihydronicotinamide_formycin_dinucleotide(CID000000928)	2/161	STITCH	http://stitch.embl.de/	Aass:0.348,Aldob:-0.438
CTD_Dust	0.0349894	0.06098	0.263012	-0.16979	-1	5.23516	gsdb6644	CTD_Dust	2/179	CTD	http://ctd.mdibl.org/	Pdcd4:-0.17,Pim1:0.356
STITCH_arachidonic_acid(CID100000231)	0.0381091	0.06098	0.66407	-0.678353	-1	89.155	gsdb8683	STITCH_arachidonic_acid(CID100000231)	2/177	STITCH	http://stitch.embl.de/	Pla2g4e:-0.678,Edn1:0.65
STITCH_staurosporine(CID000044259)	0.0397079	0.06098	0.50301	0.50301	1	55.4539	gsdb11065	STITCH_staurosporine(CID000044259)	2/161	STITCH	http://stitch.embl.de/	Edn1:0.65,Pim1:0.356
CTD_monomethylarsonous_acid	0.0391721	0.06098	0.263012	-0.16979	-1	5.23516	gsdb11157	CTD_monomethylarsonous_acid	2/162	CTD	http://ctd.mdibl.org/	Pdcd4:-0.17,Pim1:0.356
STITCH_retinoic_acid(CID000444795)	0.032975	0.06098	0.498034	0.662156	1	54.4126	gsdb11570	STITCH_retinoic_acid(CID000444795)	3/416	STITCH	http://stitch.embl.de/	Pdcd4:-0.17,Edn1:0.65,Angpt2:0.675
STITCH_arachidonic_acid(CID000444899)	0.0424287	0.0623996	0.66407	-0.678353	-1	88.0118	gsdb8757	STITCH_arachidonic_acid(CID000444899)	2/187	STITCH	http://stitch.embl.de/	Pla2g4e:-0.678,Edn1:0.65
STITCH_Na(+)(CID100000923)	0.0435346	0.0623996	0.498034	0.662156	1	53.5552	gsdb9780	STITCH_Na(+)(CID100000923)	3/440	STITCH	http://stitch.embl.de/	Pdcd4:-0.17,Edn1:0.65,Angpt2:0.675
STITCH_LY294002(CID100003973)	0.0469238	0.0630538	0.50301	0.50301	1	54.1955	gsdb12495	STITCH_LY294002(CID100003973)	2/168	STITCH	http://stitch.embl.de/	Edn1:0.65,Pim1:0.356
STITCH_Na(+)(CID000000923)	0.0461615	0.0630538	0.498034	0.662156	1	53.1667	gsdb14040	STITCH_Na(+)(CID000000923)	3/448	STITCH	http://stitch.embl.de/	Pdcd4:-0.17,Edn1:0.65,Angpt2:0.675
STITCH_staurosporine(CID100005279)	0.0515868	0.0672191	0.50301	0.50301	1	51.7885	gsdb8858	STITCH_staurosporine(CID100005279)	2/176	STITCH	http://stitch.embl.de/	Edn1:0.65,Pim1:0.356
STITCH_LY294002(CID000003973)	0.0564102	0.0713423	0.50301	0.50301	1	49.5485	gsdb2594	STITCH_LY294002(CID000003973)	2/189	STITCH	http://stitch.embl.de/	Edn1:0.65,Pim1:0.356
STITCH_ethylene_glycol;_hydron(CID020395750)	0.0595031	0.0731038	0.263012	-0.16979	-1	1.66748	gsdb12507	STITCH_ethylene_glycol;_hydron(CID020395750)	2/207	STITCH	http://stitch.embl.de/	Pdcd4:-0.17,Pim1:0.356
STITCH_polyethylene_glycol(CID100000174)	0.0684669	0.0795696	0.263012	-0.16979	-1	0	gsdb8291	STITCH_polyethylene_glycol(CID100000174)	2/223	STITCH	http://stitch.embl.de/	Pdcd4:-0.17,Pim1:0.356
CTD_fulvestrant	0.0684669	0.0795696	0.50301	0.50301	1	45.4417	gsdb11789	CTD_fulvestrant	2/231	CTD	http://ctd.mdibl.org/	Edn1:0.65,Pim1:0.356
STITCH_adenosine(CID100000191)	0.078535	0.0844252	0.50301	0.50301	1	43.2128	gsdb3624	STITCH_adenosine(CID100000191)	2/281	STITCH	http://stitch.embl.de/	Edn1:0.65,Pim1:0.356
STITCH_reduced_nicotinamide_adenine_dinucleotide(CID100000928)	0.0751282	0.0844252	0.393325	-0.438315	-1	22.931	gsdb8096	STITCH_reduced_nicotinamide_adenine_dinucleotide(CID100000928)	2/233	STITCH	http://stitch.embl.de/	Aass:0.348,Aldob:-0.438
STITCH_reduced_nicotinamide_adenine_dinucleotide(CID000439153)	0.0771664	0.0844252	0.393325	-0.438315	-1	22.931	gsdb10166	STITCH_reduced_nicotinamide_adenine_dinucleotide(CID000439153)	2/236	STITCH	http://stitch.embl.de/	Aass:0.348,Aldob:-0.438
STITCH_adenosine(CID000060961)	0.0883281	0.0926368	0.50301	0.50301	1	39.7202	gsdb14062	STITCH_adenosine(CID000060961)	2/297	STITCH	http://stitch.embl.de/	Edn1:0.65,Pim1:0.356
CTD_Cocaine	0.0919118	0.0941002	0.50301	0.50301	1	39.1304	gsdb10411	CTD_Cocaine	2/264	CTD	http://ctd.mdibl.org/	Edn1:0.65,Pim1:0.356
STITCH_acetate(CID100000175)	0.118898	0.118898	0.409789	-0.16979	-1	15.4792	gsdb3852	STITCH_acetate(CID100000175)	2/344	STITCH	http://stitch.embl.de/	Pdcd4:-0.17,Edn1:0.65

[truncated: 36 more sheets: Table S3.1.10, Table S3.1.11, Table S3.1.12, Table S3.1.13, Table S3.2.1, Table S3.2.2, Table S3.2.3, Table S3.2.4, Table S3.2.5, Table S3.3.1, Table S3.3.2, Table S3.3.3, Table S3.3.4, Table S3.3.5, Table S3.3.6, Table S3.3.7, Table S3.3.8, Table S3.3.9, Table S3.3.10, Table S3.4.1 …]
